# Supplementary material for: PlaceWaters: Real-time, explicit interface water sampling during Rosetta ligand docking
Source: PLoS One. 2022 May 31;17(5):e0269072. doi: 10.1371/journal.pone.0269072 (PMC9154094; doi:10.1371/journal.pone.0269072)
Supplement: S1 File — All scripts for dataset curation, running tests and analysis provided here. (GZ) [file pone.0269072.s001.tar.gz]

Archive with 156 entries (142 files):
- Supplementary_Materials/._README.md
- Supplementary_Materials/README.md
- Supplementary_Materials/._docking_tests
- Supplementary_Materials/docking_tests
- Supplementary_Materials/docking_tests/._final_test_set.txt
- Supplementary_Materials/docking_tests/final_test_set.txt
- Supplementary_Materials/docking_tests/._ligandcentric
- Supplementary_Materials/docking_tests/ligandcentric
- Supplementary_Materials/docking_tests/._proteincentric
- Supplementary_Materials/docking_tests/proteincentric
- Supplementary_Materials/docking_tests/._lowres
- Supplementary_Materials/docking_tests/lowres
- Supplementary_Materials/docking_tests/._rl
- Supplementary_Materials/docking_tests/rl
- Supplementary_Materials/docking_tests/._rl_pw
- Supplementary_Materials/docking_tests/rl_pw
- Supplementary_Materials/docking_tests/rl_pw/._scripts
- Supplementary_Materials/docking_tests/rl_pw/scripts
- Supplementary_Materials/docking_tests/rl_pw/scripts/._hires.flags
- Supplementary_Materials/docking_tests/rl_pw/scripts/hires.flags
- Supplementary_Materials/docking_tests/rl_pw/scripts/._placewaters.sh
- Supplementary_Materials/docking_tests/rl_pw/scripts/placewaters.sh
- Supplementary_Materials/docking_tests/rl_pw/scripts/._placewaters.xml
- Supplementary_Materials/docking_tests/rl_pw/scripts/placewaters.xml
- Supplementary_Materials/docking_tests/rl_pw/scripts/._hires.xml
- Supplementary_Materials/docking_tests/rl_pw/scripts/hires.xml
- Supplementary_Materials/docking_tests/rl_pw/scripts/._hires.sh
- Supplementary_Materials/docking_tests/rl_pw/scripts/hires.sh
- Supplementary_Materials/docking_tests/rl_pw/scripts/._placewaters.flags
- Supplementary_Materials/docking_tests/rl_pw/scripts/placewaters.flags
- Supplementary_Materials/docking_tests/rl_pw/scripts/._rl_pw.slurm
- Supplementary_Materials/docking_tests/rl_pw/scripts/rl_pw.slurm
- Supplementary_Materials/docking_tests/rl_pw/scripts/._HOH.params
- Supplementary_Materials/docking_tests/rl_pw/scripts/HOH.params
- Supplementary_Materials/docking_tests/rl/._scripts
- Supplementary_Materials/docking_tests/rl/scripts
- Supplementary_Materials/docking_tests/rl/scripts/._rl.xml
- Supplementary_Materials/docking_tests/rl/scripts/rl.xml
- Supplementary_Materials/docking_tests/rl/scripts/._rl.slurm
- Supplementary_Materials/docking_tests/rl/scripts/rl.slurm
- Supplementary_Materials/docking_tests/rl/scripts/._rl.sh
- Supplementary_Materials/docking_tests/rl/scripts/rl.sh
- Supplementary_Materials/docking_tests/rl/scripts/._rl.flags
- Supplementary_Materials/docking_tests/rl/scripts/rl.flags
- Supplementary_Materials/docking_tests/lowres/._scripts
- Supplementary_Materials/docking_tests/lowres/scripts
- Supplementary_Materials/docking_tests/lowres/scripts/._lowres.sh
- Supplementary_Materials/docking_tests/lowres/scripts/lowres.sh
- Supplementary_Materials/docking_tests/lowres/scripts/._lowres.flags
- Supplementary_Materials/docking_tests/lowres/scripts/lowres.flags
- Supplementary_Materials/docking_tests/lowres/scripts/._lowres.xml
- Supplementary_Materials/docking_tests/lowres/scripts/lowres.xml
- Supplementary_Materials/docking_tests/proteincentric/._scripts
- Supplementary_Materials/docking_tests/proteincentric/scripts
- Supplementary_Materials/docking_tests/proteincentric/scripts/._proteincentric.slurm
- Supplementary_Materials/docking_tests/proteincentric/scripts/proteincentric.slurm
- Supplementary_Materials/docking_tests/proteincentric/scripts/._proteincentric.flags
- Supplementary_Materials/docking_tests/proteincentric/scripts/proteincentric.flags
- Supplementary_Materials/docking_tests/proteincentric/scripts/._proteincentric.sh
- Supplementary_Materials/docking_tests/proteincentric/scripts/proteincentric.sh
- Supplementary_Materials/docking_tests/proteincentric/scripts/._proteincentric.xml
- Supplementary_Materials/docking_tests/proteincentric/scripts/proteincentric.xml
- Supplementary_Materials/docking_tests/proteincentric/scripts/._prep_proteincentric_Wfiles.sh
- Supplementary_Materials/docking_tests/proteincentric/scripts/prep_proteincentric_Wfiles.sh
- Supplementary_Materials/docking_tests/proteincentric/scripts/._8.final_set.big.proteincentric.txt
- Supplementary_Materials/docking_tests/proteincentric/scripts/8.final_set.big.proteincentric.txt
- Supplementary_Materials/docking_tests/ligandcentric/._scripts
- Supplementary_Materials/docking_tests/ligandcentric/scripts
- Supplementary_Materials/docking_tests/ligandcentric/scripts/._8.final_set.big.ligandcentric.txt
- Supplementary_Materials/docking_tests/ligandcentric/scripts/8.final_set.big.ligandcentric.txt
- Supplementary_Materials/docking_tests/ligandcentric/scripts/._ligandcentric.xml
- Supplementary_Materials/docking_tests/ligandcentric/scripts/ligandcentric.xml
- Supplementary_Materials/docking_tests/ligandcentric/scripts/._ligandcentric.flags
- Supplementary_Materials/docking_tests/ligandcentric/scripts/ligandcentric.flags
- Supplementary_Materials/docking_tests/ligandcentric/scripts/._ligandcentric.sh
- Supplementary_Materials/docking_tests/ligandcentric/scripts/ligandcentric.sh
- Supplementary_Materials/docking_tests/ligandcentric/scripts/._ligandcentric.slurm
- Supplementary_Materials/docking_tests/ligandcentric/scripts/ligandcentric.slurm
- Supplementary_Materials/._prep_input_files
- Supplementary_Materials/prep_input_files
- Supplementary_Materials/prep_input_files/._get_native_waters.py
- Supplementary_Materials/prep_input_files/get_native_waters.py
- Supplementary_Materials/prep_input_files/._get_sasa.xml
- Supplementary_Materials/prep_input_files/get_sasa.xml
- Supplementary_Materials/prep_input_files/._final_test_set.txt
- Supplementary_Materials/prep_input_files/final_test_set.txt
- Supplementary_Materials/prep_input_files/._dataset_selection.sh
- Supplementary_Materials/prep_input_files/dataset_selection.sh
- Supplementary_Materials/prep_input_files/._get_centroid.py
- Supplementary_Materials/prep_input_files/get_centroid.py
- Supplementary_Materials/prep_input_files/._prep_inputfiles.sh
- Supplementary_Materials/prep_input_files/prep_inputfiles.sh
- Supplementary_Materials/prep_input_files/._get_resolutions.py
- Supplementary_Materials/prep_input_files/get_resolutions.py
- Supplementary_Materials/._provided_protocol
- Supplementary_Materials/provided_protocol
- Supplementary_Materials/provided_protocol/._3K97_A_4CD.corina.cleaned.confs.sdf_0.sdf.gz
- Supplementary_Materials/provided_protocol/3K97_A_4CD.corina.cleaned.confs.sdf_0.sdf.gz
- Supplementary_Materials/provided_protocol/._3K97_A.fasta
- Supplementary_Materials/provided_protocol/3K97_A.fasta
- Supplementary_Materials/provided_protocol/._dock_with_placewaters.flags
- Supplementary_Materials/provided_protocol/dock_with_placewaters.flags
- Supplementary_Materials/provided_protocol/._3K97_A_4CD.native.center.pdb
- Supplementary_Materials/provided_protocol/3K97_A_4CD.native.center.pdb
- Supplementary_Materials/provided_protocol/._corina.trc
- Supplementary_Materials/provided_protocol/corina.trc
- Supplementary_Materials/provided_protocol/._3K97_A_4CD.params
- Supplementary_Materials/provided_protocol/3K97_A_4CD.params
- Supplementary_Materials/provided_protocol/._3K97_A_4CD.native.sdf
- Supplementary_Materials/provided_protocol/3K97_A_4CD.native.sdf
- Supplementary_Materials/provided_protocol/._3K97_CLEANED.pdb
- Supplementary_Materials/provided_protocol/3K97_CLEANED.pdb
- Supplementary_Materials/provided_protocol/._3K97_A_bridgingwaters.pdb
- Supplementary_Materials/provided_protocol/3K97_A_bridgingwaters.pdb
- Supplementary_Materials/provided_protocol/._3K97_CLEANED.fasta
- Supplementary_Materials/provided_protocol/3K97_CLEANED.fasta
- Supplementary_Materials/provided_protocol/._3K97_A_4CD.sdf
- Supplementary_Materials/provided_protocol/3K97_A_4CD.sdf
- Supplementary_Materials/provided_protocol/._3K97_A_4CD.native.pdb
- Supplementary_Materials/provided_protocol/3K97_A_4CD.native.pdb
- Supplementary_Materials/provided_protocol/._3K97_A_4CD.corina.uncleaned.sdf
- Supplementary_Materials/provided_protocol/3K97_A_4CD.corina.uncleaned.sdf
- Supplementary_Materials/provided_protocol/._3K97_A_4CD_conformers.pdb
- Supplementary_Materials/provided_protocol/3K97_A_4CD_conformers.pdb
- Supplementary_Materials/provided_protocol/._3K97_A_4CD.pdb
- Supplementary_Materials/provided_protocol/3K97_A_4CD.pdb
- Supplementary_Materials/provided_protocol/._3K97_A.pdb
- Supplementary_Materials/provided_protocol/3K97_A.pdb
- Supplementary_Materials/provided_protocol/._3K97_A_localwaters.pdb
- Supplementary_Materials/provided_protocol/3K97_A_localwaters.pdb
- Supplementary_Materials/provided_protocol/._get_centroid.py
- Supplementary_Materials/provided_protocol/get_centroid.py
- Supplementary_Materials/provided_protocol/._dock_with_placewaters.sh
- Supplementary_Materials/provided_protocol/dock_with_placewaters.sh
- Supplementary_Materials/provided_protocol/._3K97.pdb.1
- Supplementary_Materials/provided_protocol/3K97.pdb.1
- Supplementary_Materials/provided_protocol/._dock_with_placewaters.xml
- Supplementary_Materials/provided_protocol/dock_with_placewaters.xml
- Supplementary_Materials/provided_protocol/._HOH.params
- Supplementary_Materials/provided_protocol/HOH.params
- Supplementary_Materials/provided_protocol/._3K97_A_4CD.corina.cleaned.sdf
- Supplementary_Materials/provided_protocol/3K97_A_4CD.corina.cleaned.sdf
- Supplementary_Materials/provided_protocol/._3K97_A_4CD.corina.sdf
- Supplementary_Materials/provided_protocol/3K97_A_4CD.corina.sdf
- Supplementary_Materials/provided_protocol/._3K97.pdb
- Supplementary_Materials/provided_protocol/3K97.pdb
- Supplementary_Materials/._saturation_test
- Supplementary_Materials/saturation_test
- Supplementary_Materials/saturation_test/._rmsd_check.py
- Supplementary_Materials/saturation_test/rmsd_check.py
- Supplementary_Materials/saturation_test/._saturation_test.sh
- Supplementary_Materials/saturation_test/saturation_test.sh
- Supplementary_Materials/saturation_test/._saturation_test.flags
- Supplementary_Materials/saturation_test/saturation_test.flags
- Supplementary_Materials/saturation_test/._saturation_test.xml
- Supplementary_Materials/saturation_test/saturation_test.xml
