# Supplementary material for: PlaceWaters: Real-time, explicit interface water sampling during Rosetta ligand docking
Source: PLoS One. 2022 May 31;17(5):e0269072. doi: 10.1371/journal.pone.0269072 (PMC9154094; doi:10.1371/journal.pone.0269072)
Supplement: S1 File — All scripts for dataset curation, running tests and analysis provided here. (GZ) [file pone.0269072.s001.tar.gz › Supplementary_Materials/docking_tests/final_test_set.txt]

PDB_ID Ligand_ID Chain Num_local_waters Num_bridging_waters Resolution Ligand_SASA
2XIR 00J A 16 1 1.50 152.382
4DQE 017 B 6 1 1.30 45.696
3UGC 046 A 14 2 1.34 71.807
2QD7 065 B 12 1 1.11 77.185
3TOF 076 A 14 3 1.45 111.622
3TOG 079 A 9 2 1.24 109.452
3U5L 08K A 14 1 1.39 96.803
4DE1 0J6 A 13 3 1.26 82.234
4DDS 0J7 A 14 5 1.36 108.893
4DE0 0JB A 14 1 1.12 84.012
4EAD 0NP A 12 1 1.50 59.756
4EPV 0QX A 10 3 1.35 137.890
4FYO 0VF A 20 5 1.40 128.740
4GG9 0WW A 13 2 1.48 123.457
1NEY 13P A 9 4 1.20 17.016
4HXN 1A7 A 7 2 1.49 50.459
4HXM 1A8 A 14 4 1.50 167.716
4HYI 1AO A 14 2 1.40 56.849
2XDE 1B0 A 12 0 1.40 193.513
4HY4 1BG A 23 3 1.25 319.215
4HZM 1BW A 13 4 1.45 102.287
4IBI 1D8 A 8 1 1.47 212.317
3KFR 1F1 B 4 2 1.30 109.194
3ZYU 1GH A 10 2 1.50 189.709
4IVA 1J5 A 11 2 1.50 48.378
4JV8 1M1 B 6 0 1.45 13.479
4K69 1P9 A 13 3 1.50 121.614
3OT3 22K A 17 3 1.44 77.872
2PR3 237 A 11 2 1.50 154.429
2RBN 264 A 0 0 1.29 0.000
3AHW 2AM A 6 5 1.03 207.507
4NCW 2KN B 13 1 1.30 371.118
5BT3 2LO A 19 4 1.05 264.803
4PCE 2N0 A 13 1 1.29 117.762
4PCI 2NJ A 13 1 1.25 113.742
4OG6 2S9 A 26 3 1.49 211.762
2HXM 302 A 21 4 1.30 175.078
4QB3 30M A 20 1 0.94 97.625
4QTB 38Z A 18 3 1.40 89.462
4QTE 390 A 26 3 1.50 70.494
4CTJ 3A9 A 6 2 1.47 181.850
3AGO 3AM A 9 4 0.99 89.561
4BPS 3EB A 7 2 1.08 2.271
4CAE 3F3 A 13 1 1.46 39.448
4W59 3GZ A 1 0 1.39 0.512
3HF5 3ML A 2 0 1.40 1.216
3MQD 3MQ A 2 0 1.25 62.767
4DBC 3QP A 7 1 1.50 37.686
3TC5 3T5 A 17 4 1.40 172.425
4IGT 3ZA A 10 2 1.24 3.074
4XJJ 41D A 4 3 1.40 158.402
3PMY 41L A 7 1 1.38 66.900
4XJO 41O A 12 1 1.50 69.822
4YES 45S B 7 1 1.50 96.325
3NU6 478 B 16 1 1.16 32.038
1F8E 49A A 11 5 1.40 68.878
4YJR 4DJ A 13 3 1.32 116.064
4YJQ 4DK A 13 4 1.34 62.822
3A8A 4FZ A 8 2 1.40 26.120
4YQD 4GZ A 5 1 1.45 142.787
4YZU 4K6 A 8 3 1.41 107.618
4KOR 4KR A 15 4 1.25 35.268
4Z0K 4LN A 11 3 1.41 116.957
4B35 4ME A 5 1 1.40 99.365
4WOH 4NP A 6 0 1.34 130.698
4B14 4XB A 16 1 1.50 46.403
4ABF 513 A 9 2 1.30 75.755
2ZFF 53U H 5 2 1.47 93.731
5CTU 54X A 7 3 1.45 63.628
4Z1S 559 A 8 1 1.06 173.844
5CTW 55D A 6 3 1.48 84.693
5D3L 57F A 10 3 1.50 263.512
5DFD 59E A 8 1 1.50 194.494
2QCF 5FU A 6 3 1.22 54.890
3N1S 5GP A 18 5 1.45 40.275
5E13 5J9 A 18 4 1.34 273.259
4YC0 5OF A 11 4 1.50 40.981
5F6R 5VO A 4 1 1.18 46.843
5FG6 5XE A 8 3 1.10 219.440
5FG5 5XF A 14 2 1.50 182.535
3TLL 62D A 13 3 1.37 48.513
5HM0 62V A 9 2 1.40 100.093
5HKO 62W A 9 4 1.20 9.406
2R3R 6SC A 16 1 1.47 34.501
3TLC 7MD A 18 4 1.30 215.848
3FVK 8DX A 6 1 1.50 1.378
4CB5 93G A 5 1 1.50 170.231
3P17 99P H 14 4 1.43 73.768
1F8D 9AM A 11 5 1.40 72.790
3FVN 9DX A 7 1 1.50 1.025
4LM3 9ZE A 5 1 1.49 30.980
3O9E A60 A 12 1 1.50 55.875
3SAC AF8 B 13 1 1.50 70.905
1M5E AM1 A 4 1 1.46 0.675
4NDU AMG A 9 4 1.30 107.107
2GXQ AMP A 13 4 1.20 163.596
4WCK API A 11 4 1.40 34.975
1NQ7 ARL A 4 1 1.50 8.970
3IP8 B85 A 6 1 1.50 11.891
3KFA B91 A 18 2 1.22 76.593
4HPJ BCN B 11 3 1.45 97.295
4QR4 BNK A 12 3 1.28 158.106
3BLL BPQ A 7 1 1.26 50.967
3WYP BSO B 4 2 1.30 15.142
1WQW BT5 A 13 3 1.45 109.168
3ZL2 BWG A 7 3 1.25 117.248
2YI7 BZ8 A 14 2 1.40 82.701
4MTB BZY A 18 4 1.22 156.833
2Y71 CB6 A 3 0 1.50 96.301
4PM5 CE3 A 24 4 1.26 231.073
4MRY CEI A 5 2 1.30 9.210
1LRI CLR A 3 1 1.45 26.076
2AJV COC L 7 0 1.50 99.247
4KM0 CP6 A 9 0 1.30 54.735
4ZZN CQ8 A 19 2 1.33 94.158
3TKD CYZ A 16 5 1.45 29.508
1Y2B DEE A 3 0 1.40 50.580
1WBE DKA A 1 0 1.36 8.455
4DJA DLZ A 6 1 1.45 0.000
4K4O DOO A 13 5 1.30 163.099
3AZ3 DS6 A 3 2 1.36 0.000
3TLB DSZ A 21 5 1.50 186.918
3GBA DYH A 7 1 1.35 0.000
5DFC EAM A 12 2 1.50 221.097
4V2Y EF2 A 3 1 1.40 89.177
2CF8 ESH H 18 5 1.30 89.106
4KLX ETE A 1 1 1.23 323.710
3G35 F13 A 20 4 1.41 71.996
4BB9 F1P A 11 5 1.47 4.704
4HT3 F9F A 10 3 1.30 6.191
3PCW FBF A 3 1 1.25 69.505
4LWE FJ2 A 16 5 1.50 78.971
3M1X FLC A 7 2 1.20 75.095
3VGN FNN A 0 0 1.30 30.733
3SSJ FNU A 7 5 1.40 37.337
4U21 FWD A 4 3 1.39 0.000
4U21 FWF B 16 0 1.39 26.144
2CLK G3H A 4 2 1.50 1.055
1X9I G6Q A 10 4 1.16 10.140
5DUF G7A A 19 3 1.50 125.274
3KI0 G9D A 24 3 1.29 141.907
3KI2 G9G A 22 3 1.28 128.570
3KI3 G9H A 13 2 1.27 142.579
3KI7 G9I A 11 2 1.32 190.363
4GEK GEK A 11 5 1.50 16.274
4Y4G GGB A 9 1 1.44 69.094
2HB3 GRL B 15 1 1.35 53.898
3EIN GSH A 16 5 1.13 148.966
2YCD GTB A 18 3 1.40 197.676
1K3L GTX A 21 4 1.50 94.629
1ZHX HC3 A 11 3 1.50 27.575
4OHA HFT A 5 2 1.42 0.000
4ATT HNV A 10 1 1.25 180.495
4J7D I31 A 9 2 1.25 240.224
4DRK I63 A 23 3 1.50 316.037
1QOP IPL A 4 2 1.40 0.447
3TG2 ISC A 6 4 1.10 2.433
3IMT IW3 A 2 0 1.40 222.702
3WZ8 IXV A 19 2 1.45 118.184
1KZK JE2 A 15 1 1.09 39.297
3PVG K68 A 7 1 1.50 41.523
4ABB K9S A 5 2 1.25 39.994
4B78 KGG A 15 1 1.50 141.087
5A7B KMN A 13 1 1.40 254.412
3VHV LD1 A 1 1 1.35 0.000
4DJP M73 A 13 1 1.40 51.615
4DJQ M86 A 16 2 1.40 84.991
3B0T MCZ A 2 0 1.30 1.537
4AW0 MJF A 4 1 1.43 105.747
3F9M MRK A 6 0 1.50 36.902
3FVG MS8 A 7 2 1.50 2.145
2YC3 MW5 A 2 1 1.40 2.015
4P5E N6P A 7 3 1.35 126.502
5F3M NEU A 2 2 1.50 127.132
5A5S NP8 A 15 3 1.36 158.425
3H6W NS7 A 9 2 1.49 233.092
3IX3 OHN A 5 1 1.40 1.025
4AGP P51 A 11 1 1.50 261.089
4AGO P74 A 13 1 1.45 309.023
2VUK P83 B 1 0 1.50 81.171
4AGQ P96 A 15 0 1.42 270.543
3MI2 PFU A 10 5 1.20 5.469
3AI0 PNW A 10 2 1.40 46.250
1Z53 PP9 A 13 4 1.13 24.816
4E2V PRF A 8 4 1.18 7.605
3OGV PTQ A 7 0 1.40 79.811
4KAL Q3C A 3 0 1.50 91.561
3ZME QC5 A 9 1 1.35 91.748
5AUW QUE A 5 0 1.50 23.743
5AL0 R3S A 6 2 1.39 225.712
2XC3 RT8 A 11 4 1.50 33.387
4R75 S7P A 7 4 1.28 3.165
4OY3 SAH A 13 5 1.20 94.419
2QP8 SC7 A 18 1 1.50 168.904
2R3F SC8 A 16 3 1.50 38.907
2R3I SCF A 13 1 1.28 79.042
3CBP SFG A 11 5 1.42 94.670
2IYX SKM A 17 5 1.49 27.813
1TKG SSA A 8 3 1.50 103.683
4WBK STE A 9 2 1.37 19.057
4D7B TCW A 6 2 1.15 196.218
3VTC TK3 A 5 0 1.50 5.313
4C72 TLG A 10 2 1.50 12.707
1OI6 TMP A 16 5 1.40 159.631
4KM2 TOP A 10 2 1.40 74.284
4B2L TR7 A 2 0 1.50 106.928
2JG0 TTZ A 4 1 1.50 0.512
1O0M U2P A 13 4 1.50 145.178
1O0N U3P A 15 5 1.50 183.198
3EWY U5P A 9 3 1.10 64.555
1R5L VIV A 4 2 1.50 3.079
3WFG WFG A 2 1 1.40 1.824
4N1S WM4 A 16 2 1.47 66.599
4GCJ X64 A 12 2 1.42 68.741
5AOJ Y0V A 4 0 1.47 70.043
4V2Z Y70 A 2 0 1.45 107.199
2YEX YEX A 13 1 1.30 66.845
2YK9 YK9 A 11 3 1.32 30.993
3LFF Z83 A 7 3 1.50 43.788
