# Supplementary material for: PlaceWaters: Real-time, explicit interface water sampling during Rosetta ligand docking
Source: PLoS One. 2022 May 31;17(5):e0269072. doi: 10.1371/journal.pone.0269072 (PMC9154094; doi:10.1371/journal.pone.0269072)
Supplement: S1 File — All scripts for dataset curation, running tests and analysis provided here. (GZ) [file pone.0269072.s001.tar.gz › Supplementary_Materials/docking_tests/rl_pw/scripts/hires.xml]

<ROSETTASCRIPTS>
        <SCOREFXNS>
                <ScoreFunction name="ligand_soft_rep" weights="ligand_soft_rep">
                        <Reweight scoretype="fa_elec" weight="0.42"/>
                        <Reweight scoretype="hbond_bb_sc" weight="1.3"/>
                        <Reweight scoretype="hbond_sc" weight="1.3"/>
                        <Reweight scoretype="rama" weight="0.2"/>
                </ScoreFunction>
                <ScoreFunction name="hard_rep" weights="ligand">
                        <Reweight scoretype="fa_intra_rep" weight="0.004"/>
                        <Reweight scoretype="fa_elec" weight="0.42"/>
                        <Reweight scoretype="hbond_bb_sc" weight="1.3"/>
                        <Reweight scoretype="hbond_sc" weight="1.3"/>
                        <Reweight scoretype="rama" weight="0.2"/>
                </ScoreFunction>
        </SCOREFXNS>
        <LIGAND_AREAS>
                <LigandArea name="inhibitor_dock_sc" chain="X" cutoff="6.0" add_nbr_radius="true" all_atom_mode="true"/>
                <LigandArea name="water_dock_sc" chain="W" cutoff="2.0" add_nbr_radius="true" all_atom_mode="true"/>
                <LigandArea name="inhibitor_final_sc" chain="X" cutoff="6.0" add_nbr_radius="true" all_atom_mode="true"/>
                <LigandArea name="water_final_sc" chain="W" cutoff="2.0" add_nbr_radius="true" all_atom_mode="true"/>
                <LigandArea name="inhibitor_final_bb" chain="X" cutoff="7.0" add_nbr_radius="false" all_atom_mode="true" Calpha_restraints="0.3"/>
                <LigandArea name="water_final_bb" chain="W" cutoff="2.5" add_nbr_radius="false" all_atom_mode="true" Calpha_restraints="0.3"/>
        </LIGAND_AREAS>
        <INTERFACE_BUILDERS>
                <InterfaceBuilder name="side_chain_for_docking" ligand_areas="inhibitor_dock_sc,water_dock_sc"/>
                <InterfaceBuilder name="side_chain_for_final" ligand_areas="inhibitor_final_sc,water_final_sc"/>
                <InterfaceBuilder name="backbone" ligand_areas="inhibitor_final_bb,water_final_bb" extension_window="3"/>
        </INTERFACE_BUILDERS>
        <MOVEMAP_BUILDERS>
                <MoveMapBuilder name="docking" sc_interface="side_chain_for_docking" minimize_water="true"/>
                <MoveMapBuilder name="final" sc_interface="side_chain_for_final" bb_interface="backbone" minimize_water="true"/>
        </MOVEMAP_BUILDERS>
        <MOVERS>
                <HighResDocker name="high_res_docker" cycles="6" repack_every_Nth="3" scorefxn="ligand_soft_rep" movemap_builder="docking"/>
                <FinalMinimizer name="final" scorefxn="hard_rep" movemap_builder="final"/>
                <InterfaceScoreCalculator name="add_scores" chains="X" scorefxn="hard_rep"/>
        </MOVERS>
        <PROTOCOLS>
                <Add mover_name="high_res_docker"/>
                <Add mover_name="final"/>
                <Add mover_name="add_scores"/>
        </PROTOCOLS>
</ROSETTASCRIPTS>
