# Supplementary material for: PlaceWaters: Real-time, explicit interface water sampling during Rosetta ligand docking
Source: PLoS One. 2022 May 31;17(5):e0269072. doi: 10.1371/journal.pone.0269072 (PMC9154094; doi:10.1371/journal.pone.0269072)
Supplement: S1 File — All scripts for dataset curation, running tests and analysis provided here. (GZ) [file pone.0269072.s001.tar.gz › Supplementary_Materials/docking_tests/rl_pw/scripts/hires.sh]

#!/bin/bash

## Run using following command: 
## cat <path to final_test_set.txt> | while read PDB LIG CHAIN rest ; do 
## 	bash hires.sh ${PDB} ${LIG} ${CHAIN}
## done

here=`pwd`

pdb=$1
lig=$2
chain=$3

indir="$here/../output_files/placewaters/${pdb}/"
outdir="$here/../output_files/hires/${pdb}/"
mkdir -p $outdir

for f in `ls $indir/*.pdb.gz` ; do
    	echo $f
    	/net/phosphorus/hd0/smithst/rosetta_git/source/bin/rosetta_scripts.linuxgccrelease \
	@ $here/hires.flags \
	-in:ignore_waters false \
	-in:file:s ${f} \
	-in:file:native "$here/../../../input_files/docking_tests/${pdb}_${chain}.pdb $here/../../../input_files/docking_tests/${lig}.native.renamed.pdb" \
       	-extra_res_fa $here/../../../input_files/docking_tests/${lig}.params \
	-parser:protocol $here/hires.xml \
	-out:path:all $outdir \
	-nstruct 1 
done

cd $indir/
tar -czf placewaters_outputs.tar.gz *.pdb.gz --remove-files
cd $here/

cd $outdir
tar -czf hires_outputs.tar.gz *.pdb.gz --remove-files
cd $here/
