# Supplementary material for: PlaceWaters: Real-time, explicit interface water sampling during Rosetta ligand docking
Source: PLoS One. 2022 May 31;17(5):e0269072. doi: 10.1371/journal.pone.0269072 (PMC9154094; doi:10.1371/journal.pone.0269072)
Supplement: S1 File — All scripts for dataset curation, running tests and analysis provided here. (GZ) [file pone.0269072.s001.tar.gz › Supplementary_Materials/docking_tests/rl_pw/scripts/placewaters.flags]

-mistakes
    -restore_pre_talaris_2013_behavior true
-overwrite
-mute core.io;
-parser:script_vars res=0.15 cutoff=1.5 group=3.75 merge=3.0 nho=5.0 nhi=1.5
-nstruct 1
-out:pdb_gz
