# Supplementary material for: PlaceWaters: Real-time, explicit interface water sampling during Rosetta ligand docking
Source: PLoS One. 2022 May 31;17(5):e0269072. doi: 10.1371/journal.pone.0269072 (PMC9154094; doi:10.1371/journal.pone.0269072)
Supplement: S1 File — All scripts for dataset curation, running tests and analysis provided here. (GZ) [file pone.0269072.s001.tar.gz › Supplementary_Materials/docking_tests/rl_pw/scripts/rl_pw.slurm]

#!/bin/bash
#SBATCH --mail-user=shannon.t.smith.1@vanderbilt.edu
#SBATCH --mail-type=FAIL
#SBATCH --nodes=1
#SBATCH --tasks-per-node=1 
#SBATCH --time=1-00:00:00
#SBATCH --mem=3G
#SBATCH --output=job_slurm_%A_%a.log
#SBATCH --array=1-25

export LD_LIBRARY_PATH=$LD_LIBRARY_PATH:/dors/meilerlab/apps/Linux2/x86_64/lib64/

export LD_LIBRARY_PATH=/dors/meilerlab/apps/Linux2/x86_64/pyrosetta/PyRosetta.ScientificLinux-r56324.64Bit/rosetta:/dors/meilerlab/apps/Linux2/x86_64/lib64:/dors/meilerlab/apps/Linux2/x86_64/lib:/sb/apps/Linux/x86_64/lib:/sb/apps/Linux/lib:/dors/meilerlab/apps/Linux2/x86_64/python/external_modules_src/pymol-centos-1.7.0.4/lib64:/dors/meilerlab/apps/Linux2/x86_64/python/external_modules_src/pymol-centos-1.7.0.4/lib:/sb/apps/Linux/x86_64/lib:/sb/apps/Linux/lib:/dors/meilerlab/apps/Linux2/x86_64/gcc/5.2.0/lib64/:/net/curium/hd0/woodsh/rosetta/Rosetta/main/source/build/external/release/linux/3.10/64/x86/gcc/5.2/default/:/net/curium/hd0/woodsh/rosetta/Rosetta/main/source/build/src/release/linux/3.10/64/x86/gcc/5.2/default/:/dors/meilerlab/apps/Linux2/x86_64/lib64/:$LD_LIBRARY_PATH

here=`pwd`
cat $here/../../../input_STS/test_set.STS.txt | awk -v line=$SLURM_ARRAY_TASK_ID 'NR==line' | while read pdb lig rest ; do
	bash $here/placewaters.sh $pdb $lig
	bash $here/hires.sh $pdb $lig
done
