# Supplementary material for: PlaceWaters: Real-time, explicit interface water sampling during Rosetta ligand docking
Source: PLoS One. 2022 May 31;17(5):e0269072. doi: 10.1371/journal.pone.0269072 (PMC9154094; doi:10.1371/journal.pone.0269072)
Supplement: S1 File — All scripts for dataset curation, running tests and analysis provided here. (GZ) [file pone.0269072.s001.tar.gz › Supplementary_Materials/docking_tests/rl_pw/scripts/HOH.params]

# This HOH params is currently a direct copy of TP3.params
# Its in fa_standard so that some PDBs can get HOH read in directly without cleanup.
# (TP3.params looks for the residue name "WAT" in PDBs)
# Might potentially want to unify with TP3.params.
#
# taken from TP3 params in amber: dat/leap/lib/solvents.cmd
NAME HOH
IO_STRING HOH w
TYPE LIGAND
AA H2O

ATOM  O   OH   OH1  -0.834 ## HACK: USING OH ATOMTYPE, amber uses OW atomtype
ATOM  H1  Hpol H    0.417
ATOM  H2  Hpol H    0.417

BOND O H1
BOND O H2

PROPERTIES SOLVENT WATER

NBR_ATOM O

## hack -- max distance from hbond anchor atom to farthest O position, since packing assumes that NBR_ATOM doesnt move during packing which is not true with repackable position waters...
## need a better solution for this
##
NBR_RADIUS 3.2
#NBR_RADIUS 0.0 ## distance from O to farthest heavyatom

FIRST_SIDECHAIN_ATOM ALL

ICOOR_INTERNAL    O      0.000000    0.000000    0.000000   O H1 H2
ICOOR_INTERNAL    H1     0.000000  180.000000    0.957200   O H1 H2
ICOOR_INTERNAL    H2     0.000000   75.480000    0.957200   O H1 H2
