# Supplementary material for: PlaceWaters: Real-time, explicit interface water sampling during Rosetta ligand docking
Source: PLoS One. 2022 May 31;17(5):e0269072. doi: 10.1371/journal.pone.0269072 (PMC9154094; doi:10.1371/journal.pone.0269072)
Supplement: S1 File — All scripts for dataset curation, running tests and analysis provided here. (GZ) [file pone.0269072.s001.tar.gz › Supplementary_Materials/docking_tests/rl/scripts/rl.xml]

<ROSETTASCRIPTS>
    <SCOREFXNS>
        <ScoreFunction name="ligand_soft_rep" weights="ligand_soft_rep">
            <Reweight scoretype="fa_elec" weight="0.42"/>
            <Reweight scoretype="hbond_bb_sc" weight="1.3"/>
            <Reweight scoretype="hbond_sc" weight="1.3"/>
            <Reweight scoretype="rama" weight="0.2"/>
        </ScoreFunction>
    
        <ScoreFunction name="hard_rep" weights="ligand">
            <Reweight scoretype="fa_intra_rep" weight="0.004"/>
            <Reweight scoretype="fa_elec" weight="0.42"/>
            <Reweight scoretype="hbond_bb_sc" weight="1.3"/>
            <Reweight scoretype="hbond_sc" weight="1.3"/>
            <Reweight scoretype="rama" weight="0.2"/>
        </ScoreFunction>
    </SCOREFXNS>
    <TASKOPERATIONS>
    </TASKOPERATIONS>
    <LIGAND_AREAS>
        <LigandArea name="docking_sidechain" chain="X" cutoff="6.0" add_nbr_radius="true" all_atom_mode="true" minimize_ligand="10"/>
        <LigandArea name="final_sidechain" chain="X" cutoff="6.0" add_nbr_radius="true" all_atom_mode="true"/>
        <LigandArea name="final_backbone" chain="X" cutoff="7.0" add_nbr_radius="false" all_atom_mode="true" Calpha_restraints="0.3"/>
    </LIGAND_AREAS>
    
    <INTERFACE_BUILDERS>
        <InterfaceBuilder name="side_chain_for_docking" ligand_areas="docking_sidechain"/>
        <InterfaceBuilder name="side_chain_for_final" ligand_areas="final_sidechain"/>
        <InterfaceBuilder name="backbone" ligand_areas="final_backbone" extension_window="3"/>
    </INTERFACE_BUILDERS>
    
    <MOVEMAP_BUILDERS>
        <MoveMapBuilder name="docking" sc_interface="side_chain_for_docking" minimize_water="true"/>
        <MoveMapBuilder name="final" sc_interface="side_chain_for_final" bb_interface="backbone" minimize_water="true"/>
    </MOVEMAP_BUILDERS>
    
    <SCORINGGRIDS ligand_chain="X" width="30.0">
        <ClassicGrid grid_name="vdw" weight="1.0"/>
    </SCORINGGRIDS>
    
    <MOVERS>
        <HighResDocker name="high_res_docker" cycles="6" repack_every_Nth="3" scorefxn="ligand_soft_rep" movemap_builder="docking"/>
        <FinalMinimizer name="final" scorefxn="hard_rep" movemap_builder="final"/>
        <InterfaceScoreCalculator name="add_scores" chains="X" scorefxn="hard_rep" compute_grid_scores="0"/>
        
        <ParsedProtocol name="high_res_dock">
            <Add mover_name="high_res_docker"/>
            <Add mover_name="final"/>
        </ParsedProtocol>

        <ParsedProtocol name="reporting">
            <Add mover_name="add_scores"/>
        </ParsedProtocol>
    </MOVERS>
    
    <PROTOCOLS>
        <Add mover_name="high_res_dock"/>
        <Add mover_name="reporting"/>
    </PROTOCOLS>
    

</ROSETTASCRIPTS>
