# Supplementary material for: PlaceWaters: Real-time, explicit interface water sampling during Rosetta ligand docking
Source: PLoS One. 2022 May 31;17(5):e0269072. doi: 10.1371/journal.pone.0269072 (PMC9154094; doi:10.1371/journal.pone.0269072)
Supplement: S1 File — All scripts for dataset curation, running tests and analysis provided here. (GZ) [file pone.0269072.s001.tar.gz › Supplementary_Materials/docking_tests/lowres/scripts/lowres.sh]

#!/bin/bash

## Run using following command: 
## cat <path to final_test_set.txt> | while read PDB LIG CHAIN rest ; do 
## 	bash lowres.sh ${PDB} ${LIG} ${CHAIN}
## done

here=`pwd`
indir="$here/../../../input_files/"

pdb=$1
lig=$2
chain=$3

	outdir="$here/../output_files/${pdb}/"
    	mkdir -p ${outdir}
    	echo $pdb $lig

    	/net/phosphorus/hd0/smithst/rosetta_git/source/bin/rosetta_scripts.linuxgccrelease \
        @ $here/lowres.flags \
        -parser:protocol $here/lowres.xml \
	-s "$indir/docking_tests/${pdb}_${chain}.pdb $indir/docking_tests/${lig}.pdb" \
	-in:file:native "$indir/docking_tests/${pdb}_${chain}.pdb $indir/docking_tests/${lig}.native.renamed.pdb" \
        -extra_res_fa $indir/docking_tests/${lig}.params \
	-parser:script_vars startfrom="$indir/docking_tests/${lig}.native.center.pdb" \
        -out:path:all ${outdir}
