# Supplementary material for: PlaceWaters: Real-time, explicit interface water sampling during Rosetta ligand docking
Source: PLoS One. 2022 May 31;17(5):e0269072. doi: 10.1371/journal.pone.0269072 (PMC9154094; doi:10.1371/journal.pone.0269072)
Supplement: S1 File — All scripts for dataset curation, running tests and analysis provided here. (GZ) [file pone.0269072.s001.tar.gz › Supplementary_Materials/docking_tests/proteincentric/scripts/proteincentric.flags]

-nstruct 200
-out:pdb_gz
-mistakes
    -restore_pre_talaris_2013_behavior true
-score:analytic_etable_evaluation true

-overwrite

-packing
    -ex1
    -ex1aro
    -ex2

-mute core.io.database
