# Supplementary material for: PlaceWaters: Real-time, explicit interface water sampling during Rosetta ligand docking
Source: PLoS One. 2022 May 31;17(5):e0269072. doi: 10.1371/journal.pone.0269072 (PMC9154094; doi:10.1371/journal.pone.0269072)
Supplement: S1 File — All scripts for dataset curation, running tests and analysis provided here. (GZ) [file pone.0269072.s001.tar.gz › Supplementary_Materials/docking_tests/proteincentric/scripts/prep_proteincentric_Wfiles.sh]

here=`pwd`
indir=$here/../../../input_files/docking_tests/

cat 8.final_set.big.proteincentric.txt | while read pdb lig chain rest ; do
	echo $pdb $lig
	cp $indir/../saturation_test/${pdb}_${chain}_bridgingwaters.pdb $indir/${pdb}_${chain}_bridgingwaters.chainW.pdb
	sed -i 's/HOH A/WAT W/g' $indir/${pdb}_${chain}_bridgingwaters.chainW.pdb
done
