# Supplementary material for: PlaceWaters: Real-time, explicit interface water sampling during Rosetta ligand docking
Source: PLoS One. 2022 May 31;17(5):e0269072. doi: 10.1371/journal.pone.0269072 (PMC9154094; doi:10.1371/journal.pone.0269072)
Supplement: S1 File — All scripts for dataset curation, running tests and analysis provided here. (GZ) [file pone.0269072.s001.tar.gz › Supplementary_Materials/docking_tests/proteincentric/scripts/8.final_set.big.proteincentric.txt]

2WO9 068 A 1
3TZM 085 A 3
3UVC 0D2 A 1
5CWA 0GA A 1
4FPE 0H9 A 1
4E5D 0NJ A 1
4EEQ 0OX A 3
4EPW 0QV A 1
4GLW 0XT A 1
3VI8 13M A 1
1NDF 152 A 2
4IVD 15T A 1
4MYS 164 A 4
2OJG 19A A 1
4HXN 1A7 A 2
4I6W 1CO A 1
4L6Z 1DC A 3
4I6Q 1DT A 1
4IDK 1FE A 1
4JEJ 1GP A 1
4J93 1JR A 1
4JWY 1N4 A 2
1R4P 1PS B 1
4KFB 1QP A 1
3K98 1RC A 1
3OVV 1SB A 1
4KZ3 1U1 A 1
2PRH 238 A 1
4FUC 239 A 1
2C6C 24I A 2
4P10 2B8 A 1
4MR8 2BW A 1
3FUG 2E3 A 1
4MWB 2EK B 1
4PCI 2NJ A 1
5FE5 2QC B 1
2GJ4 2TH A 1
4POJ 2VP A 1
2VPO 6CS A 2
3EBF 332 A 1
2Y1F 34F A 1
3HYY 37D A 2
4TXE 38F A 1
4TYO 39X A 1
4OWM 3F0 A 1
3W5Q 3KL A 2
3RLP 3RP A 2
3RLR 3RR A 1
3RR4 HRD A 1
2NOA 3TC A 2
4WUA 3UL A 1
4WY1 3VO A 1
4LS2 3XS A 2
4XKR 41K A 3
3PMY 41L A 1
4XJP 41N A 1
4FCP 42C A 2
4XUE 43J A 1
1YC4 43P A 3
3B92 440 A 1
4CWD 449 A 3
1X1I 46M A 4
4Y85 499 A 1
4YBI 4B2 A 2
4E5D 0NJ A 1
4YMA 4E5 A 1
2XP7 4F8 A 1
4YTC 4HW A 1
4ZLZ 4RV A 2
5BWR 4VT A 2
4C7J 4YQ A 1
2HB1 512 A 2
4ABF 513 A 2
4B77 54M A 1
5CQG 55C A 1
5CTW 55D A 1
5D6P 57U A 1
5DAX 58L A 1
4A6W 5C1 A 1
5DWR 5H7 A 1
5EAE 5L8 A 1
4YC0 5OF A 3
5FE8 5WT A 1
5FE7 5WU A 2
2VPO 6CS A 2
1ZSJ 709 A 1
4NNS 75D A 3
4CGN 7AH A 3
2FLR 7NH H 1
3CWE 825 A 2
4CFL 8DQ A 1
4FUG 9UP A 1
2OG7 AHB A 3
1M5E AM1 A 1
3KZN AOR A 3
4C0X AQN A 1
2BOJ ARW A 1
1Q3W ATU A 2
5FP8 AUY A 1
4PIO AVI A 1
3B25 B2K A 2
3B26 B2L A 2
4IK2 BL2 A 1
3BZ9 BL7 A 1
2YHW BM3 A 2
2RHT C1E A 1
2W0A CII A 1
1XLX CIO A 3
4ZZN CQ8 A 2
3HMP CX4 A 1
2B53 D23 A 1
3GL2 D3M A 2
1JQN DCO A 1
1Z8O DEB A 2
2Z26 DOR A 2
4C5A DS0 A 3
3NYV DTQ A 1
3IGG EFQ A 1
4EFT EFT A 2
4JUI EGR A 1
3KMR EQN A 1
4AJD F04 A 1
4L33 F70 A 1
4CZH F90 A 1
3AUA F98 A 1
3R0T FU9 A 2
3I6M G3X A 1
3TY3 GGG A 3
2DW0 GM6 A 1
5AOK GOH A 3
1G6S GPJ A 2
3G2Z GZ2 A 1
3T4S H35 A 1
4CWR HAJ A 2
4XDY HIO A 2
2F2G HMH A 1
3RR4 HRD A 1
1E66 HUX A 1
3HRB I39 A 1
2POV I7B A 1
4FQ4 IJ4 A 2
3ZON IK1 A 1
1QOP IPL A 2
2ZP1 IYR A 2
1YVZ JPC A 1
4CLD JUO A 1
4UWH JXM A 2
4JYI JYI A 1
4BQS K2Q A 2
3K5E K5E A 1
4CXQ KAP A 1
2Y7F KMH A 2
2JDS L20 A 1
3S2J L3A A 2
4LZS L46 A 2
4CUR LA7 A 1
2CGL LFR A 4
1I05 LTL A 1
2VTN LZ7 A 1
1QXW M1C A 1
4YHY M3L B 2
1OVG MDR A 2
2J8R MSL A 3
2F7O MSN A 1
2YC3 MW5 A 1
1GKC NFH A 2
1YKI NFZ A 1
4B3U NWL A 1
3A7X O09 A 1
3A80 O15 A 1
3M0J OAF A 2
3Q2F OAM A 1
2DE3 OBP A 2
3SVG ODR A 2
5ALE ONR A 2
4A6L P43 A 1
4PAK PAF A 1
5BOE PEP A 1
1XON PIL A 2
1UY9 PU6 A 3
2BB7 QMS A 2
3FEE QUS A 3
1RIU RBE H 2
3MS5 REE A 2
2C67 RM1 A 1
4BGK RTK A 2
3RYJ RYJ B 3
5AOI RZH B 1
5A1L S2I A 1
5CLU S8A A 1
2V5Z SAG A 1
4FA2 SB0 A 2
2R3G SC9 A 1
4DYO SD4 A 1
4IKU SHX A 2
3CFB SPB B 1
3MOE SPV A 2
2PYW SR1 A 2
3GWU SRE A 1
4B5D SW4 A 1
3CJ0 SX2 A 1
3CJ2 SX3 A 1
3ANM SYD A 2
3RXK SZ8 A 2
3D6U T11 A 1
3EHY TBL A 3
2VQQ TFG A 2
4IKT TFV A 2
4C72 TLG A 2
3APV TP0 A 1
3NBW TR4 A 1
2FP2 TSA B 1
4BCW TU0 A 2
5AMF TWL A 1
2OCI TYC A 4
1G6C TZP A 2
2AIX U1K A 1
5A6N U7E A 1
4BZN UGX A 1
4OV9 VPM A 2
4D0W VVQ A 2
3T4T WA1 A 1
4CUL WSD A 1
2X2R X2O A 1
2XEZ XEZ A 1
2XJ1 XJ1 A 1
4TS8 XZ8 A 2
4DHO Y09 A 2
3PKD Y10 A 1
3T4J ZIP A 1
2ZXD ZXD A 1
2CFI ZZZ A 1
