# Supplementary material for: PlaceWaters: Real-time, explicit interface water sampling during Rosetta ligand docking
Source: PLoS One. 2022 May 31;17(5):e0269072. doi: 10.1371/journal.pone.0269072 (PMC9154094; doi:10.1371/journal.pone.0269072)
Supplement: S1 File — All scripts for dataset curation, running tests and analysis provided here. (GZ) [file pone.0269072.s001.tar.gz › Supplementary_Materials/docking_tests/ligandcentric/scripts/ligandcentric.sh]

#!/bin/bash

## Run using following command: 
## cat <path to final_test_set.txt> | while read PDB LIG CHAIN rest ; do 
## 	bash ligandcentric.sh ${PDB} ${LIG} ${CHAIN}
## done

here=`pwd`

pdb=$1
lig=$2
chain=$3

indir=$here/../../../input_files/docking_tests/
outdir="$here/../output_files/${pdb}/"
mkdir -p $outdir
echo $pdb $lig

# Run docking
/net/phosphorus/hd0/smithst/rosetta_git/source/bin/rosetta_scripts.default.linuxgccrelease \
-parser:protocol $here/ligandcentric.xml \
@ $here/ligandcentric.flags \
-s "$indir/${pdb}_${chain}.pdb $indir/${lig}.pdb $indir/${pdb}_${chain}_bridgingwaters.chainW.pdb" \
-in:file:native "$indir/${pdb}_${chain}.pdb $indir/${lig}.native.renamed.pdb" \
-in:file:extra_res_fa $indir/${lig}.params \
-out:path:all $outdir \
-parser:script_vars startfrom="$indir/${lig}.native.center.pdb" \
