# Supplementary material for: PlaceWaters: Real-time, explicit interface water sampling during Rosetta ligand docking
Source: PLoS One. 2022 May 31;17(5):e0269072. doi: 10.1371/journal.pone.0269072 (PMC9154094; doi:10.1371/journal.pone.0269072)
Supplement: S1 File — All scripts for dataset curation, running tests and analysis provided here. (GZ) [file pone.0269072.s001.tar.gz › Supplementary_Materials/prep_input_files/get_native_waters.py]

#!/sb/apps/Linux/bin/python

import os.path
import sys
from argparse import ArgumentParser
import pymol

def get_wats(pdb, ligid, chainid, local_cutoff, bridging_cutoff):

    pymol.pymol_argv = ['pymol','-c']
    pymol.finish_launching()
    pymol.cmd.feedback('disable', 'all', 'actions')
    pymol.cmd.feedback('disable', 'all', 'results')

    if not os.path.isfile(pdb):
        pymol.cmd.quit()
        sys.exit("Unable to find input file.")

    pymol.cmd.load(pdb, 'prot')
    pymol.cmd.select( "ligand", "prot AND chain %s AND resn %s" % (chainid, ligid))
    pymol.cmd.select("waters", "resn HOH within %0.2f of ligand" % (local_cutoff) )

    #num_localwats = pymol.cmd.count("waters")
    ## Save all local waters within X Ang. of ligand any ligand atom
    output_name_localwats = pdb.split('.pdb')[0] + "_" + chainid + "_localwaters.pdb"
    pymol.cmd.save(output_name_localwats, 'waters')

    #get all the waters
    myspace={'water_resis': []}
    pymol.cmd.iterate("prot AND chain %s AND resn HOH" % chainid, "water_resis.append(resi)" , space=myspace)

    num_waters = 0
    waters = {}

    for water_resi in myspace['water_resis']:
        ligand_contacts = pymol.cmd.find_pairs(
            "ligand", "prot AND chain %s AND resi %s" % (chainid, water_resi), cutoff=bridging_cutoff)
        protein_contacts = pymol.cmd.find_pairs(
            "prot AND chain %s AND (NOT resn HOH) AND (NOT hydro)" % (chainid) , "prot AND chain %s AND resi %s" % (chainid, water_resi), cutoff=bridging_cutoff)
        if len(ligand_contacts) > 0 and len(protein_contacts) > 0:
            water_contacts = len(ligand_contacts) + len(protein_contacts)  # for 'loose_waters.pdb'
        else:
            water_contacts = 0
        if water_contacts > 0:
            if water_resi not in waters.keys():
                num_waters += 1
                waters[water_resi] = water_contacts
                pymol.cmd.select("selection", 'prot ')
            else:
                print("Duplicate water_resi: {0}".format(water_resi))
        else:
            pymol.cmd.remove('prot AND resn HOH AND resi ' + water_resi)

        pymol.cmd.remove('prot AND NOT chain %s' % chainid)

    # print("PDB: {0}, LIG: {1}, {2}\n".format(pdb, lig, num_waters))

    output_name_bridgingwats = pdb.split('.pdb')[0] + "_" + chainid + "_bridgingwaters.pdb"
    pymol.cmd.save(output_name_bridgingwats, 'prot AND resn HOH')

    pymol.cmd.quit()


"""def get_localwats():
    watX, watY, watZ = [], [], []
    ligX, ligY, ligZ = [], [], []
    protX, protY, protZ = [], [], []

    with open(pdb, 'r') as f:
        for line in f.readlines():
            HETATM, LIGID, CHAIN = line[0:6], line[17:20], line[21]
            if HETATM == "HETATM" and LIGID == str(ligid) and CHAIN == str(chain):
                ligX.append(float(line[30:38].strip()))
                ligY.append(float(line[38:46].strip()))
                ligZ.append(float(line[46:54].strip()))
            elif HETATM == "HETATM" and LIGID == "HOH":
                watX.append(float(line[30:38].strip()))
                watY.append(float(line[38:46].strip()))
                watZ.append(float(line[46:54].strip()))
            elif HETATM == "ATOM  " and CHAIN == str(chain):
                protX.append(float(line[30:38].strip()))
                protY.append(float(line[38:46].strip()))
                protZ.append(float(line[46:54].strip()))

    f.close()

    centroid = ((np.max(ligX) + np.min(ligX)) / 2, (np.max(ligY) + np.min(ligY)) / 2, (np.max(ligZ) + np.min(ligZ)) / 2)
    ## get protein atoms with X of centroid--makes it quicker than going through all protein atoms
    prot_coords_to_consider = []
    for protx, proty, protz in zip(protX, protY, protZ):
        protcoord = (protx, proty, protz)
        if get_dist(protcoord, centroid) <= 8:
            prot_coords_to_consider.append(protcoord)

    localwats = []
    passes = {}
    watnum = int(0)
    for watx, waty, watz in zip(watX, watY, watZ):
        watnum += 1
        passes[watnum] = int(0)
        watcoord = (watx, waty, watz)

        ldists = []
        for ligx, ligy, ligz in zip(ligX, ligY, ligZ):
            ligcoord = (ligx, ligy, ligz)
            ldists.append(get_dist(ligcoord, watcoord))
        if min(ldists) <= 5:
            localwats.append(watcoord)
            passes[watnum] += 1

        pdists = []
        for protx, proty, protz in prot_coords_to_consider[0], prot_coords_to_consider[1], prot_coords_to_consider[2]:
            prot_coord_to_consider = (protx, proty, protz)
            pdists.append(get_dist(prot_coord_to_consider, watcoord))
        if min(pdists) <= 5:
            pws.append(watcoord)
            passes[watnum] += 1

        if passes[watnum] == 2:
            pwls.append(watcoord)

    for i, j in passes.items():
        print(i, j)

    output_name_localwats = pdb.split('.pdb')[0] + "_" + chain + "_localwats.pdb"

    write_pdbfile(output_name_localwats, allnearwats)

    return 0
    """

def main():
    args = commandlineparser()
    get_wats(args.pdb[0], args.ligid, args.chain, args.local_cutoff, args.bridging_cutoff)

    return 0

def commandlineparser():
    parser = ArgumentParser()
    parser.add_argument("-pdb", dest="pdb", nargs='+', required=True)
    parser.add_argument("-ligid", dest="ligid", required=True)
    parser.add_argument("-chain", dest="chain", required=True)
    parser.add_argument("-local_cutoff", dest="local_cutoff", default=5.0, type=float)
    parser.add_argument("-bridging_cutoff", dest="bridging_cutoff", default=3.0, type=float)

    args = parser.parse_args()
    return args

if __name__ == '__main__':
    main()
