# Supplementary material for: PlaceWaters: Real-time, explicit interface water sampling during Rosetta ligand docking
Source: PLoS One. 2022 May 31;17(5):e0269072. doi: 10.1371/journal.pone.0269072 (PMC9154094; doi:10.1371/journal.pone.0269072)
Supplement: S1 File — All scripts for dataset curation, running tests and analysis provided here. (GZ) [file pone.0269072.s001.tar.gz › Supplementary_Materials/prep_input_files/get_sasa.xml]

<ROSETTASCRIPTS>
	<SCOREFXNS>
	</SCOREFXNS>
	<RESIDUE_SELECTORS>
	    <Chain name="chainX" chains="X"/>
	</RESIDUE_SELECTORS>
	<PACKER_PALETTES>
	</PACKER_PALETTES>
	<TASKOPERATIONS>
	</TASKOPERATIONS>
	<MOVE_MAP_FACTORIES>
	</MOVE_MAP_FACTORIES>
	<SIMPLE_METRICS>
	    <PerResidueSasaMetric name="perres_sasa" residue_selector="chainX"/>
	</SIMPLE_METRICS>
	<FILTERS>
	</FILTERS>
	<MOVERS>
	    <RunSimpleMetrics name="run_sm" metrics="perres_sasa"/>
	</MOVERS>
	<PROTOCOLS>
	    <Add mover_name="run_sm"/>
	</PROTOCOLS>
	<OUTPUT />
</ROSETTASCRIPTS>
