# Supplementary material for: PlaceWaters: Real-time, explicit interface water sampling during Rosetta ligand docking
Source: PLoS One. 2022 May 31;17(5):e0269072. doi: 10.1371/journal.pone.0269072 (PMC9154094; doi:10.1371/journal.pone.0269072)
Supplement: S1 File — All scripts for dataset curation, running tests and analysis provided here. (GZ) [file pone.0269072.s001.tar.gz › Supplementary_Materials/prep_input_files/dataset_selection.sh]

#!/bin/bash

#### Overview of this script:
## Get full dataset from Platinum > 0.platinum_dataset.txt
## Check interfaces: Remove sets where there's a cofactor within 5A of ligand > 1.cofactor_passed.txt
## Get number and coordinates of interface waters with 3A of any ligand atom > 2.water_counts.txt ## Should contain PDB_ID ligand_ID n_waters
## Get number of bridging waters > 3.lessthan6_bridgingwaters.txt
## Get complexes with resolution less than 2A > 4.resolution_lessthan2A.txt
## Calculate ligand SASAs > 5.ligand_sasas.worked.txt
## 

#### Some relevant paths:
here=`pwd`
rosetta_path="/dors/meilerlab/apps/rosetta/rosetta-3.13/" ## This uses Rosetta v3.13

## Get full dataset from Platinum > 0.platinum_dataset.txt
## It's just my convention to do PDB_ID ligand_ID chain_ID so doing some manual editing for this. 
echo "PDB LIG CHAIN" > $here/0.platinum_dataset.txt
egrep -B 1 frProtoss platinum_dataset_2017_01.sdf | sed '/frProtoss/d' | sed '/--/d' | sed 's/_/ /g' | awk '{print $2,$1,$3}'  >> $here/0.platinum_dataset.txt

## =======Check interfaces=======## 

tail -n+2 $here/0.platinum_dataset.txt | while read pdb lig chain rest ; do
	## Get protein files from RCSB
	wget https://files.rcsb.org/download/${pdb}.pdb
        /dors/meilerlab/apps/rosetta/rosetta-3.13/main/tools/protein_tools/scripts/clean_pdb.py --allchains ${pdb}.pdb cleaned
	mv $here/${pdb}* $here/dataset_selection_files/
done 

## Get rid of complexes with cofactors within 5A of ligand > 1.cofactor_passed.txt
echo "PDB LIG CHAIN COFACTORS_NEARBY" > $here/1.cofactor_check.txt ## TRUE means there are cofactors within 5A and will be axed. 
tail -n+2 $here/0.platinum_dataset.txt | while read pdb lig chain rest ; do 
	cofactors=`python $here/get_close_cofactors2.py -pdb $here/dataset_selection_files/${pdb}.pdb -ligid ${lig} -chain ${chain} -cutoff 5 | egrep "Nearby cofactors" | awk '{print $NF}'` ; echo $pdb $lig $chain $cofactors; 
	echo $pdb $lig $chain $cofactors >> $here/1.cofactor_check.txt ; 
done
awk '$NF == "False"' $here/1.cofactor_check.txt > $here/1.cofactor_passed.txt

echo "PDB LIG CHAIN N_LOCALWATERS N_BRIDGINGWATERS" > $here/2.water_counts.txt
tail -n+2 $here/1.cofactor_passed.txt | while read pdb lig chain rest ; do	
	## Get number and coordinates of interface waters with 3A of any ligand atom > 2.water_counts.txt
	echo $pdb $lig $chain
	$here/get_native_waters.py -pdb $here/dataset_selection_files/${pdb}.pdb -ligid ${lig} -chain ${chain}
	sed -i '/ANISOU/d' $here/dataset_selection_files/${pdb}_${chain}_localwaters.pdb
	sed -i '/ANISOU/d' $here/dataset_selection_files/${pdb}_${chain}_bridgingwaters.pdb 
	num_localwats=`egrep -c HOH $here/dataset_selection_files/${pdb}_${chain}_localwaters.pdb`
	num_bridgingwats=`egrep -c HOH $here/dataset_selection_files/${pdb}_${chain}_bridgingwaters.pdb`
	echo $pdb $lig $chain $num_localwats $num_bridgingwats >> $here/2.water_counts.txt
done

## We only want cases with 0-5 bridging waters
echo "PDB LIG CHAIN N_LOCALWATERS N_BRIDGINGWATERS" > $here/3.lessthan6_bridgingwaters.txt
awk '$NF <= 5' $here/2.water_counts.txt >> $here/3.lessthan6_bridgingwaters.txt ## 1492 complexes now.

## Get resolution for PDB structs
echo "PDB LIG CHAIN N_LOCAL_WATERS N_BRIDGINGWATERS RES" > $here/4.resolution_check.txt
tail -n+2 $here/3.lessthan6_bridgingwaters.txt | while read pdb lig chain n_localwats n_bwats rest ; do
        res=`python $here/get_resolutions.py $here/dataset_selection_files/${pdb}.pdb | awk '{print $NF}'`
	echo $pdb $lig $chain $n_localwats $n_bwats $res >> $here/4.resolution_check.txt
done

echo "PDB LIG CHAIN N_LOCAL_WATERS N_BRIDGINGWATERS RES" > $here/4.resolution_lessthan2A.txt
awk '$NF < 2' $here/4.resolution_check.txt >> $here/4.resolution_lessthan2A.txt

## Get Ligand SASA

echo "PDB LIG CHAIN N_LOCAL_WATERS N_BRIDGINGWATERS RES LIGAND_SASA" > $here/5.ligand_sasas.txt 
tail -n+2 $here/4.resolution_lessthan2A.txt | while read pdb lig chain n_localwats n_bwats res rest ; do
	pl_file="$here/dataset_selection_files/${pdb}_${chain}_${lig}.native.pdb"
	cat $here/dataset_selection_files/${pdb}_CLEANED.pdb > ${pl_file}
	awk '$1 == "HETATM"' $here/dataset_selection_files/${pdb}.pdb | egrep "${lig} ${chain}" >> ${pl_file}
	for ATOMNUM in `awk '$1 == "HETATM"' ${pl_file} | awk '{print $2}'`; do awk -v ATOMNUM=$ATOMNUM '$1 == "CONECT" && $2 == ATOMNUM' $here/dataset_selection_files/${pdb}.pdb >> ${pl_file} ; done
	sed -i "s/${lig}....../${lig} X   1/g" ${pl_file}
	$rosetta_path/main/source/bin/rosetta_scripts.default.linuxgccrelease -parser:protocol $here/get_sasa.xml -in:file:s ${pl_file} -out:file:score_only $here/sasas.sc
	sasa=`egrep ${pdb}_${chain}_${lig}.native_0001 $here/sasas_cleaned.sc | awk '{print $21}'`
	echo $pdb $lig $chain $n_localwats $n_bwats $res $sasa >> $here/5.ligand_sasas.txt
done

## Some SASA calcs don't work so just making sure we're getting completed ones. 
awk 'NF == 7' $here/5.ligand_sasas.txt >> $here/5.ligand_sasas.worked.txt
## Some $here/dataset_selection_files/${pdb}_${chain}_${lig}.native.pdb files contains more than 1 ligand and they were wonky-ly written in the original PDBs. Discarding those (n=34)

## Numbers after each filter: 
## Original set: 4548
## No cofactors within 6A: 2723
## Less than 6 bridging waters: 2602
## Resolution < 2.0A: 1537
## Resolution < 1.7A: 219
