# Supplementary material for: PlaceWaters: Real-time, explicit interface water sampling during Rosetta ligand docking
Source: PLoS One. 2022 May 31;17(5):e0269072. doi: 10.1371/journal.pone.0269072 (PMC9154094; doi:10.1371/journal.pone.0269072)
Supplement: S1 File — All scripts for dataset curation, running tests and analysis provided here. (GZ) [file pone.0269072.s001.tar.gz › Supplementary_Materials/prep_input_files/get_centroid.py]

import os,sys
from argparse import ArgumentParser


def calc_centroid(input_file, output_file):
    input_filetype = str(input_file).split('.')[-1]

    with open(input_file, 'r') as f:
        x, y, z = 0, 0, 0
        natoms = 0
        if input_filetype == "pdb":
            for line in f.readlines():
                if line.startswith("HETATM"):
                    natoms += 1
                    x += float(line[30:38])
                    y += float(line[38:46])
                    z += float(line[46:54])
        elif input_filetype == "sdf":
            for line in f.readlines():
                line = line.split()
                if len(line) == 16:
                    natoms += 1
                    x += float(line[0])
                    y += float(line[1])
                    z += float(line[2])

            x /= natoms
            y /= natoms
            z /= natoms

            with open( output_file , 'w') as g:
                g.write("HETATM  999  O   HOH A   1    " + "%8.3f%8.3f%8.3f"%(x,y,z) + "  1.00 58.74           O\n")

    return 0

def main():
    args = commandlineparser()

    calc_centroid(args.input_file, args.output)

    return 0

def commandlineparser():
    parser = ArgumentParser()
    parser.add_argument("-input", dest="input_file", required=True)
    parser.add_argument("-output", dest="output", required=True)

    args = parser.parse_args()
    return args

if __name__ == '__main__':
    main()
