# Supplementary material for: PlaceWaters: Real-time, explicit interface water sampling during Rosetta ligand docking
Source: PLoS One. 2022 May 31;17(5):e0269072. doi: 10.1371/journal.pone.0269072 (PMC9154094; doi:10.1371/journal.pone.0269072)
Supplement: S1 File — All scripts for dataset curation, running tests and analysis provided here. (GZ) [file pone.0269072.s001.tar.gz › Supplementary_Materials/prep_input_files/prep_inputfiles.sh]

#!/bin/bash

export ROSETTA="/dors/meilerlab/apps/rosetta/rosetta-3.13/"
here=`pwd`
input_file=$1

cd $here/docking_tests/
head -1 $here/$input_file | while read pdb lig chain n_localwats n_bwats res sasa rest ; do
	prefix="${pdb}_${chain}_${lig}"
	cp $here/dataset_selection_files/${pdb}.pdb .

	awk '$1 == "HETATM"' ${pdb}.pdb | egrep "${lig} ${chain}" > ${prefix}.native.pdb	
	for ATOMNUM in `awk '{print $2}' ${prefix}.native.pdb `; do awk -v ATOMNUM=$ATOMNUM '$1 == "CONECT" && $2 == ATOMNUM' ${pdb}.pdb >> ${prefix}.native.pdb ; done

	obabel -ipdb ${prefix}.native.pdb -p 7.4 -osdf -O ${prefix}.native.sdf

	##==========LIGAND PREPARATION=============##
	corina -d wh,r2d ${prefix}.native.sdf ${prefix}.corina.sdf
	bcl.exe molecule:Filter -add_h -neutralize -defined_atom_types -3d -input_filenames ${prefix}.native.sdf -output_matched ${prefix}.corina.cleaned.sdf -output_unmatched ${prefix}.corina.uncleaned.sdf -message_level Debug

	bcl.exe molecule:ConformerGenerator -ensemble_filenames ${prefix}.corina.cleaned.sdf -conformers_seperate_files ${prefix}.corina.cleaned.confs.sdf -max_iterations 8000 -generate_3D -conformation_comparer "bcl::chemistry::ConformationComparisonInterface" 0.0 -cluster

	# Generate params, and pdb files of ligand + conformers.
	$ROSETTA/main/source/scripts/python/public/molfile_to_params.py -n ${lig} -p ${prefix} --mm-as-virt --conformers-in-one-file ${prefix}.corina.cleaned.confs.sdf_0.sdf.gz --chain X --clobber 

	# Get centroid for StartFrom Mover. This is simply the average (not mass-weighted) average of the native ligand. 
	python $here/get_centroid.py -input_file ${prefix}.native.pdb -output ${prefix}.native.center.pdb

done
cd $here/
