# Supplementary material for: PlaceWaters: Real-time, explicit interface water sampling during Rosetta ligand docking
Source: PLoS One. 2022 May 31;17(5):e0269072. doi: 10.1371/journal.pone.0269072 (PMC9154094; doi:10.1371/journal.pone.0269072)
Supplement: S1 File — All scripts for dataset curation, running tests and analysis provided here. (GZ) [file pone.0269072.s001.tar.gz › Supplementary_Materials/prep_input_files/get_resolutions.py]

import os,sys
from Bio.PDB import *

parser = PDBParser()
struct = parser.get_structure(str(os.path.basename(sys.argv[1])), sys.argv[1])

res = struct.header["resolution"]
print("%s %0.2f" % (str(os.path.basename(sys.argv[1])), res))
