# Supplementary material for: PlaceWaters: Real-time, explicit interface water sampling during Rosetta ligand docking
Source: PLoS One. 2022 May 31;17(5):e0269072. doi: 10.1371/journal.pone.0269072 (PMC9154094; doi:10.1371/journal.pone.0269072)
Supplement: S1 File — All scripts for dataset curation, running tests and analysis provided here. (GZ) [file pone.0269072.s001.tar.gz › Supplementary_Materials/provided_protocol/3K97_A_4CD.native.center.pdb]

HETATM  999  O   HOH A   1      68.297  78.142  24.564  1.00 58.74           O
