# Supplementary material for: PlaceWaters: Real-time, explicit interface water sampling during Rosetta ligand docking
Source: PLoS One. 2022 May 31;17(5):e0269072. doi: 10.1371/journal.pone.0269072 (PMC9154094; doi:10.1371/journal.pone.0269072)
Supplement: S1 File — All scripts for dataset curation, running tests and analysis provided here. (GZ) [file pone.0269072.s001.tar.gz › Supplementary_Materials/provided_protocol/corina.trc]

corina     4.3.0 0026  30.10.2019  smithst   01. 02. 2022 16:37  phosphorus.csb.vanderbilt.edu

Input file type  MDL SDFile
Output file type MDL SDFile

INFORMATION corina(): Annual license expires on February 27, 2024

Options:
   Writing added hydrogen atoms
   Removing 2D records from the output
   Canonicalizing molecules before 3D generation
   Max. atoms per fragment: 999

Standard values, version 3.4 January, 2006 
Ring templates, version 3.0 March, 2001 
Torsion angle library version December, 1999 (1088 patterns), all rights CCDC, Cambridge, UK
International Chemical Identifier (InChI) Software version 1.05 (January 2017), copyright (C) IUPAC and InChI Trust Limited

*** RECORD no.:  1 read ***********************
   Name 3K97_A_4CD.native.pdb
   41 atoms

WARNING rrefine(): 2 pair(s) of crowded atoms
   Elapsed time: 0 ms

1 record(s) read, 1 converted
   Totally elapsed time: 0 s
