# Supplementary material for: PlaceWaters: Real-time, explicit interface water sampling during Rosetta ligand docking
Source: PLoS One. 2022 May 31;17(5):e0269072. doi: 10.1371/journal.pone.0269072 (PMC9154094; doi:10.1371/journal.pone.0269072)
Supplement: S1 File — All scripts for dataset curation, running tests and analysis provided here. (GZ) [file pone.0269072.s001.tar.gz › Supplementary_Materials/provided_protocol/3K97_A_4CD.params]

NAME 4CD
IO_STRING 4CD Z
TYPE LIGAND
AA UNK
ATOM  N1  Nhis VIRT -0.49
ATOM  C1  CH1  VIRT -0.05
ATOM  C2  aroC VIRT -0.07
ATOM  C3  aroC VIRT -0.07
ATOM  C4  aroC VIRT -0.07
ATOM  C5  aroC VIRT -0.07
ATOM  C13 aroC VIRT -0.07
ATOM  C6  aroC VIRT -0.07
ATOM  C14 CH3  VIRT -0.23
ATOM  H13 Hapo VIRT 0.14
ATOM  H14 Hapo VIRT 0.14
ATOM  H15 Hapo VIRT 0.14
ATOM  H12 Haro VIRT 0.16
ATOM  H4  Haro VIRT 0.16
ATOM  H3  Haro VIRT 0.16
ATOM  H2  Haro VIRT 0.16
ATOM  C10 CH2  VIRT -0.14
ATOM  C11 CH2  VIRT -0.14
ATOM  C12 CH2  VIRT -0.14
ATOM  H10 Hapo VIRT 0.14
ATOM  H11 Hapo VIRT 0.14
ATOM  H8  Hapo VIRT 0.14
ATOM  H9  Hapo VIRT 0.14
ATOM  H6  Hapo VIRT 0.14
ATOM  H7  Hapo VIRT 0.14
ATOM  H1  Hapo VIRT 0.14
ATOM  C18 COO  VIRT 0.66
ATOM  C15 aroC VIRT -0.07
ATOM  C7  aroC VIRT -0.07
ATOM  C16 aroC VIRT -0.07
ATOM  C8  aroC VIRT -0.07
ATOM  C17 aroC VIRT -0.07
ATOM  C9  aroC VIRT -0.07
ATOM  O1  OH   VIRT -0.62
ATOM  H17 Hpol VIRT 0.47
ATOM  H16 Haro VIRT 0.16
ATOM  O2  OH   VIRT -0.62
ATOM  H18 Hpol VIRT 0.47
ATOM CL1  Cl   VIRT -0.09
ATOM  H5  Haro VIRT 0.16
ATOM  O3  ONH2 VIRT -0.51
BOND_TYPE  N1   C1  1   
BOND_TYPE  N1   C12 1   
BOND_TYPE  N1   C18 1   
BOND_TYPE  C1   C2  1   
BOND_TYPE  C1   C10 1   
BOND_TYPE  C1   H1  1   
BOND_TYPE  C2   C3  2   
BOND_TYPE  C2   C6  1   
BOND_TYPE  C3   C4  1   
BOND_TYPE  C3   H2  1   
BOND_TYPE  C4   C5  2   
BOND_TYPE  C4   H3  1   
BOND_TYPE  C5   C13 1   
BOND_TYPE  C5   H4  1   
BOND_TYPE  C6   C13 2   
BOND_TYPE  C6   C14 1   
BOND_TYPE  C7   C15 2   
BOND_TYPE  C7   C16 1   
BOND_TYPE  C7   H5  1   
BOND_TYPE  C8   C16 2   
BOND_TYPE  C8   C17 1   
BOND_TYPE  C8   O2  1   
BOND_TYPE  C9   C15 1   
BOND_TYPE  C9   C17 2   
BOND_TYPE  C9   O1  1   
BOND_TYPE  C10  C11 1   
BOND_TYPE  C10  H6  1   
BOND_TYPE  C10  H7  1   
BOND_TYPE  C11  C12 1   
BOND_TYPE  C11  H8  1   
BOND_TYPE  C11  H9  1   
BOND_TYPE  C12  H10 1   
BOND_TYPE  C12  H11 1   
BOND_TYPE  C13  H12 1   
BOND_TYPE  C14  H13 1   
BOND_TYPE  C14  H14 1   
BOND_TYPE  C14  H15 1   
BOND_TYPE  C15  C18 1   
BOND_TYPE  C16 CL1  1   
BOND_TYPE  C17  H16 1   
BOND_TYPE  O1   H17 1   
BOND_TYPE  O2   H18 1   
BOND_TYPE  C18  O3  2   
CHI 1  C16  C8   O2   H18
PROTON_CHI 1 SAMPLES 2 0 180 EXTRA 1 20
CHI 2  C17  C9   O1   H17
PROTON_CHI 2 SAMPLES 2 0 180 EXTRA 1 20
CHI 3  C1   N1   C18  C15
CHI 4  N1   C1   C2   C3 
CHI 5  N1   C18  C15  C7 
NBR_ATOM  N1 
NBR_RADIUS 7.925875
ICOOR_INTERNAL    N1     0.000000    0.000000    0.000000   N1    C1    C2 
ICOOR_INTERNAL    C1     0.000000  180.000000    1.478486   N1    C1    C2 
ICOOR_INTERNAL    C2     0.000000   68.765101    1.513147   C1    N1    C2 
ICOOR_INTERNAL    C3    -3.262258   60.492400    1.382219   C2    C1    N1 
ICOOR_INTERNAL    C4  -176.002187   60.010775    1.386228   C3    C2    C1 
ICOOR_INTERNAL    C5     0.253892   59.991183    1.382162   C4    C3    C2 
ICOOR_INTERNAL    C13   -0.256565   60.011883    1.386192   C5    C4    C3 
ICOOR_INTERNAL    C6     0.264910   59.987825    1.382087   C13   C5    C4 
ICOOR_INTERNAL    C14  179.740913   62.380030    1.510483   C6    C13   C5 
ICOOR_INTERNAL    H13  -26.048827   70.503281    1.069962   C14   C6    C13
ICOOR_INTERNAL    H14 -119.988799   70.546075    1.069962   C14   C6    H13
ICOOR_INTERNAL    H15 -120.019240   70.540600    1.069983   C14   C6    H14
ICOOR_INTERNAL    H12  179.988062   60.006022    1.039942   C13   C5    C6 
ICOOR_INTERNAL    H4  -179.997067   59.990439    1.039999   C5    C4    C13
ICOOR_INTERNAL    H3  -179.991588   60.005064    1.040001   C4    C3    C5 
ICOOR_INTERNAL    H2   179.998943   59.997104    1.039993   C3    C2    C4 
ICOOR_INTERNAL    C10  118.827077   77.712922    1.525338   C1    N1    C2 
ICOOR_INTERNAL    C11  -34.296216   76.681606    1.524581   C10   C1    N1 
ICOOR_INTERNAL    C12   38.602946   75.941339    1.534205   C11   C10   C1 
ICOOR_INTERNAL    H10 -145.992257   68.957692    1.069968   C12   C11   C10
ICOOR_INTERNAL    H11 -122.083538   68.956266    1.070044   C12   C11   H10
ICOOR_INTERNAL    H8   119.129042   69.202994    1.070073   C11   C10   C12
ICOOR_INTERNAL    H9   121.744891   69.204500    1.070038   C11   C10   H8 
ICOOR_INTERNAL    H6  -119.003888   69.019145    1.069922   C10   C1    C11
ICOOR_INTERNAL    H7  -122.002197   69.023429    1.070023   C10   C1    H6 
ICOOR_INTERNAL    H1   118.824056   68.773554    1.070084   C1    N1    C10
ICOOR_INTERNAL    C18   79.308563   56.220976    1.347083   N1    C1    C2 
ICOOR_INTERNAL    C15  175.829634   63.516567    1.495193   C18   N1    C1 
ICOOR_INTERNAL    C7    62.559273   62.459661    1.386204   C15   C18   N1 
ICOOR_INTERNAL    C16  175.957094   59.992574    1.382096   C7    C15   C18
ICOOR_INTERNAL    C8    -0.262449   60.006675    1.386173   C16   C7    C15
ICOOR_INTERNAL    C17    0.264120   59.992426    1.382068   C8    C16   C7 
ICOOR_INTERNAL    C9    -0.264850   60.006668    1.386144   C17   C8    C16
ICOOR_INTERNAL    O1  -179.740170   60.538023    1.355288   C9    C17   C8 
ICOOR_INTERNAL    H17  -70.425073   70.501794    0.959965   O1    C9    C17
ICOOR_INTERNAL    H16 -179.988643   59.993851    1.039968   C17   C8    C9 
ICOOR_INTERNAL    O2   179.996309   57.847636    1.355297   C8    C16   C17
ICOOR_INTERNAL    H18   85.509174   70.502143    0.959997   O2    C8    C16
ICOOR_INTERNAL   CL1  -179.994567   57.819737    1.730041   C16   C7    C8 
ICOOR_INTERNAL    H5   179.993460   60.002124    1.040060   C7    C15   C16
ICOOR_INTERNAL    O3   179.997658   57.291613    1.235367   C18   N1    C15
PDB_ROTAMERS 3K97_A_4CD_conformers.pdb
