# Supplementary material for: PlaceWaters: Real-time, explicit interface water sampling during Rosetta ligand docking
Source: PLoS One. 2022 May 31;17(5):e0269072. doi: 10.1371/journal.pone.0269072 (PMC9154094; doi:10.1371/journal.pone.0269072)
Supplement: S1 File — All scripts for dataset curation, running tests and analysis provided here. (GZ) [file pone.0269072.s001.tar.gz › Supplementary_Materials/provided_protocol/3K97_CLEANED.pdb]

ATOM      1  N   GLU A   1      74.226  60.616   9.710  1.00 47.96           N  
ATOM      2  CA  GLU A   1      75.489  60.331  10.446  1.00 45.54           C  
ATOM      3  C   GLU A   1      75.519  61.104  11.762  1.00 42.18           C  
ATOM      4  O   GLU A   1      74.824  62.109  11.925  1.00 41.17           O  
ATOM      5  CB  GLU A   1      76.701  60.725   9.595  1.00 48.78           C  
ATOM      6  CG  GLU A   1      76.819  62.221   9.342  1.00 54.07           C  
ATOM      7  CD  GLU A   1      78.032  62.584   8.502  1.00 59.22           C  
ATOM      8  OE1 GLU A   1      78.379  61.803   7.586  1.00 61.70           O  
ATOM      9  OE2 GLU A   1      78.640  63.651   8.756  1.00 58.76           O  
ATOM     10  N   VAL A   2      76.325  60.623  12.699  1.00 38.03           N  
ATOM     11  CA  VAL A   2      76.499  61.294  13.977  1.00 33.85           C  
ATOM     12  C   VAL A   2      77.818  62.052  13.977  1.00 31.57           C  
ATOM     13  O   VAL A   2      78.852  61.510  13.592  1.00 32.46           O  
ATOM     14  CB  VAL A   2      76.511  60.280  15.134  1.00 34.72           C  
ATOM     15  CG1 VAL A   2      76.741  60.999  16.453  1.00 34.10           C  
ATOM     16  CG2 VAL A   2      75.200  59.507  15.160  1.00 35.14           C  
ATOM     17  N   GLU A   3      77.783  63.308  14.399  1.00 28.53           N  
ATOM     18  CA  GLU A   3      79.010  64.081  14.552  1.00 27.24           C  
ATOM     19  C   GLU A   3      79.353  64.253  16.027  1.00 26.89           C  
ATOM     20  O   GLU A   3      78.479  64.539  16.843  1.00 26.19           O  
ATOM     21  CB  GLU A   3      78.859  65.447  13.883  1.00 30.10           C  
ATOM     22  CG  GLU A   3      78.900  65.394  12.362  1.00 32.14           C  
ATOM     23  CD  GLU A   3      78.651  66.748  11.736  1.00 34.72           C  
ATOM     24  OE1 GLU A   3      77.572  67.316  11.986  1.00 35.72           O  
ATOM     25  OE2 GLU A   3      79.532  67.246  11.001  1.00 35.50           O  
ATOM     26  N   THR A   4      80.627  64.066  16.359  1.00 25.66           N  
ATOM     27  CA  THR A   4      81.095  64.183  17.734  1.00 25.21           C  
ATOM     28  C   THR A   4      82.025  65.379  17.871  1.00 25.46           C  
ATOM     29  O   THR A   4      82.945  65.549  17.069  1.00 25.25           O  
ATOM     30  CB  THR A   4      81.859  62.915  18.176  1.00 24.98           C  
ATOM     31  OG1 THR A   4      81.010  61.771  18.032  1.00 24.09           O  
ATOM     32  CG2 THR A   4      82.294  63.039  19.631  1.00 24.30           C  
ATOM     33  N   PHE A   5      81.775  66.203  18.888  1.00 25.08           N  
ATOM     34  CA  PHE A   5      82.525  67.438  19.104  1.00 24.69           C  
ATOM     35  C   PHE A   5      83.144  67.425  20.494  1.00 24.36           C  
ATOM     36  O   PHE A   5      82.569  66.869  21.422  1.00 23.97           O  
ATOM     37  CB  PHE A   5      81.598  68.657  19.006  1.00 26.21           C  
ATOM     38  CG  PHE A   5      80.943  68.828  17.664  1.00 25.74           C  
ATOM     39  CD1 PHE A   5      79.787  68.132  17.348  1.00 26.53           C  
ATOM     40  CD2 PHE A   5      81.474  69.700  16.728  1.00 28.38           C  
ATOM     41  CE1 PHE A   5      79.169  68.305  16.119  1.00 26.45           C  
ATOM     42  CE2 PHE A   5      80.862  69.876  15.496  1.00 27.18           C  
ATOM     43  CZ  PHE A   5      79.710  69.177  15.194  1.00 25.73           C  
ATOM     44  N   ALA A   6      84.299  68.063  20.645  1.00 24.95           N  
ATOM     45  CA  ALA A   6      84.878  68.253  21.969  1.00 26.47           C  
ATOM     46  C   ALA A   6      84.322  69.529  22.592  1.00 26.80           C  
ATOM     47  O   ALA A   6      84.198  70.549  21.922  1.00 27.75           O  
ATOM     48  CB  ALA A   6      86.400  68.339  21.877  1.00 27.67           C  
ATOM     49  N   PHE A   7      83.979  69.473  23.875  1.00 26.58           N  
ATOM     50  CA  PHE A   7      83.690  70.696  24.608  1.00 26.88           C  
ATOM     51  C   PHE A   7      84.952  71.556  24.652  1.00 28.63           C  
ATOM     52  O   PHE A   7      86.066  71.035  24.739  1.00 27.96           O  
ATOM     53  CB  PHE A   7      83.247  70.380  26.038  1.00 25.47           C  
ATOM     54  CG  PHE A   7      81.831  69.896  26.141  1.00 24.66           C  
ATOM     55  CD1 PHE A   7      80.774  70.754  25.884  1.00 24.34           C  
ATOM     56  CD2 PHE A   7      81.556  68.587  26.495  1.00 24.06           C  
ATOM     57  CE1 PHE A   7      79.466  70.314  25.980  1.00 25.64           C  
ATOM     58  CE2 PHE A   7      80.251  68.139  26.593  1.00 24.77           C  
ATOM     59  CZ  PHE A   7      79.202  69.010  26.334  1.00 23.96           C  
ATOM     60  N   GLN A   8      84.774  72.870  24.588  1.00 28.13           N  
ATOM     61  CA  GLN A   8      85.878  73.793  24.812  1.00 30.68           C  
ATOM     62  C   GLN A   8      86.426  73.508  26.214  1.00 31.99           C  
ATOM     63  O   GLN A   8      85.681  73.087  27.101  1.00 28.01           O  
ATOM     64  CB  GLN A   8      85.376  75.239  24.703  1.00 33.02           C  
ATOM     65  CG  GLN A   8      86.476  76.294  24.604  1.00 37.06           C  
ATOM     66  CD  GLN A   8      86.992  76.726  25.963  1.00 40.76           C  
ATOM     67  OE1 GLN A   8      88.118  77.216  26.088  1.00 43.78           O  
ATOM     68  NE2 GLN A   8      86.170  76.547  26.992  1.00 39.67           N  
ATOM     69  N   ALA A   9      87.726  73.722  26.406  1.00 31.89           N  
ATOM     70  CA  ALA A   9      88.409  73.283  27.624  1.00 30.96           C  
ATOM     71  C   ALA A   9      87.729  73.765  28.907  1.00 30.43           C  
ATOM     72  O   ALA A   9      87.541  72.992  29.848  1.00 28.58           O  
ATOM     73  CB  ALA A   9      89.868  73.752  27.599  1.00 32.57           C  
ATOM     74  N   GLU A  10      87.359  75.039  28.944  1.00 31.28           N  
ATOM     75  CA  GLU A  10      86.799  75.628  30.155  1.00 32.25           C  
ATOM     76  C   GLU A  10      85.394  75.106  30.448  1.00 30.98           C  
ATOM     77  O   GLU A  10      84.978  75.033  31.605  1.00 30.62           O  
ATOM     78  CB  GLU A  10      86.776  77.150  30.029  1.00 35.95           C  
ATOM     79  CG  GLU A  10      88.163  77.768  29.892  1.00 43.05           C  
ATOM     80  CD  GLU A  10      88.126  79.174  29.319  1.00 47.40           C  
ATOM     81  OE1 GLU A  10      87.016  79.716  29.118  1.00 49.34           O  
ATOM     82  OE2 GLU A  10      89.211  79.737  29.068  1.00 50.06           O  
ATOM     83  N   ILE A  11      84.665  74.738  29.399  1.00 30.27           N  
ATOM     84  CA  ILE A  11      83.334  74.170  29.579  1.00 28.02           C  
ATOM     85  C   ILE A  11      83.422  72.749  30.107  1.00 27.22           C  
ATOM     86  O   ILE A  11      82.638  72.357  30.968  1.00 27.37           O  
ATOM     87  CB  ILE A  11      82.533  74.177  28.262  1.00 29.17           C  
ATOM     88  CG1 ILE A  11      82.172  75.619  27.895  1.00 29.88           C  
ATOM     89  CG2 ILE A  11      81.269  73.321  28.410  1.00 26.48           C  
ATOM     90  CD1 ILE A  11      81.576  75.770  26.517  1.00 33.87           C  
ATOM     91  N   ALA A  12      84.383  71.979  29.600  1.00 26.74           N  
ATOM     92  CA  ALA A  12      84.649  70.649  30.142  1.00 26.24           C  
ATOM     93  C   ALA A  12      84.998  70.753  31.621  1.00 25.76           C  
ATOM     94  O   ALA A  12      84.529  69.961  32.441  1.00 25.28           O  
ATOM     95  CB  ALA A  12      85.803  69.990  29.383  1.00 27.82           C  
ATOM     96  N   GLN A  13      85.831  71.731  31.955  1.00 25.48           N  
ATOM     97  CA  GLN A  13      86.212  71.965  33.340  1.00 26.92           C  
ATOM     98  C   GLN A  13      84.994  72.293  34.207  1.00 26.69           C  
ATOM     99  O   GLN A  13      84.854  71.778  35.320  1.00 24.84           O  
ATOM    100  CB  GLN A  13      87.223  73.111  33.414  1.00 30.07           C  
ATOM    101  CG  GLN A  13      87.793  73.335  34.802  1.00 36.21           C  
ATOM    102  CD  GLN A  13      88.830  74.442  34.835  1.00 39.77           C  
ATOM    103  OE1 GLN A  13      89.077  75.109  33.828  1.00 42.28           O  
ATOM    104  NE2 GLN A  13      89.443  74.641  35.997  1.00 41.43           N  
ATOM    105  N   LEU A  14      84.112  73.146  33.694  1.00 25.62           N  
ATOM    106  CA  LEU A  14      82.894  73.509  34.415  1.00 26.47           C  
ATOM    107  C   LEU A  14      82.008  72.287  34.645  1.00 26.44           C  
ATOM    108  O   LEU A  14      81.490  72.073  35.746  1.00 25.66           O  
ATOM    109  CB  LEU A  14      82.103  74.567  33.634  1.00 27.30           C  
ATOM    110  CG  LEU A  14      80.707  74.894  34.185  1.00 30.18           C  
ATOM    111  CD1 LEU A  14      80.809  75.435  35.607  1.00 31.30           C  
ATOM    112  CD2 LEU A  14      80.027  75.908  33.274  1.00 29.72           C  
ATOM    113  N   MET A  15      81.834  71.482  33.604  1.00 25.38           N  
ATOM    114  CA  MET A  15      80.969  70.319  33.708  1.00 25.64           C  
ATOM    115  C   MET A  15      81.506  69.335  34.748  1.00 26.33           C  
ATOM    116  O   MET A  15      80.743  68.750  35.517  1.00 26.78           O  
ATOM    117  CB  MET A  15      80.843  69.638  32.342  1.00 23.62           C  
ATOM    118  CG  MET A  15      80.067  70.454  31.323  1.00 25.37           C  
ATOM    119  SD  MET A  15      79.948  69.654  29.710  1.00 25.40           S  
ATOM    120  CE  MET A  15      78.716  68.370  30.043  1.00 21.80           C  
ATOM    121  N   SER A  16      82.822  69.164  34.774  0.70 27.50           N  
ATOM    123  CA  SER A  16      83.441  68.266  35.737  0.70 30.07           C  
ATOM    125  C   SER A  16      83.209  68.794  37.150  0.70 30.71           C  
ATOM    127  O   SER A  16      82.898  68.033  38.070  0.70 31.44           O  
ATOM    129  CB  SER A  16      84.941  68.152  35.463  0.70 30.38           C  
ATOM    131  OG  SER A  16      85.563  67.312  36.418  0.70 35.79           O  
ATOM    133  N   LEU A  17      83.349  70.105  37.307  1.00 30.24           N  
ATOM    134  CA  LEU A  17      83.127  70.754  38.591  1.00 32.56           C  
ATOM    135  C   LEU A  17      81.687  70.544  39.064  1.00 33.86           C  
ATOM    136  O   LEU A  17      81.446  70.196  40.222  1.00 34.57           O  
ATOM    137  CB  LEU A  17      83.434  72.249  38.468  1.00 35.47           C  
ATOM    138  CG  LEU A  17      83.413  73.085  39.750  1.00 39.85           C  
ATOM    139  CD1 LEU A  17      84.281  74.324  39.569  1.00 41.37           C  
ATOM    140  CD2 LEU A  17      81.977  73.464  40.087  1.00 40.94           C  
ATOM    141  N   ILE A  18      80.732  70.740  38.163  1.00 31.63           N  
ATOM    142  CA  ILE A  18      79.327  70.531  38.494  1.00 31.59           C  
ATOM    143  C   ILE A  18      79.045  69.088  38.902  1.00 32.30           C  
ATOM    144  O   ILE A  18      78.281  68.836  39.833  1.00 30.56           O  
ATOM    145  CB  ILE A  18      78.421  70.920  37.303  1.00 30.24           C  
ATOM    146  CG1 ILE A  18      78.438  72.439  37.132  1.00 29.05           C  
ATOM    147  CG2 ILE A  18      77.003  70.399  37.519  1.00 31.16           C  
ATOM    148  CD1 ILE A  18      77.701  72.929  35.913  1.00 31.77           C  
ATOM    149  N   ILE A  19      79.672  68.141  38.212  1.00 34.43           N  
ATOM    150  CA  ILE A  19      79.467  66.725  38.502  1.00 35.08           C  
ATOM    151  C   ILE A  19      80.165  66.254  39.785  1.00 35.23           C  
ATOM    152  O   ILE A  19      79.642  65.400  40.501  1.00 34.00           O  
ATOM    153  CB  ILE A  19      79.938  65.851  37.313  1.00 36.27           C  
ATOM    154  CG1 ILE A  19      79.023  66.090  36.109  1.00 34.83           C  
ATOM    155  CG2 ILE A  19      79.932  64.385  37.697  1.00 35.83           C  
ATOM    156  CD1 ILE A  19      79.496  65.426  34.844  1.00 36.06           C  
ATOM    157  N   ASN A  20      81.334  66.812  40.085  1.00 36.37           N  
ATOM    158  CA  ASN A  20      82.141  66.292  41.186  1.00 38.01           C  
ATOM    159  C   ASN A  20      82.007  67.056  42.505  1.00 38.23           C  
ATOM    160  O   ASN A  20      82.292  66.511  43.570  1.00 39.01           O  
ATOM    161  CB  ASN A  20      83.615  66.234  40.771  1.00 39.33           C  
ATOM    162  CG  ASN A  20      83.847  65.321  39.579  1.00 39.12           C  
ATOM    163  OD1 ASN A  20      83.252  64.249  39.477  1.00 41.12           O  
ATOM    164  ND2 ASN A  20      84.712  65.746  38.670  1.00 41.66           N  
ATOM    165  N   THR A  21      81.575  68.310  42.442  1.00 39.07           N  
ATOM    166  CA  THR A  21      81.467  69.138  43.644  1.00 39.29           C  
ATOM    167  C   THR A  21      80.289  68.698  44.512  1.00 38.24           C  
ATOM    168  O   THR A  21      79.187  68.494  44.011  1.00 36.10           O  
ATOM    169  CB  THR A  21      81.274  70.626  43.279  1.00 40.75           C  
ATOM    170  OG1 THR A  21      82.406  71.084  42.529  1.00 42.88           O  
ATOM    171  CG2 THR A  21      81.127  71.475  44.537  1.00 41.42           C  
ATOM    172  N   PHE A  22      80.521  68.549  45.813  1.00 36.84           N  
ATOM    173  CA  PHE A  22      79.419  68.271  46.727  1.00 36.02           C  
ATOM    174  C   PHE A  22      78.541  69.508  46.838  1.00 34.38           C  
ATOM    175  O   PHE A  22      79.006  70.585  47.216  1.00 33.01           O  
ATOM    176  CB  PHE A  22      79.929  67.890  48.120  1.00 36.81           C  
ATOM    177  CG  PHE A  22      78.826  67.659  49.120  1.00 36.95           C  
ATOM    178  CD1 PHE A  22      78.075  66.496  49.087  1.00 37.21           C  
ATOM    179  CD2 PHE A  22      78.525  68.616  50.078  1.00 37.57           C  
ATOM    180  CE1 PHE A  22      77.042  66.290  49.991  1.00 39.05           C  
ATOM    181  CE2 PHE A  22      77.493  68.415  50.984  1.00 37.57           C  
ATOM    182  CZ  PHE A  22      76.752  67.252  50.940  1.00 36.27           C  
ATOM    183  N   TYR A  23      77.268  69.349  46.506  1.00 34.61           N  
ATOM    184  CA  TYR A  23      76.340  70.471  46.519  1.00 34.64           C  
ATOM    185  C   TYR A  23      74.913  69.940  46.597  1.00 34.03           C  
ATOM    186  O   TYR A  23      74.427  69.292  45.669  1.00 32.59           O  
ATOM    187  CB  TYR A  23      76.530  71.321  45.256  1.00 35.84           C  
ATOM    188  CG  TYR A  23      75.704  72.588  45.243  1.00 38.00           C  
ATOM    189  CD1 TYR A  23      76.058  73.677  46.031  1.00 38.79           C  
ATOM    190  CD2 TYR A  23      74.564  72.693  44.455  1.00 38.61           C  
ATOM    191  CE1 TYR A  23      75.301  74.831  46.041  1.00 39.99           C  
ATOM    192  CE2 TYR A  23      73.799  73.847  44.457  1.00 39.68           C  
ATOM    193  CZ  TYR A  23      74.174  74.912  45.255  1.00 40.53           C  
ATOM    194  OH  TYR A  23      73.414  76.058  45.278  1.00 43.30           O  
ATOM    195  N   SER A  24      74.249  70.215  47.716  1.00 32.70           N  
ATOM    196  CA  SER A  24      72.965  69.599  48.017  1.00 31.87           C  
ATOM    197  C   SER A  24      71.798  70.287  47.311  1.00 31.75           C  
ATOM    198  O   SER A  24      70.773  69.657  47.048  1.00 33.10           O  
ATOM    199  CB  SER A  24      72.722  69.605  49.533  1.00 31.24           C  
ATOM    200  OG  SER A  24      73.636  68.747  50.200  1.00 29.46           O  
ATOM    201  N   ASN A  25      71.962  71.571  47.007  1.00 30.92           N  
ATOM    202  CA  ASN A  25      70.883  72.388  46.448  1.00 32.86           C  
ATOM    203  C   ASN A  25      70.733  72.144  44.944  1.00 31.04           C  
ATOM    204  O   ASN A  25      70.855  73.066  44.139  1.00 33.13           O  
ATOM    205  CB  ASN A  25      71.174  73.872  46.714  1.00 32.93           C  
ATOM    206  CG  ASN A  25      70.020  74.785  46.324  1.00 35.77           C  
ATOM    207  OD1 ASN A  25      70.226  75.961  46.011  1.00 37.11           O  
ATOM    208  ND2 ASN A  25      68.804  74.252  46.344  1.00 32.52           N  
ATOM    209  N   LYS A  26      70.459  70.898  44.573  1.00 31.16           N  
ATOM    210  CA  LYS A  26      70.448  70.507  43.166  1.00 30.17           C  
ATOM    211  C   LYS A  26      69.232  71.012  42.402  1.00 30.20           C  
ATOM    212  O   LYS A  26      69.270  71.122  41.173  1.00 29.73           O  
ATOM    213  CB  LYS A  26      70.532  68.985  43.040  1.00 31.07           C  
ATOM    214  CG  LYS A  26      71.899  68.419  43.399  1.00 31.19           C  
ATOM    215  CD  LYS A  26      71.880  66.906  43.426  1.00 33.43           C  
ATOM    216  CE  LYS A  26      73.264  66.346  43.722  1.00 36.10           C  
ATOM    217  NZ  LYS A  26      74.171  66.519  42.551  1.00 37.05           N  
ATOM    218  N   GLU A  27      68.160  71.325  43.122  1.00 27.56           N  
ATOM    219  CA  GLU A  27      66.890  71.664  42.486  1.00 28.12           C  
ATOM    220  C   GLU A  27      66.990  72.861  41.545  1.00 26.62           C  
ATOM    221  O   GLU A  27      66.138  73.042  40.680  1.00 28.12           O  
ATOM    222  CB  GLU A  27      65.820  71.944  43.546  1.00 28.11           C  
ATOM    223  CG  GLU A  27      66.020  73.242  44.307  1.00 31.16           C  
ATOM    224  CD  GLU A  27      65.007  73.420  45.429  1.00 33.70           C  
ATOM    225  OE1 GLU A  27      64.656  72.417  46.084  1.00 33.91           O  
ATOM    226  OE2 GLU A  27      64.562  74.563  45.650  1.00 36.97           O  
ATOM    227  N   ILE A  28      68.024  73.678  41.710  1.00 25.94           N  
ATOM    228  CA  ILE A  28      68.153  74.887  40.908  1.00 26.00           C  
ATOM    229  C   ILE A  28      68.285  74.616  39.413  1.00 24.48           C  
ATOM    230  O   ILE A  28      68.088  75.519  38.608  1.00 25.15           O  
ATOM    231  CB  ILE A  28      69.365  75.743  41.346  1.00 29.45           C  
ATOM    232  CG1 ILE A  28      70.638  74.899  41.296  1.00 31.02           C  
ATOM    233  CG2 ILE A  28      69.121  76.324  42.741  1.00 30.80           C  
ATOM    234  CD1 ILE A  28      71.900  75.713  41.181  1.00 35.32           C  
ATOM    235  N   PHE A  29      68.614  73.385  39.032  1.00 23.31           N  
ATOM    236  CA  PHE A  29      68.707  73.062  37.609  1.00 23.45           C  
ATOM    237  C   PHE A  29      67.402  73.417  36.887  1.00 25.23           C  
ATOM    238  O   PHE A  29      67.425  73.887  35.750  1.00 24.66           O  
ATOM    239  CB  PHE A  29      69.023  71.573  37.401  1.00 24.19           C  
ATOM    240  CG  PHE A  29      67.818  70.674  37.502  1.00 23.49           C  
ATOM    241  CD1 PHE A  29      67.443  70.135  38.721  1.00 22.87           C  
ATOM    242  CD2 PHE A  29      67.036  70.405  36.380  1.00 21.15           C  
ATOM    243  CE1 PHE A  29      66.298  69.342  38.829  1.00 23.50           C  
ATOM    244  CE2 PHE A  29      65.895  69.618  36.476  1.00 22.17           C  
ATOM    245  CZ  PHE A  29      65.524  69.086  37.704  1.00 23.90           C  
ATOM    246  N   LEU A  30      66.265  73.197  37.543  1.00 25.71           N  
ATOM    247  CA  LEU A  30      64.977  73.388  36.880  1.00 26.60           C  
ATOM    248  C   LEU A  30      64.710  74.869  36.636  1.00 25.67           C  
ATOM    249  O   LEU A  30      64.222  75.253  35.573  1.00 22.90           O  
ATOM    250  CB  LEU A  30      63.842  72.782  37.712  1.00 26.08           C  
ATOM    251  CG  LEU A  30      62.471  72.773  37.022  1.00 28.11           C  
ATOM    252  CD1 LEU A  30      62.556  72.001  35.708  1.00 26.18           C  
ATOM    253  CD2 LEU A  30      61.438  72.143  37.944  1.00 28.76           C  
ATOM    254  N   ARG A  31      65.045  75.700  37.618  1.00 26.55           N  
ATOM    255  CA  ARG A  31      64.972  77.146  37.450  1.00 26.87           C  
ATOM    256  C   ARG A  31      65.781  77.610  36.236  1.00 25.17           C  
ATOM    257  O   ARG A  31      65.325  78.444  35.459  1.00 24.31           O  
ATOM    258  CB  ARG A  31      65.501  77.852  38.705  1.00 29.37           C  
ATOM    259  CG  ARG A  31      65.586  79.366  38.578  1.00 33.08           C  
ATOM    260  CD  ARG A  31      66.338  79.984  39.755  1.00 36.56           C  
ATOM    261  NE  ARG A  31      67.740  79.584  39.755  1.00 38.51           N  
ATOM    262  CZ  ARG A  31      68.535  79.612  40.821  1.00 41.09           C  
ATOM    263  NH1 ARG A  31      68.070  80.027  41.994  1.00 40.08           N  
ATOM    264  NH2 ARG A  31      69.797  79.212  40.712  1.00 41.08           N  
ATOM    265  N   GLU A  32      66.985  77.070  36.079  1.00 23.79           N  
ATOM    266  CA  GLU A  32      67.876  77.526  35.017  1.00 24.41           C  
ATOM    267  C   GLU A  32      67.343  77.119  33.647  1.00 23.62           C  
ATOM    268  O   GLU A  32      67.435  77.883  32.683  1.00 23.97           O  
ATOM    269  CB  GLU A  32      69.283  76.953  35.216  1.00 26.31           C  
ATOM    270  CG  GLU A  32      69.951  77.384  36.509  1.00 28.43           C  
ATOM    271  CD  GLU A  32      69.965  78.893  36.698  1.00 31.00           C  
ATOM    272  OE1 GLU A  32      70.129  79.634  35.702  1.00 30.27           O  
ATOM    273  OE2 GLU A  32      69.812  79.339  37.853  1.00 32.48           O  
ATOM    274  N   LEU A  33      66.775  75.919  33.562  1.00 23.09           N  
ATOM    275  CA  LEU A  33      66.260  75.431  32.285  1.00 24.62           C  
ATOM    276  C   LEU A  33      64.969  76.152  31.911  1.00 23.02           C  
ATOM    277  O   LEU A  33      64.756  76.485  30.746  1.00 24.33           O  
ATOM    278  CB  LEU A  33      66.032  73.914  32.341  1.00 21.88           C  
ATOM    279  CG  LEU A  33      67.303  73.069  32.504  1.00 23.33           C  
ATOM    280  CD1 LEU A  33      66.942  71.600  32.645  1.00 22.87           C  
ATOM    281  CD2 LEU A  33      68.225  73.290  31.313  1.00 24.60           C  
ATOM    282  N   ILE A  34      64.114  76.411  32.894  1.00 22.38           N  
ATOM    283  CA  ILE A  34      62.917  77.194  32.629  1.00 22.96           C  
ATOM    284  C   ILE A  34      63.280  78.621  32.212  1.00 23.45           C  
ATOM    285  O   ILE A  34      62.655  79.193  31.319  1.00 23.60           O  
ATOM    286  CB  ILE A  34      61.985  77.234  33.857  1.00 22.84           C  
ATOM    287  CG1 ILE A  34      61.352  75.853  34.064  1.00 23.97           C  
ATOM    288  CG2 ILE A  34      60.908  78.298  33.658  1.00 23.85           C  
ATOM    289  CD1 ILE A  34      60.553  75.719  35.351  1.00 25.49           C  
ATOM    290  N   SER A  35      64.300  79.187  32.853  0.50 21.74           N  
ATOM    292  CA  SER A  35      64.786  80.511  32.477  0.50 22.24           C  
ATOM    294  C   SER A  35      65.223  80.528  31.017  0.50 22.42           C  
ATOM    296  O   SER A  35      64.883  81.444  30.269  0.50 20.64           O  
ATOM    298  CB  SER A  35      65.964  80.922  33.364  0.50 22.61           C  
ATOM    300  OG  SER A  35      66.536  82.138  32.912  0.50 20.67           O  
ATOM    302  N   ASN A  36      65.977  79.509  30.614  1.00 22.11           N  
ATOM    303  CA  ASN A  36      66.428  79.403  29.233  1.00 23.50           C  
ATOM    304  C   ASN A  36      65.258  79.321  28.253  1.00 21.15           C  
ATOM    305  O   ASN A  36      65.282  79.960  27.200  1.00 20.95           O  
ATOM    306  CB  ASN A  36      67.330  78.170  29.063  1.00 22.57           C  
ATOM    307  CG  ASN A  36      68.750  78.413  29.542  1.00 26.98           C  
ATOM    308  OD1 ASN A  36      69.051  79.453  30.125  1.00 26.64           O  
ATOM    309  ND2 ASN A  36      69.636  77.452  29.286  1.00 25.63           N  
ATOM    310  N   SER A  37      64.242  78.528  28.591  1.00 19.55           N  
ATOM    311  CA  SER A  37      63.062  78.408  27.738  1.00 21.22           C  
ATOM    312  C   SER A  37      62.354  79.761  27.633  1.00 20.91           C  
ATOM    313  O   SER A  37      61.940  80.171  26.550  1.00 22.90           O  
ATOM    314  CB  SER A  37      62.086  77.360  28.303  1.00 21.74           C  
ATOM    315  OG  SER A  37      62.641  76.053  28.266  1.00 20.73           O  
ATOM    316  N   SER A  38      62.231  80.455  28.761  1.00 21.01           N  
ATOM    317  CA  SER A  38      61.613  81.778  28.787  1.00 22.71           C  
ATOM    318  C   SER A  38      62.348  82.751  27.860  1.00 22.94           C  
ATOM    319  O   SER A  38      61.719  83.518  27.126  1.00 22.26           O  
ATOM    320  CB  SER A  38      61.607  82.324  30.222  1.00 25.16           C  
ATOM    321  OG  SER A  38      61.045  83.626  30.279  1.00 25.93           O  
ATOM    322  N   ASP A  39      63.678  82.709  27.882  1.00 24.18           N  
ATOM    323  CA  ASP A  39      64.477  83.576  27.012  1.00 25.14           C  
ATOM    324  C   ASP A  39      64.243  83.248  25.534  1.00 25.38           C  
ATOM    325  O   ASP A  39      64.146  84.149  24.702  1.00 25.19           O  
ATOM    326  CB  ASP A  39      65.972  83.439  27.337  1.00 26.04           C  
ATOM    327  CG  ASP A  39      66.336  84.024  28.697  1.00 28.23           C  
ATOM    328  OD1 ASP A  39      65.494  84.726  29.297  1.00 27.68           O  
ATOM    329  OD2 ASP A  39      67.467  83.777  29.166  1.00 30.47           O  
ATOM    330  N   ALA A  40      64.142  81.959  25.215  1.00 25.63           N  
ATOM    331  CA  ALA A  40      63.905  81.525  23.839  1.00 24.37           C  
ATOM    332  C   ALA A  40      62.515  81.930  23.370  1.00 23.81           C  
ATOM    333  O   ALA A  40      62.321  82.299  22.217  1.00 23.40           O  
ATOM    334  CB  ALA A  40      64.060  80.021  23.734  1.00 24.77           C  
ATOM    335  N   LEU A  41      61.548  81.838  24.272  1.00 23.57           N  
ATOM    336  CA  LEU A  41      60.189  82.271  23.991  1.00 23.98           C  
ATOM    337  C   LEU A  41      60.130  83.788  23.793  1.00 24.39           C  
ATOM    338  O   LEU A  41      59.477  84.268  22.866  1.00 24.38           O  
ATOM    339  CB  LEU A  41      59.271  81.835  25.136  1.00 23.19           C  
ATOM    340  CG  LEU A  41      59.038  80.321  25.211  1.00 21.98           C  
ATOM    341  CD1 LEU A  41      58.497  79.935  26.582  1.00 21.17           C  
ATOM    342  CD2 LEU A  41      58.069  79.907  24.108  1.00 21.67           C  
ATOM    343  N   ASP A  42      60.826  84.534  24.650  1.00 24.85           N  
ATOM    344  CA  ASP A  42      60.963  85.980  24.466  1.00 26.63           C  
ATOM    345  C   ASP A  42      61.460  86.307  23.060  1.00 26.25           C  
ATOM    346  O   ASP A  42      60.950  87.223  22.415  1.00 24.30           O  
ATOM    347  CB  ASP A  42      61.951  86.579  25.476  1.00 27.67           C  
ATOM    348  CG  ASP A  42      61.341  86.802  26.849  1.00 27.58           C  
ATOM    349  OD1 ASP A  42      60.106  86.692  26.987  1.00 29.98           O  
ATOM    350  OD2 ASP A  42      62.109  87.092  27.793  1.00 28.72           O  
ATOM    351  N   LYS A  43      62.457  85.562  22.589  1.00 23.52           N  
ATOM    352  CA  LYS A  43      63.082  85.863  21.303  1.00 26.41           C  
ATOM    353  C   LYS A  43      62.139  85.662  20.125  1.00 26.42           C  
ATOM    354  O   LYS A  43      62.090  86.500  19.229  1.00 26.10           O  
ATOM    355  CB  LYS A  43      64.339  85.008  21.089  1.00 28.75           C  
ATOM    356  CG  LYS A  43      65.508  85.387  21.985  1.00 34.87           C  
ATOM    357  CD  LYS A  43      66.811  84.725  21.536  1.00 36.93           C  
ATOM    358  CE  LYS A  43      67.441  85.456  20.360  1.00 38.70           C  
ATOM    359  NZ  LYS A  43      68.862  85.043  20.150  1.00 39.67           N  
ATOM    360  N   ILE A  44      61.395  84.558  20.106  1.00 25.33           N  
ATOM    361  CA  ILE A  44      60.504  84.319  18.977  1.00 26.11           C  
ATOM    362  C   ILE A  44      59.330  85.303  19.009  1.00 26.95           C  
ATOM    363  O   ILE A  44      58.864  85.754  17.964  1.00 28.30           O  
ATOM    364  CB  ILE A  44      59.975  82.849  18.948  1.00 25.94           C  
ATOM    365  CG1 ILE A  44      59.085  82.647  17.720  1.00 26.06           C  
ATOM    366  CG2 ILE A  44      59.220  82.522  20.215  1.00 23.99           C  
ATOM    367  CD1 ILE A  44      59.845  82.686  16.405  1.00 23.59           C  
ATOM    368  N   ARG A  45      58.867  85.646  20.207  0.50 27.08           N  
ATOM    370  CA  ARG A  45      57.827  86.663  20.356  0.50 28.68           C  
ATOM    372  C   ARG A  45      58.304  87.994  19.777  0.50 29.32           C  
ATOM    374  O   ARG A  45      57.636  88.596  18.935  0.50 29.56           O  
ATOM    376  CB  ARG A  45      57.473  86.843  21.835  0.50 29.98           C  
ATOM    378  CG  ARG A  45      56.608  88.065  22.128  0.50 32.59           C  
ATOM    380  CD  ARG A  45      55.317  88.041  21.328  0.50 34.59           C  
ATOM    382  NE  ARG A  45      54.359  87.077  21.860  0.50 37.98           N  
ATOM    384  CZ  ARG A  45      53.442  86.454  21.127  0.50 39.19           C  
ATOM    386  NH1 ARG A  45      53.357  86.692  19.824  0.50 38.55           N  
ATOM    388  NH2 ARG A  45      52.608  85.594  21.696  0.50 40.57           N  
ATOM    390  N   TYR A  46      59.470  88.438  20.233  1.00 29.16           N  
ATOM    391  CA  TYR A  46      60.080  89.677  19.759  1.00 29.12           C  
ATOM    392  C   TYR A  46      60.160  89.675  18.231  1.00 31.26           C  
ATOM    393  O   TYR A  46      59.780  90.648  17.586  1.00 29.63           O  
ATOM    394  CB  TYR A  46      61.479  89.816  20.373  1.00 28.79           C  
ATOM    395  CG  TYR A  46      62.158  91.162  20.195  1.00 25.82           C  
ATOM    396  CD1 TYR A  46      62.119  92.123  21.205  1.00 27.07           C  
ATOM    397  CD2 TYR A  46      62.903  91.441  19.055  1.00 25.85           C  
ATOM    398  CE1 TYR A  46      62.814  93.324  21.087  1.00 22.34           C  
ATOM    399  CE2 TYR A  46      63.596  92.635  18.925  1.00 25.46           C  
ATOM    400  CZ  TYR A  46      63.549  93.571  19.947  1.00 25.37           C  
ATOM    401  OH  TYR A  46      64.251  94.751  19.828  1.00 25.77           O  
ATOM    402  N   GLU A  47      60.635  88.577  17.647  1.00 31.79           N  
ATOM    403  CA  GLU A  47      60.737  88.494  16.193  1.00 34.02           C  
ATOM    404  C   GLU A  47      59.382  88.470  15.500  1.00 33.92           C  
ATOM    405  O   GLU A  47      59.233  89.014  14.405  1.00 34.95           O  
ATOM    406  CB  GLU A  47      61.541  87.260  15.774  1.00 35.83           C  
ATOM    407  CG  GLU A  47      63.032  87.381  16.046  1.00 40.71           C  
ATOM    408  CD  GLU A  47      63.861  86.376  15.261  1.00 44.31           C  
ATOM    409  OE1 GLU A  47      63.274  85.570  14.503  1.00 44.78           O  
ATOM    410  OE2 GLU A  47      65.103  86.394  15.408  1.00 46.60           O  
ATOM    411  N   SER A  48      58.396  87.839  16.127  1.00 34.36           N  
ATOM    412  CA  SER A  48      57.074  87.724  15.521  1.00 35.73           C  
ATOM    413  C   SER A  48      56.369  89.082  15.431  1.00 37.19           C  
ATOM    414  O   SER A  48      55.471  89.264  14.610  1.00 37.30           O  
ATOM    415  CB  SER A  48      56.203  86.754  16.320  1.00 33.75           C  
ATOM    416  OG  SER A  48      55.867  87.298  17.585  1.00 34.92           O  
ATOM    417  N   LEU A  49      56.773  90.029  16.275  1.00 39.18           N  
ATOM    418  CA  LEU A  49      56.105  91.330  16.327  1.00 41.85           C  
ATOM    419  C   LEU A  49      56.321  92.108  15.039  1.00 43.72           C  
ATOM    420  O   LEU A  49      55.473  92.904  14.634  1.00 45.37           O  
ATOM    421  CB  LEU A  49      56.618  92.161  17.503  1.00 40.20           C  
ATOM    422  CG  LEU A  49      56.352  91.619  18.906  1.00 39.68           C  
ATOM    423  CD1 LEU A  49      56.756  92.664  19.929  1.00 39.97           C  
ATOM    424  CD2 LEU A  49      54.884  91.264  19.060  1.00 40.96           C  
ATOM    425  N   THR A  50      57.460  91.873  14.399  1.00 45.00           N  
ATOM    426  CA  THR A  50      57.780  92.540  13.148  1.00 46.21           C  
ATOM    427  C   THR A  50      57.519  91.625  11.956  1.00 46.84           C  
ATOM    428  O   THR A  50      57.223  92.098  10.861  1.00 48.34           O  
ATOM    429  CB  THR A  50      59.251  93.002  13.131  1.00 47.64           C  
ATOM    430  OG1 THR A  50      60.117  91.868  13.263  1.00 48.81           O  
ATOM    431  CG2 THR A  50      59.513  93.964  14.283  1.00 46.48           C  
ATOM    432  N   ASP A  51      57.624  90.316  12.170  1.00 46.70           N  
ATOM    433  CA  ASP A  51      57.292  89.342  11.132  1.00 45.24           C  
ATOM    434  C   ASP A  51      56.457  88.187  11.683  1.00 45.28           C  
ATOM    435  O   ASP A  51      56.992  87.165  12.107  1.00 43.91           O  
ATOM    436  CB  ASP A  51      58.566  88.786  10.496  1.00 45.15           C  
ATOM    437  CG  ASP A  51      58.276  87.767   9.413  1.00 46.58           C  
ATOM    438  OD1 ASP A  51      57.090  87.433   9.217  1.00 49.60           O  
ATOM    439  OD2 ASP A  51      59.228  87.297   8.757  1.00 46.73           O  
ATOM    440  N   PRO A  52      55.126  88.334  11.665  1.00 44.99           N  
ATOM    441  CA  PRO A  52      54.208  87.344  12.242  1.00 44.77           C  
ATOM    442  C   PRO A  52      54.321  85.939  11.648  1.00 43.09           C  
ATOM    443  O   PRO A  52      53.959  84.959  12.299  1.00 44.04           O  
ATOM    444  CB  PRO A  52      52.826  87.956  12.006  1.00 45.67           C  
ATOM    445  CG  PRO A  52      53.088  89.431  11.901  1.00 46.15           C  
ATOM    446  CD  PRO A  52      54.413  89.538  11.203  1.00 45.36           C  
ATOM    447  N   SER A  53      54.823  85.838  10.421  1.00 41.55           N  
ATOM    448  CA  SER A  53      54.880  84.551   9.731  1.00 41.27           C  
ATOM    449  C   SER A  53      55.870  83.593  10.393  1.00 39.90           C  
ATOM    450  O   SER A  53      55.919  82.409  10.062  1.00 38.83           O  
ATOM    451  CB  SER A  53      55.272  84.745   8.264  1.00 40.70           C  
ATOM    452  OG  SER A  53      56.639  85.100   8.142  1.00 44.00           O  
ATOM    453  N   LYS A  54      56.664  84.105  11.324  1.00 37.89           N  
ATOM    454  CA  LYS A  54      57.606  83.255  12.035  1.00 37.07           C  
ATOM    455  C   LYS A  54      56.898  82.406  13.083  1.00 36.14           C  
ATOM    456  O   LYS A  54      57.502  81.522  13.688  1.00 33.98           O  
ATOM    457  CB  LYS A  54      58.698  84.106  12.681  1.00 37.25           C  
ATOM    458  CG  LYS A  54      59.746  84.566  11.678  1.00 38.80           C  
ATOM    459  CD  LYS A  54      60.773  85.475  12.305  1.00 38.97           C  
ATOM    460  CE  LYS A  54      61.847  85.832  11.297  1.00 40.09           C  
ATOM    461  NZ  LYS A  54      62.835  86.779  11.881  1.00 44.31           N  
ATOM    462  N   LEU A  55      55.613  82.676  13.289  1.00 34.90           N  
ATOM    463  CA  LEU A  55      54.790  81.838  14.155  1.00 34.83           C  
ATOM    464  C   LEU A  55      53.969  80.826  13.345  1.00 35.90           C  
ATOM    465  O   LEU A  55      53.154  80.088  13.900  1.00 35.42           O  
ATOM    466  CB  LEU A  55      53.861  82.708  15.012  1.00 33.75           C  
ATOM    467  CG  LEU A  55      54.514  83.597  16.077  1.00 34.37           C  
ATOM    468  CD1 LEU A  55      53.441  84.385  16.808  1.00 35.68           C  
ATOM    469  CD2 LEU A  55      55.299  82.743  17.062  1.00 33.20           C  
ATOM    470  N   ASP A  56      54.192  80.787  12.035  1.00 36.28           N  
ATOM    471  CA  ASP A  56      53.541  79.793  11.188  1.00 37.03           C  
ATOM    472  C   ASP A  56      53.849  78.377  11.665  1.00 37.75           C  
ATOM    473  O   ASP A  56      53.064  77.453  11.443  1.00 37.06           O  
ATOM    474  CB  ASP A  56      53.995  79.948   9.734  1.00 38.78           C  
ATOM    475  CG  ASP A  56      53.336  81.124   9.035  1.00 40.49           C  
ATOM    476  OD1 ASP A  56      52.540  81.837   9.683  1.00 42.57           O  
ATOM    477  OD2 ASP A  56      53.615  81.332   7.837  1.00 42.88           O  
ATOM    478  N   SER A  57      54.996  78.214  12.318  1.00 35.16           N  
ATOM    479  CA  SER A  57      55.428  76.917  12.825  1.00 34.85           C  
ATOM    480  C   SER A  57      54.877  76.629  14.223  1.00 35.51           C  
ATOM    481  O   SER A  57      55.308  75.684  14.883  1.00 36.40           O  
ATOM    482  CB  SER A  57      56.954  76.859  12.856  1.00 33.52           C  
ATOM    483  OG  SER A  57      57.477  77.977  13.552  1.00 33.83           O  
ATOM    484  N   GLY A  58      53.930  77.451  14.667  1.00 35.33           N  
ATOM    485  CA  GLY A  58      53.330  77.270  15.979  1.00 35.19           C  
ATOM    486  C   GLY A  58      53.075  78.594  16.675  1.00 35.09           C  
ATOM    487  O   GLY A  58      54.009  79.352  16.944  1.00 34.41           O  
ATOM    488  N   LYS A  59      51.812  78.882  16.970  1.00 35.41           N  
ATOM    489  CA  LYS A  59      51.462  80.169  17.556  1.00 36.27           C  
ATOM    490  C   LYS A  59      51.568  80.192  19.075  1.00 35.16           C  
ATOM    491  O   LYS A  59      51.861  81.235  19.657  1.00 33.92           O  
ATOM    492  CB  LYS A  59      50.049  80.585  17.136  1.00 39.98           C  
ATOM    493  CG  LYS A  59      49.934  80.986  15.671  1.00 43.94           C  
ATOM    494  CD  LYS A  59      48.583  81.626  15.384  1.00 48.07           C  
ATOM    495  CE  LYS A  59      48.484  82.112  13.947  1.00 51.17           C  
ATOM    496  NZ  LYS A  59      47.175  82.787  13.683  1.00 54.00           N  
ATOM    497  N   GLU A  60      51.336  79.056  19.724  1.00 33.14           N  
ATOM    498  CA  GLU A  60      51.343  79.053  21.180  1.00 34.35           C  
ATOM    499  C   GLU A  60      52.754  79.087  21.750  1.00 32.31           C  
ATOM    500  O   GLU A  60      53.646  78.377  21.285  1.00 33.45           O  
ATOM    501  CB  GLU A  60      50.605  77.839  21.752  1.00 37.32           C  
ATOM    502  CG  GLU A  60      50.744  77.793  23.271  1.00 45.30           C  
ATOM    503  CD  GLU A  60      49.692  76.957  23.974  1.00 49.46           C  
ATOM    504  OE1 GLU A  60      48.767  76.445  23.304  1.00 53.82           O  
ATOM    505  OE2 GLU A  60      49.800  76.821  25.213  1.00 48.94           O  
ATOM    506  N   LEU A  61      52.944  79.930  22.758  1.00 30.03           N  
ATOM    507  CA  LEU A  61      54.233  80.070  23.417  1.00 28.36           C  
ATOM    508  C   LEU A  61      54.083  79.567  24.845  1.00 26.41           C  
ATOM    509  O   LEU A  61      53.402  80.191  25.666  1.00 26.59           O  
ATOM    510  CB  LEU A  61      54.667  81.541  23.415  1.00 27.94           C  
ATOM    511  CG  LEU A  61      54.670  82.232  22.042  1.00 28.13           C  
ATOM    512  CD1 LEU A  61      55.192  83.647  22.177  1.00 28.15           C  
ATOM    513  CD2 LEU A  61      55.536  81.451  21.074  1.00 25.31           C  
ATOM    514  N   HIS A  62      54.711  78.433  25.138  1.00 24.21           N  
ATOM    515  CA  HIS A  62      54.535  77.793  26.439  1.00 24.28           C  
ATOM    516  C   HIS A  62      55.716  76.899  26.811  1.00 23.67           C  
ATOM    517  O   HIS A  62      56.616  76.665  26.002  1.00 22.85           O  
ATOM    518  CB  HIS A  62      53.238  76.969  26.457  1.00 25.78           C  
ATOM    519  CG  HIS A  62      53.219  75.839  25.471  1.00 29.12           C  
ATOM    520  ND1 HIS A  62      52.219  75.685  24.536  1.00 33.19           N  
ATOM    521  CD2 HIS A  62      54.073  74.804  25.278  1.00 32.48           C  
ATOM    522  CE1 HIS A  62      52.455  74.606  23.810  1.00 32.42           C  
ATOM    523  NE2 HIS A  62      53.574  74.053  24.240  1.00 31.51           N  
ATOM    524  N   ILE A  63      55.691  76.415  28.049  1.00 24.01           N  
ATOM    525  CA  ILE A  63      56.692  75.496  28.586  1.00 22.32           C  
ATOM    526  C   ILE A  63      55.944  74.304  29.195  1.00 23.61           C  
ATOM    527  O   ILE A  63      55.044  74.495  30.011  1.00 24.65           O  
ATOM    528  CB  ILE A  63      57.513  76.183  29.708  1.00 22.15           C  
ATOM    529  CG1 ILE A  63      58.267  77.385  29.138  1.00 21.32           C  
ATOM    530  CG2 ILE A  63      58.473  75.181  30.359  1.00 21.97           C  
ATOM    531  CD1 ILE A  63      58.880  78.265  30.204  1.00 22.82           C  
ATOM    532  N   ASN A  64      56.307  73.086  28.802  1.00 23.60           N  
ATOM    533  CA  ASN A  64      55.716  71.885  29.401  1.00 23.47           C  
ATOM    534  C   ASN A  64      56.779  71.113  30.178  1.00 23.68           C  
ATOM    535  O   ASN A  64      57.895  70.916  29.695  1.00 24.40           O  
ATOM    536  CB  ASN A  64      55.134  70.950  28.328  1.00 23.20           C  
ATOM    537  CG  ASN A  64      53.941  71.540  27.599  1.00 23.18           C  
ATOM    538  OD1 ASN A  64      53.671  71.178  26.452  1.00 28.75           O  
ATOM    539  ND2 ASN A  64      53.214  72.435  28.254  1.00 18.19           N  
ATOM    540  N   LEU A  65      56.431  70.664  31.379  1.00 23.29           N  
ATOM    541  CA  LEU A  65      57.317  69.785  32.130  1.00 23.64           C  
ATOM    542  C   LEU A  65      56.732  68.377  32.115  1.00 24.91           C  
ATOM    543  O   LEU A  65      55.596  68.173  32.527  1.00 24.94           O  
ATOM    544  CB  LEU A  65      57.454  70.280  33.570  1.00 22.85           C  
ATOM    545  CG  LEU A  65      57.830  71.759  33.685  1.00 25.51           C  
ATOM    546  CD1 LEU A  65      57.851  72.183  35.148  1.00 24.46           C  
ATOM    547  CD2 LEU A  65      59.177  71.988  33.025  1.00 24.09           C  
ATOM    548  N   ILE A  66      57.506  67.410  31.636  1.00 24.12           N  
ATOM    549  CA  ILE A  66      56.982  66.068  31.436  1.00 24.64           C  
ATOM    550  C   ILE A  66      57.863  65.014  32.093  1.00 26.06           C  
ATOM    551  O   ILE A  66      58.899  64.629  31.549  1.00 24.91           O  
ATOM    552  CB  ILE A  66      56.869  65.734  29.934  1.00 25.40           C  
ATOM    553  CG1 ILE A  66      56.080  66.827  29.214  1.00 25.26           C  
ATOM    554  CG2 ILE A  66      56.182  64.385  29.760  1.00 26.44           C  
ATOM    555  CD1 ILE A  66      56.018  66.642  27.706  1.00 28.90           C  
ATOM    556  N   PRO A  67      57.461  64.536  33.282  1.00 27.11           N  
ATOM    557  CA  PRO A  67      58.163  63.427  33.937  1.00 27.93           C  
ATOM    558  C   PRO A  67      57.759  62.072  33.350  1.00 29.59           C  
ATOM    559  O   PRO A  67      56.598  61.860  32.997  1.00 29.78           O  
ATOM    560  CB  PRO A  67      57.753  63.562  35.400  1.00 26.92           C  
ATOM    561  CG  PRO A  67      56.389  64.178  35.340  1.00 27.75           C  
ATOM    562  CD  PRO A  67      56.381  65.082  34.125  1.00 26.80           C  
ATOM    563  N   ASN A  68      58.721  61.161  33.250  1.00 30.98           N  
ATOM    564  CA  ASN A  68      58.442  59.796  32.822  1.00 34.36           C  
ATOM    565  C   ASN A  68      59.236  58.827  33.694  1.00 36.09           C  
ATOM    566  O   ASN A  68      60.440  58.647  33.497  1.00 34.94           O  
ATOM    567  CB  ASN A  68      58.832  59.617  31.350  1.00 34.80           C  
ATOM    568  CG  ASN A  68      58.426  58.266  30.797  1.00 38.27           C  
ATOM    569  OD1 ASN A  68      58.749  57.223  31.367  1.00 39.35           O  
ATOM    570  ND2 ASN A  68      57.714  58.278  29.678  1.00 40.98           N  
ATOM    571  N   LYS A  69      58.559  58.206  34.659  1.00 37.54           N  
ATOM    572  CA  LYS A  69      59.227  57.350  35.632  1.00 39.92           C  
ATOM    573  C   LYS A  69      59.798  56.090  34.993  1.00 41.17           C  
ATOM    574  O   LYS A  69      60.828  55.581  35.429  1.00 41.80           O  
ATOM    575  CB  LYS A  69      58.263  56.957  36.758  1.00 40.79           C  
ATOM    576  CG  LYS A  69      57.881  58.099  37.691  1.00 42.24           C  
ATOM    577  CD  LYS A  69      57.276  57.571  38.986  1.00 45.60           C  
ATOM    578  CE  LYS A  69      56.950  58.699  39.962  1.00 47.37           C  
ATOM    579  NZ  LYS A  69      55.694  59.427  39.602  1.00 50.58           N  
ATOM    580  N   GLN A  70      59.130  55.589  33.959  1.00 43.76           N  
ATOM    581  CA  GLN A  70      59.585  54.380  33.277  1.00 45.13           C  
ATOM    582  C   GLN A  70      60.907  54.594  32.543  1.00 43.88           C  
ATOM    583  O   GLN A  70      61.780  53.727  32.565  1.00 44.49           O  
ATOM    584  CB  GLN A  70      58.520  53.892  32.292  1.00 48.32           C  
ATOM    585  CG  GLN A  70      57.439  53.020  32.925  1.00 54.88           C  
ATOM    586  CD  GLN A  70      56.734  53.696  34.091  1.00 58.34           C  
ATOM    587  OE1 GLN A  70      56.626  53.129  35.182  1.00 59.72           O  
ATOM    588  NE2 GLN A  70      56.245  54.915  33.863  1.00 60.58           N  
ATOM    589  N   ASP A  71      61.056  55.745  31.895  1.00 40.99           N  
ATOM    590  CA  ASP A  71      62.309  56.073  31.215  1.00 38.79           C  
ATOM    591  C   ASP A  71      63.278  56.755  32.176  1.00 35.57           C  
ATOM    592  O   ASP A  71      64.459  56.927  31.870  1.00 33.67           O  
ATOM    593  CB  ASP A  71      62.042  56.996  30.023  1.00 41.25           C  
ATOM    594  CG  ASP A  71      61.161  56.353  28.975  1.00 43.60           C  
ATOM    595  OD1 ASP A  71      61.101  55.107  28.933  1.00 46.83           O  
ATOM    596  OD2 ASP A  71      60.525  57.091  28.196  1.00 44.92           O  
ATOM    597  N   ARG A  72      62.765  57.135  33.342  1.00 32.38           N  
ATOM    598  CA  ARG A  72      63.506  57.953  34.293  1.00 31.87           C  
ATOM    599  C   ARG A  72      64.024  59.230  33.636  1.00 29.65           C  
ATOM    600  O   ARG A  72      65.204  59.564  33.741  1.00 29.39           O  
ATOM    601  CB  ARG A  72      64.680  57.171  34.889  1.00 32.97           C  
ATOM    602  CG  ARG A  72      65.110  57.708  36.248  1.00 34.79           C  
ATOM    603  CD  ARG A  72      66.571  57.439  36.534  1.00 40.19           C  
ATOM    604  NE  ARG A  72      66.828  56.034  36.826  1.00 42.64           N  
ATOM    605  CZ  ARG A  72      68.041  55.487  36.845  1.00 45.29           C  
ATOM    606  NH1 ARG A  72      69.113  56.228  36.586  1.00 43.28           N  
ATOM    607  NH2 ARG A  72      68.183  54.200  37.126  1.00 44.94           N  
ATOM    608  N   THR A  73      63.133  59.945  32.960  1.00 28.78           N  
ATOM    609  CA  THR A  73      63.506  61.205  32.336  1.00 27.71           C  
ATOM    610  C   THR A  73      62.577  62.320  32.782  1.00 26.86           C  
ATOM    611  O   THR A  73      61.381  62.105  32.988  1.00 26.77           O  
ATOM    612  CB  THR A  73      63.439  61.117  30.801  1.00 27.36           C  
ATOM    613  OG1 THR A  73      62.107  60.771  30.405  1.00 28.88           O  
ATOM    614  CG2 THR A  73      64.416  60.070  30.276  1.00 27.99           C  
ATOM    615  N   LEU A  74      63.137  63.512  32.934  1.00 24.34           N  
ATOM    616  CA  LEU A  74      62.331  64.716  33.049  1.00 24.87           C  
ATOM    617  C   LEU A  74      62.603  65.572  31.820  1.00 24.75           C  
ATOM    618  O   LEU A  74      63.752  65.908  31.528  1.00 25.13           O  
ATOM    619  CB  LEU A  74      62.701  65.491  34.316  1.00 23.81           C  
ATOM    620  CG  LEU A  74      61.930  66.796  34.525  1.00 24.28           C  
ATOM    621  CD1 LEU A  74      60.458  66.482  34.680  1.00 22.94           C  
ATOM    622  CD2 LEU A  74      62.458  67.529  35.758  1.00 23.10           C  
ATOM    623  N   THR A  75      61.545  65.921  31.099  1.00 25.51           N  
ATOM    624  CA  THR A  75      61.692  66.664  29.859  1.00 24.92           C  
ATOM    625  C   THR A  75      61.138  68.067  30.011  1.00 24.81           C  
ATOM    626  O   THR A  75      60.002  68.244  30.451  1.00 25.57           O  
ATOM    627  CB  THR A  75      60.947  65.964  28.704  1.00 26.22           C  
ATOM    628  OG1 THR A  75      61.515  64.667  28.487  1.00 27.77           O  
ATOM    629  CG2 THR A  75      61.058  66.783  27.430  1.00 26.54           C  
ATOM    630  N   ILE A  76      61.944  69.066  29.660  1.00 23.70           N  
ATOM    631  CA  ILE A  76      61.454  70.436  29.593  1.00 22.92           C  
ATOM    632  C   ILE A  76      61.274  70.817  28.128  1.00 23.79           C  
ATOM    633  O   ILE A  76      62.234  70.822  27.358  1.00 23.19           O  
ATOM    634  CB  ILE A  76      62.437  71.438  30.259  1.00 24.75           C  
ATOM    635  CG1 ILE A  76      62.644  71.083  31.736  1.00 26.79           C  
ATOM    636  CG2 ILE A  76      61.881  72.854  30.159  1.00 25.27           C  
ATOM    637  CD1 ILE A  76      63.510  69.863  31.972  1.00 29.12           C  
ATOM    638  N   VAL A  77      60.037  71.126  27.748  1.00 24.62           N  
ATOM    639  CA  VAL A  77      59.716  71.466  26.364  1.00 26.73           C  
ATOM    640  C   VAL A  77      59.257  72.915  26.284  1.00 26.24           C  
ATOM    641  O   VAL A  77      58.415  73.341  27.074  1.00 26.71           O  
ATOM    642  CB  VAL A  77      58.561  70.595  25.815  1.00 27.26           C  
ATOM    643  CG1 VAL A  77      58.259  70.986  24.372  1.00 28.88           C  
ATOM    644  CG2 VAL A  77      58.911  69.134  25.915  1.00 30.45           C  
ATOM    645  N   ASP A  78      59.803  73.670  25.332  1.00 26.52           N  
ATOM    646  CA  ASP A  78      59.264  74.988  25.025  1.00 23.82           C  
ATOM    647  C   ASP A  78      59.059  75.167  23.524  1.00 22.49           C  
ATOM    648  O   ASP A  78      59.645  74.448  22.710  1.00 21.81           O  
ATOM    649  CB  ASP A  78      60.176  76.099  25.588  1.00 24.43           C  
ATOM    650  CG  ASP A  78      61.514  76.194  24.872  1.00 24.15           C  
ATOM    651  OD1 ASP A  78      61.539  76.576  23.679  1.00 22.75           O  
ATOM    652  OD2 ASP A  78      62.543  75.883  25.509  1.00 22.80           O  
ATOM    653  N   THR A  79      58.197  76.109  23.162  1.00 21.35           N  
ATOM    654  CA  THR A  79      57.999  76.453  21.765  1.00 22.92           C  
ATOM    655  C   THR A  79      58.680  77.779  21.438  1.00 24.89           C  
ATOM    656  O   THR A  79      58.133  78.605  20.697  1.00 25.85           O  
ATOM    657  CB  THR A  79      56.506  76.554  21.439  1.00 23.97           C  
ATOM    658  OG1 THR A  79      55.869  77.408  22.398  1.00 24.28           O  
ATOM    659  CG2 THR A  79      55.863  75.165  21.473  1.00 23.28           C  
ATOM    660  N   GLY A  80      59.872  77.969  22.004  1.00 22.77           N  
ATOM    661  CA  GLY A  80      60.664  79.160  21.743  1.00 22.07           C  
ATOM    662  C   GLY A  80      61.246  79.192  20.342  1.00 21.74           C  
ATOM    663  O   GLY A  80      60.821  78.443  19.470  1.00 20.89           O  
ATOM    664  N   ILE A  81      62.226  80.061  20.117  1.00 21.03           N  
ATOM    665  CA  ILE A  81      62.719  80.287  18.767  1.00 21.90           C  
ATOM    666  C   ILE A  81      63.544  79.099  18.261  1.00 22.37           C  
ATOM    667  O   ILE A  81      63.712  78.921  17.057  1.00 23.12           O  
ATOM    668  CB  ILE A  81      63.561  81.597  18.694  1.00 23.02           C  
ATOM    669  CG1 ILE A  81      63.896  81.922  17.234  1.00 23.17           C  
ATOM    670  CG2 ILE A  81      64.835  81.455  19.519  1.00 21.90           C  
ATOM    671  CD1 ILE A  81      64.489  83.303  17.034  1.00 27.64           C  
ATOM    672  N   GLY A  82      64.041  78.273  19.179  1.00 22.23           N  
ATOM    673  CA  GLY A  82      64.808  77.108  18.768  1.00 22.23           C  
ATOM    674  C   GLY A  82      66.230  77.435  18.347  1.00 22.49           C  
ATOM    675  O   GLY A  82      66.638  78.599  18.347  1.00 24.13           O  
ATOM    676  N   MET A  83      66.994  76.408  17.989  1.00 21.67           N  
ATOM    677  CA  MET A  83      68.381  76.601  17.577  1.00 23.60           C  
ATOM    678  C   MET A  83      68.641  75.944  16.226  1.00 23.46           C  
ATOM    679  O   MET A  83      68.189  74.829  15.984  1.00 22.47           O  
ATOM    680  CB  MET A  83      69.330  76.007  18.619  1.00 23.66           C  
ATOM    681  CG  MET A  83      69.356  76.764  19.946  1.00 23.64           C  
ATOM    682  SD  MET A  83      70.329  75.902  21.198  1.00 23.17           S  
ATOM    683  CE  MET A  83      69.188  74.540  21.615  1.00 18.25           C  
ATOM    684  N   THR A  84      69.363  76.636  15.349  1.00 23.41           N  
ATOM    685  CA  THR A  84      69.861  76.011  14.127  1.00 23.12           C  
ATOM    686  C   THR A  84      71.005  75.082  14.529  1.00 22.98           C  
ATOM    687  O   THR A  84      71.444  75.097  15.679  1.00 22.24           O  
ATOM    688  CB  THR A  84      70.407  77.056  13.125  1.00 24.08           C  
ATOM    689  OG1 THR A  84      71.521  77.741  13.711  1.00 24.90           O  
ATOM    690  CG2 THR A  84      69.325  78.079  12.763  1.00 26.87           C  
ATOM    691  N   LYS A  85      71.487  74.272  13.592  1.00 21.94           N  
ATOM    692  CA  LYS A  85      72.611  73.394  13.891  1.00 22.46           C  
ATOM    693  C   LYS A  85      73.796  74.224  14.369  1.00 22.72           C  
ATOM    694  O   LYS A  85      74.459  73.871  15.349  1.00 23.86           O  
ATOM    695  CB  LYS A  85      73.015  72.587  12.654  1.00 23.08           C  
ATOM    696  CG  LYS A  85      74.138  71.586  12.933  1.00 23.83           C  
ATOM    697  CD  LYS A  85      74.596  70.873  11.664  1.00 26.15           C  
ATOM    698  CE  LYS A  85      75.673  69.854  11.981  1.00 28.48           C  
ATOM    699  NZ  LYS A  85      76.241  69.246  10.755  1.00 28.42           N  
ATOM    700  N   ALA A  86      74.051  75.336  13.683  1.00 22.43           N  
ATOM    701  CA  ALA A  86      75.153  76.216  14.052  1.00 23.81           C  
ATOM    702  C   ALA A  86      74.950  76.833  15.432  1.00 25.48           C  
ATOM    703  O   ALA A  86      75.893  76.899  16.221  1.00 25.06           O  
ATOM    704  CB  ALA A  86      75.327  77.315  13.014  1.00 24.92           C  
ATOM    705  N   ASP A  87      73.730  77.288  15.722  1.00 25.75           N  
ATOM    706  CA  ASP A  87      73.421  77.827  17.049  1.00 26.48           C  
ATOM    707  C   ASP A  87      73.746  76.776  18.105  1.00 26.08           C  
ATOM    708  O   ASP A  87      74.356  77.077  19.132  1.00 26.35           O  
ATOM    709  CB  ASP A  87      71.932  78.190  17.174  1.00 24.21           C  
ATOM    710  CG  ASP A  87      71.547  79.415  16.366  1.00 27.99           C  
ATOM    711  OD1 ASP A  87      72.427  80.248  16.049  1.00 29.52           O  
ATOM    712  OD2 ASP A  87      70.347  79.548  16.051  1.00 27.55           O  
ATOM    713  N   LEU A  88      73.318  75.543  17.838  1.00 27.49           N  
ATOM    714  CA  LEU A  88      73.478  74.417  18.757  1.00 27.29           C  
ATOM    715  C   LEU A  88      74.941  74.187  19.093  1.00 27.42           C  
ATOM    716  O   LEU A  88      75.334  74.176  20.258  1.00 26.64           O  
ATOM    717  CB  LEU A  88      72.932  73.137  18.119  1.00 29.10           C  
ATOM    718  CG  LEU A  88      71.825  72.351  18.807  1.00 30.50           C  
ATOM    719  CD1 LEU A  88      71.722  70.983  18.141  1.00 27.87           C  
ATOM    720  CD2 LEU A  88      72.109  72.213  20.288  1.00 27.30           C  
ATOM    721  N   ILE A  89      75.739  73.988  18.050  1.00 27.26           N  
ATOM    722  CA  ILE A  89      77.152  73.689  18.200  1.00 27.10           C  
ATOM    723  C   ILE A  89      77.911  74.861  18.818  1.00 27.46           C  
ATOM    724  O   ILE A  89      78.777  74.659  19.668  1.00 27.66           O  
ATOM    725  CB  ILE A  89      77.779  73.328  16.829  1.00 28.57           C  
ATOM    726  CG1 ILE A  89      77.190  72.004  16.330  1.00 28.38           C  
ATOM    727  CG2 ILE A  89      79.294  73.243  16.946  1.00 28.67           C  
ATOM    728  CD1 ILE A  89      77.505  71.704  14.879  1.00 30.14           C  
ATOM    729  N   ASN A  90      77.573  76.082  18.409  1.00 26.79           N  
ATOM    730  CA  ASN A  90      78.273  77.271  18.890  1.00 28.13           C  
ATOM    731  C   ASN A  90      77.940  77.605  20.342  1.00 28.01           C  
ATOM    732  O   ASN A  90      78.775  78.145  21.065  1.00 29.86           O  
ATOM    733  CB  ASN A  90      77.932  78.490  18.026  1.00 28.96           C  
ATOM    734  CG  ASN A  90      78.618  78.466  16.676  1.00 31.57           C  
ATOM    735  OD1 ASN A  90      79.608  77.762  16.478  1.00 32.27           O  
ATOM    736  ND2 ASN A  90      78.089  79.242  15.736  1.00 32.77           N  
ATOM    737  N   ASN A  91      76.716  77.304  20.763  1.00 27.93           N  
ATOM    738  CA  ASN A  91      76.243  77.767  22.065  1.00 28.45           C  
ATOM    739  C   ASN A  91      76.162  76.690  23.135  1.00 29.20           C  
ATOM    740  O   ASN A  91      76.079  77.004  24.322  1.00 30.55           O  
ATOM    741  CB  ASN A  91      74.881  78.444  21.921  1.00 29.32           C  
ATOM    742  CG  ASN A  91      74.964  79.758  21.167  1.00 28.25           C  
ATOM    743  OD1 ASN A  91      74.566  79.849  20.004  1.00 30.78           O  
ATOM    744  ND2 ASN A  91      75.484  80.784  21.828  1.00 27.74           N  
ATOM    745  N   LEU A  92      76.177  75.424  22.730  1.00 28.11           N  
ATOM    746  CA  LEU A  92      76.161  74.342  23.704  1.00 27.58           C  
ATOM    747  C   LEU A  92      77.434  73.508  23.678  1.00 28.82           C  
ATOM    748  O   LEU A  92      77.372  72.277  23.707  1.00 29.21           O  
ATOM    749  CB  LEU A  92      74.949  73.425  23.487  1.00 26.76           C  
ATOM    750  CG  LEU A  92      73.552  73.949  23.830  1.00 28.40           C  
ATOM    751  CD1 LEU A  92      72.594  72.768  23.934  1.00 28.62           C  
ATOM    752  CD2 LEU A  92      73.582  74.710  25.150  1.00 31.82           C  
ATOM    753  N   GLY A  93      78.587  74.170  23.625  1.00 29.11           N  
ATOM    754  CA  GLY A  93      79.808  73.490  24.012  1.00 29.99           C  
ATOM    755  C   GLY A  93      81.132  73.858  23.364  1.00 30.85           C  
ATOM    756  O   GLY A  93      82.179  73.650  23.976  1.00 31.31           O  
ATOM    757  N   THR A  94      81.119  74.382  22.143  1.00 31.04           N  
ATOM    758  CA  THR A  94      82.382  74.590  21.440  1.00 33.67           C  
ATOM    759  C   THR A  94      82.985  75.968  21.693  1.00 36.00           C  
ATOM    760  O   THR A  94      84.157  76.201  21.406  1.00 35.52           O  
ATOM    761  CB  THR A  94      82.229  74.392  19.922  1.00 33.72           C  
ATOM    762  OG1 THR A  94      81.323  75.369  19.397  1.00 35.20           O  
ATOM    763  CG2 THR A  94      81.706  72.996  19.621  1.00 33.81           C  
ATOM    764  N   ILE A  95      82.184  76.880  22.232  1.00 37.53           N  
ATOM    765  CA  ILE A  95      82.648  78.236  22.488  1.00 40.76           C  
ATOM    766  C   ILE A  95      82.427  78.617  23.945  1.00 43.27           C  
ATOM    767  O   ILE A  95      81.301  78.581  24.439  1.00 44.15           O  
ATOM    768  CB  ILE A  95      81.904  79.252  21.595  1.00 40.07           C  
ATOM    769  CG1 ILE A  95      82.174  78.938  20.126  1.00 40.09           C  
ATOM    770  CG2 ILE A  95      82.344  80.668  21.932  1.00 39.05           C  
ATOM    771  CD1 ILE A  95      81.454  79.853  19.162  1.00 40.03           C  
ATOM    772  N   ALA A  96      83.499  78.992  24.632  1.00 46.11           N  
ATOM    773  CA  ALA A  96      83.380  79.401  26.027  1.00 49.78           C  
ATOM    774  C   ALA A  96      83.072  80.887  26.127  1.00 51.17           C  
ATOM    775  O   ALA A  96      83.863  81.721  25.694  1.00 52.62           O  
ATOM    776  CB  ALA A  96      84.666  79.085  26.783  1.00 49.66           C  
ATOM    777  N   LYS A  97      81.917  81.212  26.695  1.00 53.54           N  
ATOM    778  CA  LYS A  97      81.592  82.597  26.997  1.00 55.43           C  
ATOM    779  C   LYS A  97      82.481  83.070  28.137  1.00 55.10           C  
ATOM    780  O   LYS A  97      83.061  82.258  28.857  1.00 54.63           O  
ATOM    781  CB  LYS A  97      80.117  82.729  27.393  1.00 57.40           C  
ATOM    782  CG  LYS A  97      79.162  82.852  26.212  1.00 60.47           C  
ATOM    783  CD  LYS A  97      79.329  81.701  25.230  1.00 62.10           C  
ATOM    784  CE  LYS A  97      78.732  82.041  23.874  1.00 62.20           C  
ATOM    785  NZ  LYS A  97      78.809  80.885  22.941  1.00 62.07           N  
ATOM    786  N   SER A  98      82.591  84.385  28.294  1.00 55.09           N  
ATOM    787  CA  SER A  98      83.412  84.961  29.353  1.00 54.78           C  
ATOM    788  C   SER A  98      82.926  84.493  30.720  1.00 53.70           C  
ATOM    789  O   SER A  98      83.712  84.368  31.661  1.00 53.04           O  
ATOM    790  CB  SER A  98      83.362  86.491  29.288  1.00 55.62           C  
ATOM    791  OG  SER A  98      82.041  86.968  29.484  1.00 56.47           O  
ATOM    792  N   GLY A  99      81.626  84.232  30.818  1.00 52.51           N  
ATOM    793  CA  GLY A  99      81.037  83.868  32.093  1.00 50.35           C  
ATOM    794  C   GLY A  99      81.478  82.514  32.618  1.00 48.83           C  
ATOM    795  O   GLY A  99      81.283  82.211  33.794  1.00 48.00           O  
ATOM    796  N   THR A 100      82.078  81.697  31.757  1.00 47.57           N  
ATOM    797  CA  THR A 100      82.482  80.354  32.155  1.00 45.45           C  
ATOM    798  C   THR A 100      83.597  80.384  33.200  1.00 46.12           C  
ATOM    799  O   THR A 100      83.462  79.796  34.270  1.00 45.18           O  
ATOM    800  CB  THR A 100      82.953  79.525  30.942  1.00 45.59           C  
ATOM    801  OG1 THR A 100      81.899  79.451  29.971  1.00 43.71           O  
ATOM    802  CG2 THR A 100      83.325  78.116  31.377  1.00 42.90           C  
ATOM    803  N   LYS A 101      84.697  81.072  32.908  1.00 47.36           N  
ATOM    804  CA  LYS A 101      85.790  81.131  33.874  1.00 49.19           C  
ATOM    805  C   LYS A 101      85.469  82.118  34.992  1.00 48.20           C  
ATOM    806  O   LYS A 101      85.914  81.952  36.127  1.00 47.24           O  
ATOM    807  CB  LYS A 101      87.109  81.513  33.188  1.00 52.41           C  
ATOM    808  CG  LYS A 101      87.281  82.989  32.882  1.00 56.86           C  
ATOM    809  CD  LYS A 101      88.578  83.225  32.113  1.00 60.60           C  
ATOM    810  CE  LYS A 101      88.918  84.708  32.005  1.00 63.11           C  
ATOM    811  NZ  LYS A 101      89.431  85.270  33.291  1.00 64.51           N  
ATOM    812  N   ALA A 102      84.679  83.137  34.671  1.00 47.84           N  
ATOM    813  CA  ALA A 102      84.230  84.093  35.676  1.00 47.31           C  
ATOM    814  C   ALA A 102      83.470  83.368  36.782  1.00 46.69           C  
ATOM    815  O   ALA A 102      83.658  83.646  37.966  1.00 46.42           O  
ATOM    816  CB  ALA A 102      83.338  85.148  35.029  1.00 47.86           C  
ATOM    817  N   PHE A 103      82.615  82.430  36.388  1.00 44.85           N  
ATOM    818  CA  PHE A 103      81.825  81.670  37.345  1.00 43.01           C  
ATOM    819  C   PHE A 103      82.714  80.777  38.205  1.00 43.57           C  
ATOM    820  O   PHE A 103      82.570  80.736  39.427  1.00 42.44           O  
ATOM    821  CB  PHE A 103      80.784  80.820  36.606  1.00 41.23           C  
ATOM    822  CG  PHE A 103      79.995  79.909  37.504  1.00 39.35           C  
ATOM    823  CD1 PHE A 103      79.382  80.399  38.646  1.00 37.58           C  
ATOM    824  CD2 PHE A 103      79.860  78.563  37.203  1.00 37.68           C  
ATOM    825  CE1 PHE A 103      78.648  79.565  39.470  1.00 36.77           C  
ATOM    826  CE2 PHE A 103      79.128  77.724  38.023  1.00 36.94           C  
ATOM    827  CZ  PHE A 103      78.521  78.228  39.159  1.00 36.23           C  
ATOM    828  N   MET A 104      83.636  80.062  37.569  1.00 44.74           N  
ATOM    829  CA  MET A 104      84.515  79.157  38.300  1.00 47.02           C  
ATOM    830  C   MET A 104      85.477  79.930  39.198  1.00 49.01           C  
ATOM    831  O   MET A 104      85.849  79.455  40.269  1.00 49.06           O  
ATOM    832  CB  MET A 104      85.298  78.273  37.325  1.00 45.15           C  
ATOM    833  CG  MET A 104      84.416  77.351  36.498  1.00 44.80           C  
ATOM    834  SD  MET A 104      85.368  76.111  35.599  1.00 45.53           S  
ATOM    835  CE  MET A 104      86.287  77.149  34.457  1.00 45.73           C  
ATOM    836  N   GLU A 105      85.871  81.123  38.762  1.00 52.12           N  
ATOM    837  CA  GLU A 105      86.650  82.023  39.609  1.00 56.11           C  
ATOM    838  C   GLU A 105      85.779  82.576  40.733  1.00 57.72           C  
ATOM    839  O   GLU A 105      86.283  82.960  41.788  1.00 58.57           O  
ATOM    840  CB  GLU A 105      87.218  83.183  38.786  1.00 56.63           C  
ATOM    841  CG  GLU A 105      88.407  82.812  37.918  1.00 59.31           C  
ATOM    842  CD  GLU A 105      88.867  83.958  37.034  1.00 61.77           C  
ATOM    843  OE1 GLU A 105      88.177  85.002  37.001  1.00 63.07           O  
ATOM    844  OE2 GLU A 105      89.916  83.816  36.369  1.00 62.17           O  
ATOM    845  N   ALA A 106      84.471  82.616  40.500  1.00 59.31           N  
ATOM    846  CA  ALA A 106      83.529  83.061  41.522  1.00 60.55           C  
ATOM    847  C   ALA A 106      83.338  81.976  42.578  1.00 61.28           C  
ATOM    848  O   ALA A 106      83.245  82.271  43.770  1.00 61.59           O  
ATOM    849  CB  ALA A 106      82.188  83.418  40.883  1.00 60.66           C  
ATOM    850  N   LEU A 107      83.284  80.722  42.137  1.00 61.76           N  
ATOM    851  CA  LEU A 107      83.173  79.593  43.054  1.00 62.39           C  
ATOM    852  C   LEU A 107      84.386  79.554  43.972  1.00 64.06           C  
ATOM    853  O   LEU A 107      84.274  79.219  45.151  1.00 64.16           O  
ATOM    854  CB  LEU A 107      83.067  78.280  42.276  1.00 61.37           C  
ATOM    855  CG  LEU A 107      81.772  78.072  41.486  1.00 60.70           C  
ATOM    856  CD1 LEU A 107      81.847  76.769  40.712  1.00 59.64           C  
ATOM    857  CD2 LEU A 107      80.588  78.056  42.441  1.00 59.97           C  
ATOM    858  N   GLN A 108      85.548  79.895  43.425  1.00 65.97           N  
ATOM    859  CA  GLN A 108      86.699  80.221  44.255  1.00 68.23           C  
ATOM    860  C   GLN A 108      86.360  81.518  44.976  1.00 68.90           C  
ATOM    861  O   GLN A 108      85.809  82.437  44.374  1.00 69.57           O  
ATOM    862  CB  GLN A 108      87.946  80.414  43.394  1.00 68.97           C  
ATOM    863  CG  GLN A 108      88.425  79.152  42.705  1.00 70.72           C  
ATOM    864  CD  GLN A 108      89.597  79.410  41.781  1.00 72.62           C  
ATOM    865  OE1 GLN A 108      89.750  80.509  41.245  1.00 73.29           O  
ATOM    866  NE2 GLN A 108      90.434  78.396  41.589  1.00 73.17           N  
ATOM    867  N   ALA A 109      86.693  81.579  46.260  1.00 69.49           N  
ATOM    868  CA  ALA A 109      86.183  82.612  47.158  1.00 70.21           C  
ATOM    869  C   ALA A 109      84.815  82.200  47.693  1.00 70.37           C  
ATOM    870  O   ALA A 109      84.660  81.109  48.247  1.00 70.83           O  
ATOM    871  CB  ALA A 109      86.086  83.962  46.440  1.00 69.66           C  
ATOM    872  N   GLY A 110      83.821  83.065  47.519  1.00 69.80           N  
ATOM    873  CA  GLY A 110      82.556  82.867  48.205  1.00 68.49           C  
ATOM    874  C   GLY A 110      81.461  82.176  47.412  1.00 67.26           C  
ATOM    875  O   GLY A 110      80.758  81.315  47.946  1.00 68.07           O  
ATOM    876  N   ALA A 111      81.316  82.543  46.141  1.00 65.21           N  
ATOM    877  CA  ALA A 111      80.131  82.185  45.364  1.00 62.30           C  
ATOM    878  C   ALA A 111      79.784  80.700  45.442  1.00 59.75           C  
ATOM    879  O   ALA A 111      80.668  79.847  45.541  1.00 60.06           O  
ATOM    880  CB  ALA A 111      80.319  82.603  43.905  1.00 61.90           C  
ATOM    881  N   ASP A 112      78.489  80.399  45.404  1.00 56.83           N  
ATOM    882  CA  ASP A 112      78.032  79.017  45.318  1.00 53.55           C  
ATOM    883  C   ASP A 112      77.370  78.745  43.965  1.00 49.78           C  
ATOM    884  O   ASP A 112      77.102  79.665  43.191  1.00 48.57           O  
ATOM    885  CB  ASP A 112      77.050  78.703  46.449  1.00 54.44           C  
ATOM    886  CG  ASP A 112      75.649  79.183  46.152  1.00 56.03           C  
ATOM    887  OD1 ASP A 112      74.747  78.329  46.008  1.00 54.94           O  
ATOM    888  OD2 ASP A 112      75.449  80.414  46.063  1.00 58.44           O  
ATOM    889  N   ILE A 113      77.107  77.473  43.692  1.00 46.96           N  
ATOM    890  CA  ILE A 113      76.702  77.035  42.363  1.00 43.78           C  
ATOM    891  C   ILE A 113      75.335  77.567  41.933  1.00 40.99           C  
ATOM    892  O   ILE A 113      75.046  77.654  40.742  1.00 38.86           O  
ATOM    893  CB  ILE A 113      76.725  75.490  42.287  1.00 43.90           C  
ATOM    894  CG1 ILE A 113      78.174  75.007  42.430  1.00 45.79           C  
ATOM    895  CG2 ILE A 113      76.125  75.005  40.979  1.00 42.91           C  
ATOM    896  CD1 ILE A 113      78.345  73.501  42.365  1.00 46.89           C  
ATOM    897  N   SER A 114      74.504  77.948  42.899  1.00 40.12           N  
ATOM    898  CA  SER A 114      73.183  78.493  42.588  1.00 39.86           C  
ATOM    899  C   SER A 114      73.259  79.780  41.766  1.00 39.65           C  
ATOM    900  O   SER A 114      72.281  80.181  41.134  1.00 40.05           O  
ATOM    901  CB  SER A 114      72.402  78.758  43.877  1.00 41.27           C  
ATOM    902  OG  SER A 114      72.987  79.820  44.612  1.00 40.65           O  
ATOM    903  N   MET A 115      74.420  80.427  41.770  1.00 39.39           N  
ATOM    904  CA  MET A 115      74.596  81.672  41.030  1.00 39.82           C  
ATOM    905  C   MET A 115      74.935  81.442  39.557  1.00 38.24           C  
ATOM    906  O   MET A 115      75.066  82.392  38.785  1.00 37.36           O  
ATOM    907  CB  MET A 115      75.692  82.510  41.685  1.00 45.42           C  
ATOM    908  CG  MET A 115      75.415  82.828  43.145  1.00 51.34           C  
ATOM    909  SD  MET A 115      76.770  83.722  43.908  1.00 58.16           S  
ATOM    910  CE  MET A 115      77.128  84.901  42.614  1.00 56.51           C  
ATOM    911  N   ILE A 116      75.069  80.175  39.173  1.00 36.96           N  
ATOM    912  CA  ILE A 116      75.507  79.814  37.827  1.00 33.36           C  
ATOM    913  C   ILE A 116      74.733  80.557  36.737  1.00 33.45           C  
ATOM    914  O   ILE A 116      75.299  80.950  35.717  1.00 29.95           O  
ATOM    915  CB  ILE A 116      75.370  78.285  37.601  1.00 33.09           C  
ATOM    916  CG1 ILE A 116      75.925  77.900  36.228  1.00 30.03           C  
ATOM    917  CG2 ILE A 116      73.904  77.863  37.725  1.00 30.75           C  
ATOM    918  CD1 ILE A 116      76.095  76.401  36.047  1.00 29.29           C  
ATOM    919  N   GLY A 117      73.440  80.760  36.960  1.00 34.97           N  
ATOM    920  CA  GLY A 117      72.616  81.397  35.948  1.00 36.20           C  
ATOM    921  C   GLY A 117      73.088  82.791  35.580  1.00 37.58           C  
ATOM    922  O   GLY A 117      72.933  83.223  34.442  1.00 37.74           O  
ATOM    923  N   GLN A 118      73.672  83.496  36.541  1.00 39.61           N  
ATOM    924  CA  GLN A 118      74.099  84.871  36.318  1.00 42.48           C  
ATOM    925  C   GLN A 118      75.249  84.974  35.318  1.00 42.61           C  
ATOM    926  O   GLN A 118      75.522  86.049  34.782  1.00 43.69           O  
ATOM    927  CB  GLN A 118      74.506  85.507  37.645  1.00 44.54           C  
ATOM    928  CG  GLN A 118      73.397  85.508  38.681  1.00 47.49           C  
ATOM    929  CD  GLN A 118      73.837  86.113  39.995  1.00 49.77           C  
ATOM    930  OE1 GLN A 118      74.699  86.993  40.025  1.00 53.31           O  
ATOM    931  NE2 GLN A 118      73.251  85.644  41.092  1.00 49.87           N  
ATOM    932  N   PHE A 119      75.919  83.854  35.063  1.00 41.52           N  
ATOM    933  CA  PHE A 119      77.062  83.842  34.156  1.00 39.31           C  
ATOM    934  C   PHE A 119      76.714  83.268  32.789  1.00 38.47           C  
ATOM    935  O   PHE A 119      77.587  83.085  31.942  1.00 38.18           O  
ATOM    936  CB  PHE A 119      78.213  83.055  34.785  1.00 39.77           C  
ATOM    937  CG  PHE A 119      78.648  83.594  36.117  1.00 39.76           C  
ATOM    938  CD1 PHE A 119      79.681  84.515  36.205  1.00 39.83           C  
ATOM    939  CD2 PHE A 119      78.005  83.203  37.279  1.00 39.44           C  
ATOM    940  CE1 PHE A 119      80.062  85.037  37.429  1.00 40.64           C  
ATOM    941  CE2 PHE A 119      78.380  83.719  38.505  1.00 40.81           C  
ATOM    942  CZ  PHE A 119      79.410  84.639  38.581  1.00 41.92           C  
ATOM    943  N   GLY A 120      75.432  82.983  32.580  1.00 37.82           N  
ATOM    944  CA  GLY A 120      74.972  82.578  31.264  1.00 35.49           C  
ATOM    945  C   GLY A 120      75.269  81.135  30.900  1.00 34.17           C  
ATOM    946  O   GLY A 120      75.133  80.747  29.741  1.00 32.67           O  
ATOM    947  N   VAL A 121      75.671  80.333  31.882  1.00 31.96           N  
ATOM    948  CA  VAL A 121      75.958  78.923  31.633  1.00 31.15           C  
ATOM    949  C   VAL A 121      75.082  78.007  32.488  1.00 28.99           C  
ATOM    950  O   VAL A 121      75.480  76.895  32.847  1.00 26.60           O  
ATOM    951  CB  VAL A 121      77.449  78.611  31.901  1.00 30.20           C  
ATOM    952  CG1 VAL A 121      78.320  79.312  30.865  1.00 31.05           C  
ATOM    953  CG2 VAL A 121      77.831  79.071  33.295  1.00 30.31           C  
ATOM    954  N   GLY A 122      73.883  78.484  32.808  1.00 25.65           N  
ATOM    955  CA  GLY A 122      72.988  77.726  33.663  1.00 24.39           C  
ATOM    956  C   GLY A 122      72.552  76.382  33.098  1.00 22.99           C  
ATOM    957  O   GLY A 122      72.197  75.479  33.855  1.00 22.45           O  
ATOM    958  N   PHE A 123      72.583  76.232  31.777  1.00 22.69           N  
ATOM    959  CA  PHE A 123      72.210  74.955  31.166  1.00 22.49           C  
ATOM    960  C   PHE A 123      72.973  73.802  31.813  1.00 23.86           C  
ATOM    961  O   PHE A 123      72.409  72.737  32.058  1.00 21.72           O  
ATOM    962  CB  PHE A 123      72.497  74.976  29.663  1.00 22.25           C  
ATOM    963  CG  PHE A 123      72.496  73.612  29.020  1.00 24.96           C  
ATOM    964  CD1 PHE A 123      71.304  72.964  28.733  1.00 23.66           C  
ATOM    965  CD2 PHE A 123      73.693  72.986  28.687  1.00 26.28           C  
ATOM    966  CE1 PHE A 123      71.297  71.719  28.126  1.00 25.17           C  
ATOM    967  CE2 PHE A 123      73.698  71.738  28.080  1.00 25.63           C  
ATOM    968  CZ  PHE A 123      72.496  71.103  27.797  1.00 24.79           C  
ATOM    969  N   TYR A 124      74.250  74.026  32.106  1.00 22.39           N  
ATOM    970  CA  TYR A 124      75.117  72.944  32.556  1.00 24.24           C  
ATOM    971  C   TYR A 124      74.786  72.453  33.957  1.00 23.61           C  
ATOM    972  O   TYR A 124      75.287  71.416  34.388  1.00 23.13           O  
ATOM    973  CB  TYR A 124      76.581  73.378  32.466  1.00 24.11           C  
ATOM    974  CG  TYR A 124      77.018  73.588  31.033  1.00 25.40           C  
ATOM    975  CD1 TYR A 124      77.229  72.503  30.187  1.00 23.69           C  
ATOM    976  CD2 TYR A 124      77.145  74.866  30.503  1.00 27.12           C  
ATOM    977  CE1 TYR A 124      77.545  72.688  28.850  1.00 26.69           C  
ATOM    978  CE2 TYR A 124      77.461  75.063  29.166  1.00 28.25           C  
ATOM    979  CZ  TYR A 124      77.657  73.971  28.345  1.00 25.54           C  
ATOM    980  OH  TYR A 124      77.956  74.163  27.016  1.00 28.12           O  
ATOM    981  N   SER A 125      73.930  73.190  34.660  1.00 21.68           N  
ATOM    982  CA  SER A 125      73.460  72.757  35.971  1.00 21.73           C  
ATOM    983  C   SER A 125      72.568  71.520  35.829  1.00 22.79           C  
ATOM    984  O   SER A 125      72.245  70.854  36.812  1.00 23.52           O  
ATOM    985  CB  SER A 125      72.688  73.892  36.662  1.00 24.24           C  
ATOM    986  OG  SER A 125      71.459  74.163  36.007  1.00 25.45           O  
ATOM    987  N   ALA A 126      72.183  71.203  34.596  1.00 22.72           N  
ATOM    988  CA  ALA A 126      71.448  69.970  34.328  1.00 21.38           C  
ATOM    989  C   ALA A 126      72.232  68.753  34.817  1.00 21.29           C  
ATOM    990  O   ALA A 126      71.644  67.746  35.209  1.00 20.86           O  
ATOM    991  CB  ALA A 126      71.168  69.838  32.830  1.00 23.00           C  
ATOM    992  N   TYR A 127      73.560  68.842  34.788  1.00 21.93           N  
ATOM    993  CA  TYR A 127      74.383  67.704  35.179  1.00 21.96           C  
ATOM    994  C   TYR A 127      74.497  67.566  36.690  1.00 24.99           C  
ATOM    995  O   TYR A 127      75.208  66.698  37.189  1.00 25.89           O  
ATOM    996  CB  TYR A 127      75.762  67.799  34.529  1.00 23.38           C  
ATOM    997  CG  TYR A 127      75.687  67.549  33.036  1.00 22.83           C  
ATOM    998  CD1 TYR A 127      75.800  66.265  32.522  1.00 23.12           C  
ATOM    999  CD2 TYR A 127      75.403  68.585  32.154  1.00 22.92           C  
ATOM   1000  CE1 TYR A 127      75.625  66.013  31.172  1.00 24.09           C  
ATOM   1001  CE2 TYR A 127      75.223  68.342  30.800  1.00 23.25           C  
ATOM   1002  CZ  TYR A 127      75.333  67.056  30.316  1.00 23.07           C  
ATOM   1003  OH  TYR A 127      75.130  66.805  28.975  1.00 22.63           O  
ATOM   1004  N   LEU A 128      73.770  68.411  37.415  1.00 24.56           N  
ATOM   1005  CA  LEU A 128      73.573  68.198  38.846  1.00 25.60           C  
ATOM   1006  C   LEU A 128      72.698  66.968  39.099  1.00 27.22           C  
ATOM   1007  O   LEU A 128      72.875  66.264  40.097  1.00 26.41           O  
ATOM   1008  CB  LEU A 128      72.914  69.425  39.485  1.00 25.49           C  
ATOM   1009  CG  LEU A 128      73.778  70.677  39.672  1.00 24.10           C  
ATOM   1010  CD1 LEU A 128      72.916  71.801  40.240  1.00 25.74           C  
ATOM   1011  CD2 LEU A 128      74.948  70.369  40.601  1.00 25.25           C  
ATOM   1012  N   VAL A 129      71.755  66.711  38.194  1.00 25.07           N  
ATOM   1013  CA  VAL A 129      70.777  65.648  38.403  1.00 25.41           C  
ATOM   1014  C   VAL A 129      70.719  64.619  37.271  1.00 27.31           C  
ATOM   1015  O   VAL A 129      70.105  63.564  37.427  1.00 27.88           O  
ATOM   1016  CB  VAL A 129      69.359  66.231  38.610  1.00 25.51           C  
ATOM   1017  CG1 VAL A 129      69.367  67.199  39.782  1.00 24.25           C  
ATOM   1018  CG2 VAL A 129      68.883  66.933  37.337  1.00 24.09           C  
ATOM   1019  N   ALA A 130      71.349  64.920  36.137  1.00 26.55           N  
ATOM   1020  CA  ALA A 130      71.270  64.035  34.976  1.00 25.52           C  
ATOM   1021  C   ALA A 130      72.620  63.414  34.628  1.00 26.62           C  
ATOM   1022  O   ALA A 130      73.654  64.082  34.677  1.00 29.35           O  
ATOM   1023  CB  ALA A 130      70.726  64.802  33.772  1.00 26.11           C  
ATOM   1024  N   GLU A 131      72.601  62.135  34.267  1.00 27.58           N  
ATOM   1025  CA  GLU A 131      73.806  61.441  33.818  1.00 26.93           C  
ATOM   1026  C   GLU A 131      74.003  61.666  32.322  1.00 27.01           C  
ATOM   1027  O   GLU A 131      75.121  61.618  31.814  1.00 25.49           O  
ATOM   1028  CB  GLU A 131      73.685  59.941  34.095  1.00 30.22           C  
ATOM   1029  CG  GLU A 131      72.612  59.245  33.269  1.00 35.54           C  
ATOM   1030  CD  GLU A 131      72.274  57.861  33.788  1.00 41.84           C  
ATOM   1031  OE1 GLU A 131      72.759  57.506  34.884  1.00 45.04           O  
ATOM   1032  OE2 GLU A 131      71.522  57.128  33.103  1.00 42.51           O  
ATOM   1033  N   LYS A 132      72.902  61.898  31.618  1.00 26.41           N  
ATOM   1034  CA  LYS A 132      72.956  62.214  30.197  1.00 24.43           C  
ATOM   1035  C   LYS A 132      71.872  63.234  29.898  1.00 23.54           C  
ATOM   1036  O   LYS A 132      70.779  63.162  30.451  1.00 24.02           O  
ATOM   1037  CB  LYS A 132      72.723  60.960  29.352  1.00 24.77           C  
ATOM   1038  CG  LYS A 132      72.770  61.220  27.845  1.00 29.10           C  
ATOM   1039  CD  LYS A 132      72.717  59.927  27.034  1.00 28.81           C  
ATOM   1040  CE  LYS A 132      71.323  59.327  27.025  1.00 32.00           C  
ATOM   1041  NZ  LYS A 132      71.312  57.987  26.362  1.00 33.90           N  
ATOM   1042  N   VAL A 133      72.182  64.189  29.029  1.00 22.55           N  
ATOM   1043  CA  VAL A 133      71.211  65.202  28.637  1.00 21.78           C  
ATOM   1044  C   VAL A 133      71.067  65.147  27.123  1.00 21.95           C  
ATOM   1045  O   VAL A 133      72.061  65.119  26.404  1.00 22.47           O  
ATOM   1046  CB  VAL A 133      71.680  66.613  29.063  1.00 20.02           C  
ATOM   1047  CG1 VAL A 133      70.675  67.671  28.585  1.00 20.55           C  
ATOM   1048  CG2 VAL A 133      71.826  66.674  30.585  1.00 18.30           C  
ATOM   1049  N   THR A 134      69.828  65.112  26.649  1.00 20.49           N  
ATOM   1050  CA  THR A 134      69.553  65.151  25.217  1.00 23.36           C  
ATOM   1051  C   THR A 134      68.764  66.421  24.923  1.00 22.93           C  
ATOM   1052  O   THR A 134      67.761  66.691  25.584  1.00 24.89           O  
ATOM   1053  CB  THR A 134      68.696  63.939  24.770  1.00 25.07           C  
ATOM   1054  OG1 THR A 134      69.330  62.722  25.178  1.00 27.43           O  
ATOM   1055  CG2 THR A 134      68.530  63.933  23.247  1.00 26.60           C  
ATOM   1056  N   VAL A 135      69.218  67.197  23.942  1.00 22.66           N  
ATOM   1057  CA  VAL A 135      68.501  68.403  23.533  1.00 22.47           C  
ATOM   1058  C   VAL A 135      68.029  68.259  22.087  1.00 22.87           C  
ATOM   1059  O   VAL A 135      68.840  68.105  21.170  1.00 24.34           O  
ATOM   1060  CB  VAL A 135      69.401  69.668  23.636  1.00 21.81           C  
ATOM   1061  CG1 VAL A 135      68.605  70.912  23.213  1.00 21.97           C  
ATOM   1062  CG2 VAL A 135      69.925  69.829  25.057  1.00 22.39           C  
ATOM   1063  N   ILE A 136      66.714  68.313  21.894  1.00 24.55           N  
ATOM   1064  CA  ILE A 136      66.121  68.258  20.561  1.00 24.17           C  
ATOM   1065  C   ILE A 136      65.661  69.672  20.256  1.00 24.87           C  
ATOM   1066  O   ILE A 136      65.001  70.301  21.082  1.00 23.62           O  
ATOM   1067  CB  ILE A 136      64.881  67.338  20.533  1.00 25.34           C  
ATOM   1068  CG1 ILE A 136      65.195  66.002  21.211  1.00 29.34           C  
ATOM   1069  CG2 ILE A 136      64.441  67.109  19.101  1.00 26.75           C  
ATOM   1070  CD1 ILE A 136      66.199  65.164  20.487  1.00 27.72           C  
ATOM   1071  N   THR A 137      66.000  70.187  19.082  1.00 24.67           N  
ATOM   1072  CA  THR A 137      65.648  71.566  18.786  1.00 23.94           C  
ATOM   1073  C   THR A 137      65.304  71.786  17.315  1.00 23.69           C  
ATOM   1074  O   THR A 137      65.840  71.119  16.431  1.00 23.38           O  
ATOM   1075  CB  THR A 137      66.797  72.510  19.207  1.00 23.47           C  
ATOM   1076  OG1 THR A 137      66.360  73.868  19.118  1.00 22.06           O  
ATOM   1077  CG2 THR A 137      68.008  72.302  18.319  1.00 21.61           C  
ATOM   1078  N   LYS A 138      64.398  72.724  17.067  1.00 24.04           N  
ATOM   1079  CA  LYS A 138      63.972  73.047  15.708  1.00 25.32           C  
ATOM   1080  C   LYS A 138      63.819  74.557  15.587  1.00 25.73           C  
ATOM   1081  O   LYS A 138      63.062  75.181  16.336  1.00 25.64           O  
ATOM   1082  CB  LYS A 138      62.636  72.353  15.386  1.00 23.45           C  
ATOM   1083  CG  LYS A 138      62.016  72.735  14.033  1.00 26.28           C  
ATOM   1084  CD  LYS A 138      62.776  72.118  12.863  1.00 27.07           C  
ATOM   1085  CE  LYS A 138      62.092  72.414  11.522  1.00 28.51           C  
ATOM   1086  NZ  LYS A 138      61.990  73.881  11.232  1.00 24.98           N  
ATOM   1087  N   HIS A 139      64.556  75.137  14.647  1.00 25.65           N  
ATOM   1088  CA  HIS A 139      64.480  76.560  14.364  1.00 25.69           C  
ATOM   1089  C   HIS A 139      63.852  76.725  12.983  1.00 26.34           C  
ATOM   1090  O   HIS A 139      64.029  75.877  12.114  1.00 24.73           O  
ATOM   1091  CB  HIS A 139      65.890  77.161  14.385  1.00 26.55           C  
ATOM   1092  CG  HIS A 139      65.922  78.650  14.232  1.00 27.65           C  
ATOM   1093  ND1 HIS A 139      65.640  79.284  13.041  1.00 27.67           N  
ATOM   1094  CD2 HIS A 139      66.244  79.630  15.111  1.00 26.82           C  
ATOM   1095  CE1 HIS A 139      65.789  80.587  13.191  1.00 25.98           C  
ATOM   1096  NE2 HIS A 139      66.156  80.825  14.437  1.00 25.61           N  
ATOM   1097  N   ASN A 140      63.110  77.809  12.787  1.00 28.92           N  
ATOM   1098  CA  ASN A 140      62.447  78.046  11.508  1.00 30.26           C  
ATOM   1099  C   ASN A 140      63.400  77.909  10.327  1.00 31.13           C  
ATOM   1100  O   ASN A 140      62.993  77.503   9.242  1.00 32.86           O  
ATOM   1101  CB  ASN A 140      61.819  79.440  11.486  1.00 30.73           C  
ATOM   1102  CG  ASN A 140      60.534  79.510  12.279  1.00 30.57           C  
ATOM   1103  OD1 ASN A 140      59.825  78.514  12.421  1.00 31.10           O  
ATOM   1104  ND2 ASN A 140      60.223  80.693  12.799  1.00 32.76           N  
ATOM   1105  N   ASP A 141      64.668  78.244  10.533  1.00 31.60           N  
ATOM   1106  CA  ASP A 141      65.608  78.312   9.420  1.00 36.11           C  
ATOM   1107  C   ASP A 141      66.370  77.016   9.136  1.00 36.73           C  
ATOM   1108  O   ASP A 141      67.251  76.992   8.274  1.00 38.99           O  
ATOM   1109  CB  ASP A 141      66.604  79.453   9.650  1.00 37.19           C  
ATOM   1110  CG  ASP A 141      65.943  80.820   9.584  1.00 39.15           C  
ATOM   1111  OD1 ASP A 141      64.807  80.901   9.068  1.00 39.32           O  
ATOM   1112  OD2 ASP A 141      66.556  81.806  10.044  1.00 38.61           O  
ATOM   1113  N   ASP A 142      66.035  75.940   9.845  1.00 34.88           N  
ATOM   1114  CA  ASP A 142      66.834  74.720   9.763  1.00 31.95           C  
ATOM   1115  C   ASP A 142      66.029  73.454  10.082  1.00 32.12           C  
ATOM   1116  O   ASP A 142      64.842  73.519  10.404  1.00 31.35           O  
ATOM   1117  CB  ASP A 142      68.031  74.835  10.713  1.00 30.06           C  
ATOM   1118  CG  ASP A 142      69.213  73.981  10.278  1.00 30.46           C  
ATOM   1119  OD1 ASP A 142      69.032  73.104   9.410  1.00 28.68           O  
ATOM   1120  OD2 ASP A 142      70.325  74.191  10.808  1.00 29.24           O  
ATOM   1121  N   GLU A 143      66.687  72.303   9.980  1.00 33.02           N  
ATOM   1122  CA  GLU A 143      66.066  71.017  10.282  1.00 32.68           C  
ATOM   1123  C   GLU A 143      66.060  70.773  11.785  1.00 30.50           C  
ATOM   1124  O   GLU A 143      66.680  71.512  12.546  1.00 29.14           O  
ATOM   1125  CB  GLU A 143      66.841  69.879   9.618  1.00 36.90           C  
ATOM   1126  CG  GLU A 143      66.896  69.929   8.113  1.00 44.55           C  
ATOM   1127  CD  GLU A 143      67.801  68.852   7.555  1.00 47.94           C  
ATOM   1128  OE1 GLU A 143      67.518  67.657   7.788  1.00 51.11           O  
ATOM   1129  OE2 GLU A 143      68.799  69.198   6.892  1.00 52.77           O  
ATOM   1130  N   GLN A 144      65.370  69.718  12.200  1.00 28.25           N  
ATOM   1131  CA  GLN A 144      65.334  69.326  13.604  1.00 27.13           C  
ATOM   1132  C   GLN A 144      66.596  68.537  13.944  1.00 27.06           C  
ATOM   1133  O   GLN A 144      66.956  67.595  13.238  1.00 25.68           O  
ATOM   1134  CB  GLN A 144      64.095  68.468  13.865  1.00 29.97           C  
ATOM   1135  CG  GLN A 144      63.849  68.134  15.328  1.00 30.61           C  
ATOM   1136  CD  GLN A 144      62.414  67.725  15.581  1.00 32.73           C  
ATOM   1137  OE1 GLN A 144      61.480  68.419  15.172  1.00 32.94           O  
ATOM   1138  NE2 GLN A 144      62.227  66.594  16.254  1.00 32.01           N  
ATOM   1139  N   TYR A 145      67.266  68.928  15.025  1.00 26.18           N  
ATOM   1140  CA  TYR A 145      68.534  68.313  15.419  1.00 26.14           C  
ATOM   1141  C   TYR A 145      68.484  67.783  16.843  1.00 25.74           C  
ATOM   1142  O   TYR A 145      67.708  68.268  17.668  1.00 23.98           O  
ATOM   1143  CB  TYR A 145      69.679  69.324  15.315  1.00 27.80           C  
ATOM   1144  CG  TYR A 145      70.143  69.566  13.904  1.00 32.83           C  
ATOM   1145  CD1 TYR A 145      71.092  68.738  13.317  1.00 32.33           C  
ATOM   1146  CD2 TYR A 145      69.621  70.608  13.147  1.00 32.91           C  
ATOM   1147  CE1 TYR A 145      71.504  68.940  12.016  1.00 36.78           C  
ATOM   1148  CE2 TYR A 145      70.028  70.815  11.845  1.00 35.38           C  
ATOM   1149  CZ  TYR A 145      70.968  69.979  11.287  1.00 37.30           C  
ATOM   1150  OH  TYR A 145      71.374  70.177   9.988  1.00 44.60           O  
ATOM   1151  N   ALA A 146      69.330  66.794  17.120  1.00 21.93           N  
ATOM   1152  CA  ALA A 146      69.463  66.237  18.455  1.00 24.68           C  
ATOM   1153  C   ALA A 146      70.902  66.385  18.951  1.00 24.68           C  
ATOM   1154  O   ALA A 146      71.840  65.882  18.326  1.00 25.21           O  
ATOM   1155  CB  ALA A 146      69.057  64.763  18.448  1.00 25.14           C  
ATOM   1156  N   TRP A 147      71.056  67.080  20.078  1.00 24.23           N  
ATOM   1157  CA  TRP A 147      72.336  67.228  20.777  1.00 22.15           C  
ATOM   1158  C   TRP A 147      72.295  66.256  21.953  1.00 22.86           C  
ATOM   1159  O   TRP A 147      71.232  66.040  22.541  1.00 22.17           O  
ATOM   1160  CB  TRP A 147      72.461  68.674  21.291  1.00 22.52           C  
ATOM   1161  CG  TRP A 147      73.712  69.043  22.071  1.00 20.77           C  
ATOM   1162  CD1 TRP A 147      74.758  69.793  21.618  1.00 21.88           C  
ATOM   1163  CD2 TRP A 147      73.960  68.826  23.474  1.00 21.59           C  
ATOM   1164  NE1 TRP A 147      75.631  70.068  22.644  1.00 22.41           N  
ATOM   1165  CE2 TRP A 147      75.164  69.487  23.793  1.00 21.75           C  
ATOM   1166  CE3 TRP A 147      73.277  68.144  24.488  1.00 20.76           C  
ATOM   1167  CZ2 TRP A 147      75.702  69.490  25.086  1.00 20.95           C  
ATOM   1168  CZ3 TRP A 147      73.813  68.148  25.773  1.00 21.53           C  
ATOM   1169  CH2 TRP A 147      75.014  68.817  26.058  1.00 20.72           C  
ATOM   1170  N   GLU A 148      73.435  65.659  22.292  1.00 21.10           N  
ATOM   1171  CA  GLU A 148      73.475  64.736  23.421  1.00 24.07           C  
ATOM   1172  C   GLU A 148      74.860  64.629  24.039  1.00 24.33           C  
ATOM   1173  O   GLU A 148      75.866  64.598  23.336  1.00 22.97           O  
ATOM   1174  CB  GLU A 148      73.003  63.352  22.974  1.00 29.24           C  
ATOM   1175  CG  GLU A 148      72.837  62.354  24.094  1.00 34.69           C  
ATOM   1176  CD  GLU A 148      72.072  61.125  23.645  1.00 38.70           C  
ATOM   1177  OE1 GLU A 148      72.669  60.274  22.953  1.00 39.67           O  
ATOM   1178  OE2 GLU A 148      70.873  61.014  23.980  1.00 40.81           O  
ATOM   1179  N   SER A 149      74.910  64.568  25.365  1.00 23.73           N  
ATOM   1180  CA  SER A 149      76.180  64.413  26.055  1.00 24.64           C  
ATOM   1181  C   SER A 149      76.011  63.768  27.422  1.00 23.66           C  
ATOM   1182  O   SER A 149      75.088  64.096  28.166  1.00 23.88           O  
ATOM   1183  CB  SER A 149      76.870  65.769  26.229  1.00 23.24           C  
ATOM   1184  OG  SER A 149      78.092  65.615  26.938  1.00 22.70           O  
ATOM   1185  N   SER A 150      76.917  62.853  27.744  1.00 24.26           N  
ATOM   1186  CA  SER A 150      77.037  62.329  29.096  1.00 25.36           C  
ATOM   1187  C   SER A 150      78.284  62.923  29.751  1.00 25.90           C  
ATOM   1188  O   SER A 150      78.899  62.301  30.617  1.00 27.48           O  
ATOM   1189  CB  SER A 150      77.141  60.803  29.062  1.00 28.49           C  
ATOM   1190  OG  SER A 150      75.975  60.230  28.492  1.00 28.73           O  
ATOM   1191  N   ALA A 151      78.642  64.131  29.327  1.00 25.36           N  
ATOM   1192  CA  ALA A 151      79.875  64.789  29.755  1.00 26.63           C  
ATOM   1193  C   ALA A 151      81.067  63.953  29.316  1.00 28.65           C  
ATOM   1194  O   ALA A 151      81.024  63.304  28.270  1.00 30.62           O  
ATOM   1195  CB  ALA A 151      79.884  64.979  31.274  1.00 27.09           C  
ATOM   1196  N   GLY A 152      82.135  63.969  30.105  1.00 27.46           N  
ATOM   1197  CA  GLY A 152      83.334  63.255  29.700  1.00 28.04           C  
ATOM   1198  C   GLY A 152      84.047  63.922  28.534  1.00 27.30           C  
ATOM   1199  O   GLY A 152      84.939  63.327  27.923  1.00 27.38           O  
ATOM   1200  N   GLY A 153      83.643  65.148  28.213  1.00 23.78           N  
ATOM   1201  CA  GLY A 153      84.438  65.990  27.336  1.00 24.61           C  
ATOM   1202  C   GLY A 153      83.988  66.068  25.889  1.00 25.08           C  
ATOM   1203  O   GLY A 153      84.573  66.802  25.098  1.00 23.42           O  
ATOM   1204  N   SER A 154      82.956  65.311  25.530  1.00 25.46           N  
ATOM   1205  CA  SER A 154      82.430  65.359  24.171  1.00 26.92           C  
ATOM   1206  C   SER A 154      80.905  65.397  24.158  1.00 25.19           C  
ATOM   1207  O   SER A 154      80.256  65.031  25.139  1.00 24.09           O  
ATOM   1208  CB  SER A 154      82.916  64.142  23.376  1.00 26.29           C  
ATOM   1209  OG  SER A 154      82.302  62.957  23.849  1.00 27.11           O  
ATOM   1210  N   PHE A 155      80.341  65.853  23.044  1.00 24.28           N  
ATOM   1211  CA  PHE A 155      78.912  65.709  22.790  1.00 25.69           C  
ATOM   1212  C   PHE A 155      78.703  65.337  21.330  1.00 24.58           C  
ATOM   1213  O   PHE A 155      79.611  65.502  20.518  1.00 25.28           O  
ATOM   1214  CB  PHE A 155      78.168  67.013  23.101  1.00 25.54           C  
ATOM   1215  CG  PHE A 155      78.602  68.184  22.261  1.00 25.71           C  
ATOM   1216  CD1 PHE A 155      77.938  68.496  21.085  1.00 26.21           C  
ATOM   1217  CD2 PHE A 155      79.657  68.989  22.661  1.00 27.14           C  
ATOM   1218  CE1 PHE A 155      78.318  69.591  20.327  1.00 27.95           C  
ATOM   1219  CE2 PHE A 155      80.041  70.086  21.906  1.00 25.71           C  
ATOM   1220  CZ  PHE A 155      79.371  70.387  20.740  1.00 25.42           C  
ATOM   1221  N   THR A 156      77.514  64.841  21.001  1.00 23.41           N  
ATOM   1222  CA  THR A 156      77.193  64.517  19.617  1.00 22.93           C  
ATOM   1223  C   THR A 156      76.062  65.383  19.085  1.00 24.70           C  
ATOM   1224  O   THR A 156      75.213  65.860  19.844  1.00 23.46           O  
ATOM   1225  CB  THR A 156      76.777  63.039  19.453  1.00 24.38           C  
ATOM   1226  OG1 THR A 156      75.575  62.793  20.193  1.00 27.22           O  
ATOM   1227  CG2 THR A 156      77.882  62.110  19.948  1.00 25.81           C  
ATOM   1228  N   VAL A 157      76.063  65.583  17.771  1.00 24.85           N  
ATOM   1229  CA  VAL A 157      74.947  66.215  17.082  1.00 24.37           C  
ATOM   1230  C   VAL A 157      74.552  65.352  15.885  1.00 26.40           C  
ATOM   1231  O   VAL A 157      75.409  64.914  15.112  1.00 25.93           O  
ATOM   1232  CB  VAL A 157      75.324  67.629  16.595  1.00 25.36           C  
ATOM   1233  CG1 VAL A 157      74.181  68.231  15.793  1.00 24.76           C  
ATOM   1234  CG2 VAL A 157      75.645  68.518  17.795  1.00 23.58           C  
ATOM   1235  N   ARG A 158      73.255  65.090  15.753  1.00 27.38           N  
ATOM   1236  CA  ARG A 158      72.733  64.374  14.597  1.00 28.90           C  
ATOM   1237  C   ARG A 158      71.388  64.966  14.179  1.00 29.65           C  
ATOM   1238  O   ARG A 158      70.698  65.601  14.983  1.00 25.35           O  
ATOM   1239  CB  ARG A 158      72.569  62.889  14.928  1.00 30.53           C  
ATOM   1240  CG  ARG A 158      71.417  62.575  15.878  1.00 33.14           C  
ATOM   1241  CD  ARG A 158      71.594  61.202  16.517  1.00 35.96           C  
ATOM   1242  NE  ARG A 158      72.690  61.200  17.484  1.00 41.00           N  
ATOM   1243  CZ  ARG A 158      73.227  60.102  18.011  1.00 41.35           C  
ATOM   1244  NH1 ARG A 158      72.775  58.904  17.665  1.00 42.53           N  
ATOM   1245  NH2 ARG A 158      74.214  60.203  18.892  1.00 41.48           N  
ATOM   1246  N   THR A 159      71.019  64.767  12.919  1.00 29.84           N  
ATOM   1247  CA  THR A 159      69.673  65.108  12.476  1.00 32.91           C  
ATOM   1248  C   THR A 159      68.681  64.207  13.205  1.00 33.98           C  
ATOM   1249  O   THR A 159      68.910  63.008  13.339  1.00 33.86           O  
ATOM   1250  CB  THR A 159      69.529  64.918  10.957  1.00 33.40           C  
ATOM   1251  OG1 THR A 159      70.416  65.821  10.288  1.00 34.67           O  
ATOM   1252  CG2 THR A 159      68.103  65.197  10.516  1.00 36.69           C  
ATOM   1253  N   ASP A 160      67.589  64.789  13.693  1.00 34.88           N  
ATOM   1254  CA  ASP A 160      66.658  64.047  14.532  1.00 38.03           C  
ATOM   1255  C   ASP A 160      65.542  63.410  13.715  1.00 41.85           C  
ATOM   1256  O   ASP A 160      64.970  64.038  12.826  1.00 43.31           O  
ATOM   1257  CB  ASP A 160      66.050  64.961  15.595  1.00 36.65           C  
ATOM   1258  CG  ASP A 160      65.123  64.217  16.536  1.00 37.15           C  
ATOM   1259  OD1 ASP A 160      65.530  63.160  17.057  1.00 39.64           O  
ATOM   1260  OD2 ASP A 160      63.987  64.684  16.756  1.00 37.07           O  
ATOM   1261  N   THR A 161      65.232  62.161  14.039  1.00 45.64           N  
ATOM   1262  CA  THR A 161      64.219  61.397  13.320  1.00 48.91           C  
ATOM   1263  C   THR A 161      62.916  61.308  14.110  1.00 49.44           C  
ATOM   1264  O   THR A 161      61.908  60.818  13.602  1.00 51.09           O  
ATOM   1265  CB  THR A 161      64.709  59.971  13.045  1.00 50.18           C  
ATOM   1266  OG1 THR A 161      65.009  59.328  14.290  1.00 51.77           O  
ATOM   1267  CG2 THR A 161      65.960  59.996  12.182  1.00 51.14           C  
ATOM   1268  N   GLY A 162      62.943  61.776  15.353  1.00 48.90           N  
ATOM   1269  CA  GLY A 162      61.779  61.660  16.214  1.00 47.87           C  
ATOM   1270  C   GLY A 162      60.607  62.525  15.786  1.00 46.92           C  
ATOM   1271  O   GLY A 162      60.644  63.175  14.740  1.00 47.37           O  
ATOM   1272  N   GLU A 163      59.561  62.531  16.605  1.00 46.49           N  
ATOM   1273  CA  GLU A 163      58.356  63.298  16.312  1.00 46.17           C  
ATOM   1274  C   GLU A 163      58.744  64.745  16.030  1.00 45.38           C  
ATOM   1275  O   GLU A 163      59.460  65.369  16.813  1.00 44.90           O  
ATOM   1276  CB  GLU A 163      57.395  63.235  17.507  1.00 47.51           C  
ATOM   1277  CG  GLU A 163      56.036  63.896  17.277  1.00 48.97           C  
ATOM   1278  CD  GLU A 163      55.009  62.951  16.666  1.00 49.94           C  
ATOM   1279  OE1 GLU A 163      54.194  63.414  15.838  1.00 48.11           O  
ATOM   1280  OE2 GLU A 163      55.015  61.749  17.015  1.00 48.85           O  
ATOM   1281  N   PRO A 164      58.283  65.295  14.899  1.00 43.88           N  
ATOM   1282  CA  PRO A 164      58.586  66.694  14.587  1.00 42.05           C  
ATOM   1283  C   PRO A 164      57.971  67.653  15.601  1.00 40.53           C  
ATOM   1284  O   PRO A 164      56.829  67.476  16.021  1.00 39.92           O  
ATOM   1285  CB  PRO A 164      58.020  66.884  13.180  1.00 43.87           C  
ATOM   1286  CG  PRO A 164      56.996  65.807  13.028  1.00 44.99           C  
ATOM   1287  CD  PRO A 164      57.480  64.647  13.848  1.00 44.95           C  
ATOM   1288  N   MET A 165      58.740  68.668  15.985  1.00 37.67           N  
ATOM   1289  CA  MET A 165      58.347  69.587  17.048  1.00 37.40           C  
ATOM   1290  C   MET A 165      57.680  70.859  16.540  1.00 36.16           C  
ATOM   1291  O   MET A 165      57.074  71.599  17.317  1.00 38.33           O  
ATOM   1292  CB  MET A 165      59.565  69.985  17.879  1.00 38.64           C  
ATOM   1293  CG  MET A 165      60.182  68.855  18.678  1.00 41.40           C  
ATOM   1294  SD  MET A 165      61.673  69.424  19.506  1.00 44.52           S  
ATOM   1295  CE  MET A 165      62.440  70.340  18.202  1.00 44.91           C  
ATOM   1296  N   GLY A 166      57.809  71.132  15.249  1.00 33.02           N  
ATOM   1297  CA  GLY A 166      57.298  72.389  14.730  1.00 31.13           C  
ATOM   1298  C   GLY A 166      58.287  73.526  14.930  1.00 28.96           C  
ATOM   1299  O   GLY A 166      58.841  74.037  13.961  1.00 27.97           O  
ATOM   1300  N   ARG A 167      58.503  73.921  16.186  1.00 26.21           N  
ATOM   1301  CA  ARG A 167      59.536  74.902  16.535  1.00 25.06           C  
ATOM   1302  C   ARG A 167      59.781  74.881  18.044  1.00 25.82           C  
ATOM   1303  O   ARG A 167      58.845  74.713  18.833  1.00 24.04           O  
ATOM   1304  CB  ARG A 167      59.110  76.314  16.120  1.00 25.23           C  
ATOM   1305  CG  ARG A 167      60.166  77.399  16.392  1.00 25.36           C  
ATOM   1306  CD  ARG A 167      59.556  78.799  16.375  1.00 25.27           C  
ATOM   1307  NE  ARG A 167      58.639  79.016  17.495  1.00 25.73           N  
ATOM   1308  CZ  ARG A 167      57.313  79.087  17.385  1.00 27.44           C  
ATOM   1309  NH1 ARG A 167      56.728  78.963  16.200  1.00 25.18           N  
ATOM   1310  NH2 ARG A 167      56.567  79.278  18.467  1.00 25.78           N  
ATOM   1311  N   GLY A 168      61.038  75.055  18.437  1.00 22.77           N  
ATOM   1312  CA  GLY A 168      61.363  75.155  19.846  1.00 20.41           C  
ATOM   1313  C   GLY A 168      62.445  74.181  20.275  1.00 21.80           C  
ATOM   1314  O   GLY A 168      63.154  73.615  19.445  1.00 21.91           O  
ATOM   1315  N   THR A 169      62.566  73.979  21.582  1.00 21.16           N  
ATOM   1316  CA  THR A 169      63.639  73.162  22.126  1.00 20.81           C  
ATOM   1317  C   THR A 169      63.119  72.251  23.229  1.00 22.60           C  
ATOM   1318  O   THR A 169      62.282  72.649  24.041  1.00 23.02           O  
ATOM   1319  CB  THR A 169      64.766  74.043  22.701  1.00 21.52           C  
ATOM   1320  OG1 THR A 169      65.446  74.700  21.625  1.00 20.58           O  
ATOM   1321  CG2 THR A 169      65.765  73.196  23.497  1.00 21.84           C  
ATOM   1322  N   LYS A 170      63.625  71.028  23.249  1.00 20.84           N  
ATOM   1323  CA  LYS A 170      63.223  70.048  24.245  1.00 24.75           C  
ATOM   1324  C   LYS A 170      64.466  69.514  24.949  1.00 23.91           C  
ATOM   1325  O   LYS A 170      65.348  68.950  24.307  1.00 25.59           O  
ATOM   1326  CB  LYS A 170      62.476  68.898  23.558  1.00 25.78           C  
ATOM   1327  CG  LYS A 170      62.094  67.762  24.483  1.00 34.52           C  
ATOM   1328  CD  LYS A 170      61.550  66.565  23.709  1.00 36.49           C  
ATOM   1329  CE  LYS A 170      60.869  66.991  22.426  1.00 41.19           C  
ATOM   1330  NZ  LYS A 170      60.549  65.817  21.556  1.00 44.65           N  
ATOM   1331  N   VAL A 171      64.539  69.698  26.264  1.00 22.12           N  
ATOM   1332  CA  VAL A 171      65.661  69.179  27.036  1.00 23.03           C  
ATOM   1333  C   VAL A 171      65.225  67.944  27.814  1.00 24.24           C  
ATOM   1334  O   VAL A 171      64.339  68.014  28.667  1.00 24.23           O  
ATOM   1335  CB  VAL A 171      66.206  70.229  28.036  1.00 23.51           C  
ATOM   1336  CG1 VAL A 171      67.390  69.646  28.808  1.00 22.14           C  
ATOM   1337  CG2 VAL A 171      66.624  71.491  27.292  1.00 23.42           C  
ATOM   1338  N   ILE A 172      65.856  66.814  27.515  1.00 24.89           N  
ATOM   1339  CA  ILE A 172      65.489  65.546  28.127  1.00 24.90           C  
ATOM   1340  C   ILE A 172      66.568  65.160  29.126  1.00 24.96           C  
ATOM   1341  O   ILE A 172      67.698  64.860  28.745  1.00 23.96           O  
ATOM   1342  CB  ILE A 172      65.371  64.419  27.066  1.00 26.62           C  
ATOM   1343  CG1 ILE A 172      64.354  64.811  25.990  1.00 25.88           C  
ATOM   1344  CG2 ILE A 172      64.953  63.110  27.736  1.00 25.57           C  
ATOM   1345  CD1 ILE A 172      64.294  63.835  24.836  1.00 28.71           C  
ATOM   1346  N   LEU A 173      66.215  65.170  30.404  1.00 24.65           N  
ATOM   1347  CA  LEU A 173      67.169  64.849  31.448  1.00 25.49           C  
ATOM   1348  C   LEU A 173      67.039  63.376  31.805  1.00 27.87           C  
ATOM   1349  O   LEU A 173      66.016  62.948  32.344  1.00 27.20           O  
ATOM   1350  CB  LEU A 173      66.899  65.717  32.681  1.00 27.25           C  
ATOM   1351  CG  LEU A 173      66.889  67.229  32.435  1.00 26.86           C  
ATOM   1352  CD1 LEU A 173      66.392  67.956  33.674  1.00 28.09           C  
ATOM   1353  CD2 LEU A 173      68.288  67.689  32.074  1.00 26.73           C  
ATOM   1354  N   HIS A 174      68.069  62.598  31.487  1.00 27.86           N  
ATOM   1355  CA  HIS A 174      68.127  61.207  31.919  1.00 29.76           C  
ATOM   1356  C   HIS A 174      68.711  61.192  33.329  1.00 28.46           C  
ATOM   1357  O   HIS A 174      69.912  61.367  33.518  1.00 27.51           O  
ATOM   1358  CB  HIS A 174      69.001  60.397  30.959  1.00 31.74           C  
ATOM   1359  CG  HIS A 174      68.534  60.444  29.535  1.00 34.14           C  
ATOM   1360  ND1 HIS A 174      67.673  59.508  29.001  1.00 35.16           N  
ATOM   1361  CD2 HIS A 174      68.795  61.325  28.538  1.00 35.95           C  
ATOM   1362  CE1 HIS A 174      67.423  59.811  27.738  1.00 34.00           C  
ATOM   1363  NE2 HIS A 174      68.092  60.909  27.433  1.00 36.29           N  
ATOM   1364  N   LEU A 175      67.845  61.001  34.318  1.00 27.83           N  
ATOM   1365  CA  LEU A 175      68.198  61.306  35.700  1.00 29.55           C  
ATOM   1366  C   LEU A 175      69.129  60.273  36.319  1.00 31.61           C  
ATOM   1367  O   LEU A 175      69.032  59.077  36.029  1.00 32.49           O  
ATOM   1368  CB  LEU A 175      66.934  61.427  36.553  1.00 28.06           C  
ATOM   1369  CG  LEU A 175      66.001  62.593  36.216  1.00 27.74           C  
ATOM   1370  CD1 LEU A 175      64.819  62.592  37.170  1.00 29.27           C  
ATOM   1371  CD2 LEU A 175      66.763  63.904  36.320  1.00 27.08           C  
ATOM   1372  N   LYS A 176      70.033  60.746  37.171  1.00 32.18           N  
ATOM   1373  CA  LYS A 176      70.865  59.860  37.972  1.00 33.28           C  
ATOM   1374  C   LYS A 176      69.968  59.009  38.862  1.00 34.47           C  
ATOM   1375  O   LYS A 176      68.843  59.400  39.196  1.00 31.95           O  
ATOM   1376  CB  LYS A 176      71.833  60.668  38.846  1.00 33.35           C  
ATOM   1377  CG  LYS A 176      72.917  61.426  38.088  1.00 34.61           C  
ATOM   1378  CD  LYS A 176      73.681  62.357  39.027  1.00 35.88           C  
ATOM   1379  CE  LYS A 176      74.623  63.281  38.267  1.00 38.94           C  
ATOM   1380  NZ  LYS A 176      75.268  64.305  39.160  1.00 39.28           N  
ATOM   1381  N   GLU A 177      70.482  57.848  39.251  1.00 35.95           N  
ATOM   1382  CA  GLU A 177      69.716  56.866  40.005  1.00 38.36           C  
ATOM   1383  C   GLU A 177      69.140  57.450  41.292  1.00 37.65           C  
ATOM   1384  O   GLU A 177      68.014  57.133  41.678  1.00 38.43           O  
ATOM   1385  CB  GLU A 177      70.611  55.669  40.332  1.00 42.68           C  
ATOM   1386  CG  GLU A 177      69.890  54.499  40.964  1.00 51.19           C  
ATOM   1387  CD  GLU A 177      70.600  53.183  40.703  1.00 54.01           C  
ATOM   1388  OE1 GLU A 177      71.752  53.215  40.216  1.00 56.55           O  
ATOM   1389  OE2 GLU A 177      70.004  52.120  40.979  1.00 56.25           O  
ATOM   1390  N   ASP A 178      69.911  58.311  41.947  1.00 36.63           N  
ATOM   1391  CA  ASP A 178      69.522  58.850  43.243  1.00 35.97           C  
ATOM   1392  C   ASP A 178      68.828  60.209  43.157  1.00 35.33           C  
ATOM   1393  O   ASP A 178      68.721  60.916  44.160  1.00 34.57           O  
ATOM   1394  CB  ASP A 178      70.749  58.961  44.154  1.00 38.50           C  
ATOM   1395  CG  ASP A 178      71.790  59.925  43.618  1.00 41.73           C  
ATOM   1396  OD1 ASP A 178      71.743  60.240  42.409  1.00 44.99           O  
ATOM   1397  OD2 ASP A 178      72.658  60.366  44.403  1.00 42.91           O  
ATOM   1398  N   GLN A 179      68.360  60.578  41.966  1.00 33.77           N  
ATOM   1399  CA  GLN A 179      67.714  61.876  41.780  1.00 32.16           C  
ATOM   1400  C   GLN A 179      66.293  61.763  41.228  1.00 33.56           C  
ATOM   1401  O   GLN A 179      65.797  62.695  40.593  1.00 33.55           O  
ATOM   1402  CB  GLN A 179      68.551  62.760  40.843  1.00 32.33           C  
ATOM   1403  CG  GLN A 179      69.976  63.016  41.312  1.00 31.51           C  
ATOM   1404  CD  GLN A 179      70.041  63.649  42.693  1.00 33.08           C  
ATOM   1405  OE1 GLN A 179      70.867  63.268  43.530  1.00 33.69           O  
ATOM   1406  NE2 GLN A 179      69.173  64.619  42.937  1.00 30.18           N  
ATOM   1407  N   THR A 180      65.633  60.634  41.472  1.00 33.54           N  
ATOM   1408  CA  THR A 180      64.298  60.410  40.917  1.00 33.28           C  
ATOM   1409  C   THR A 180      63.207  61.259  41.578  1.00 32.33           C  
ATOM   1410  O   THR A 180      62.057  61.251  41.137  1.00 31.94           O  
ATOM   1411  CB  THR A 180      63.888  58.925  41.018  1.00 34.79           C  
ATOM   1412  OG1 THR A 180      63.822  58.537  42.394  1.00 35.38           O  
ATOM   1413  CG2 THR A 180      64.902  58.042  40.296  1.00 37.31           C  
ATOM   1414  N   GLU A 181      63.559  61.995  42.628  1.00 30.57           N  
ATOM   1415  CA  GLU A 181      62.579  62.854  43.285  1.00 29.47           C  
ATOM   1416  C   GLU A 181      62.044  63.899  42.315  1.00 29.00           C  
ATOM   1417  O   GLU A 181      60.929  64.397  42.475  1.00 28.38           O  
ATOM   1418  CB  GLU A 181      63.197  63.552  44.501  1.00 31.30           C  
ATOM   1419  CG  GLU A 181      64.207  64.642  44.166  1.00 30.69           C  
ATOM   1420  CD  GLU A 181      64.970  65.116  45.392  1.00 32.81           C  
ATOM   1421  OE1 GLU A 181      65.915  64.413  45.807  1.00 35.56           O  
ATOM   1422  OE2 GLU A 181      64.625  66.184  45.940  1.00 33.37           O  
ATOM   1423  N   TYR A 182      62.837  64.225  41.300  1.00 29.21           N  
ATOM   1424  CA  TYR A 182      62.432  65.237  40.332  1.00 29.16           C  
ATOM   1425  C   TYR A 182      61.491  64.674  39.272  1.00 30.42           C  
ATOM   1426  O   TYR A 182      61.205  65.324  38.266  1.00 30.29           O  
ATOM   1427  CB  TYR A 182      63.674  65.865  39.697  1.00 28.34           C  
ATOM   1428  CG  TYR A 182      64.567  66.496  40.739  1.00 28.46           C  
ATOM   1429  CD1 TYR A 182      64.170  67.647  41.405  1.00 27.57           C  
ATOM   1430  CD2 TYR A 182      65.770  65.905  41.111  1.00 26.50           C  
ATOM   1431  CE1 TYR A 182      64.937  68.190  42.412  1.00 26.85           C  
ATOM   1432  CE2 TYR A 182      66.545  66.441  42.123  1.00 27.20           C  
ATOM   1433  CZ  TYR A 182      66.121  67.585  42.769  1.00 28.02           C  
ATOM   1434  OH  TYR A 182      66.877  68.139  43.773  1.00 28.68           O  
ATOM   1435  N   LEU A 183      60.996  63.464  39.518  1.00 29.41           N  
ATOM   1436  CA  LEU A 183      59.935  62.888  38.705  1.00 30.01           C  
ATOM   1437  C   LEU A 183      58.593  62.953  39.437  1.00 32.14           C  
ATOM   1438  O   LEU A 183      57.561  62.564  38.887  1.00 31.78           O  
ATOM   1439  CB  LEU A 183      60.264  61.433  38.366  1.00 29.11           C  
ATOM   1440  CG  LEU A 183      61.556  61.239  37.574  1.00 29.73           C  
ATOM   1441  CD1 LEU A 183      61.830  59.757  37.376  1.00 30.16           C  
ATOM   1442  CD2 LEU A 183      61.437  61.960  36.238  1.00 31.66           C  
ATOM   1443  N   GLU A 184      58.620  63.443  40.675  1.00 30.58           N  
ATOM   1444  CA  GLU A 184      57.433  63.473  41.530  1.00 33.21           C  
ATOM   1445  C   GLU A 184      56.662  64.776  41.364  1.00 31.80           C  
ATOM   1446  O   GLU A 184      57.239  65.858  41.426  1.00 30.37           O  
ATOM   1447  CB  GLU A 184      57.840  63.318  43.000  1.00 35.02           C  
ATOM   1448  CG  GLU A 184      58.493  61.991  43.322  1.00 40.56           C  
ATOM   1449  CD  GLU A 184      57.579  60.819  43.020  1.00 46.26           C  
ATOM   1450  OE1 GLU A 184      56.369  60.914  43.329  1.00 50.04           O  
ATOM   1451  OE2 GLU A 184      58.069  59.807  42.472  1.00 48.43           O  
ATOM   1452  N   GLU A 185      55.353  64.670  41.169  1.00 32.99           N  
ATOM   1453  CA  GLU A 185      54.531  65.848  40.920  1.00 31.80           C  
ATOM   1454  C   GLU A 185      54.714  66.910  42.003  1.00 31.12           C  
ATOM   1455  O   GLU A 185      54.970  68.075  41.703  1.00 27.68           O  
ATOM   1456  CB  GLU A 185      53.054  65.459  40.833  1.00 33.94           C  
ATOM   1457  CG  GLU A 185      52.136  66.618  40.469  1.00 37.41           C  
ATOM   1458  CD  GLU A 185      50.665  66.237  40.518  1.00 40.36           C  
ATOM   1459  OE1 GLU A 185      50.358  65.048  40.751  1.00 42.87           O  
ATOM   1460  OE2 GLU A 185      49.817  67.130  40.326  1.00 41.56           O  
ATOM   1461  N   ARG A 186      54.590  66.513  43.265  1.00 30.52           N  
ATOM   1462  CA  ARG A 186      54.634  67.491  44.346  1.00 31.61           C  
ATOM   1463  C   ARG A 186      55.992  68.184  44.426  1.00 29.62           C  
ATOM   1464  O   ARG A 186      56.075  69.358  44.781  1.00 28.86           O  
ATOM   1465  CB  ARG A 186      54.313  66.821  45.687  1.00 34.47           C  
ATOM   1466  CG  ARG A 186      55.277  65.723  46.088  1.00 39.12           C  
ATOM   1467  CD  ARG A 186      54.807  65.056  47.371  1.00 44.04           C  
ATOM   1468  NE  ARG A 186      55.824  64.179  47.943  1.00 48.75           N  
ATOM   1469  CZ  ARG A 186      55.645  63.459  49.046  1.00 51.07           C  
ATOM   1470  NH1 ARG A 186      54.487  63.514  49.692  1.00 51.85           N  
ATOM   1471  NH2 ARG A 186      56.623  62.689  49.505  1.00 52.88           N  
ATOM   1472  N   ARG A 187      57.051  67.456  44.087  1.00 28.52           N  
ATOM   1473  CA  ARG A 187      58.406  68.001  44.155  1.00 27.94           C  
ATOM   1474  C   ARG A 187      58.647  69.020  43.041  1.00 27.62           C  
ATOM   1475  O   ARG A 187      59.263  70.059  43.263  1.00 26.53           O  
ATOM   1476  CB  ARG A 187      59.434  66.872  44.050  1.00 28.02           C  
ATOM   1477  CG  ARG A 187      60.883  67.329  44.160  1.00 27.64           C  
ATOM   1478  CD  ARG A 187      61.244  67.802  45.566  1.00 31.34           C  
ATOM   1479  NE  ARG A 187      62.676  68.075  45.674  1.00 30.61           N  
ATOM   1480  CZ  ARG A 187      63.208  69.280  45.865  1.00 31.65           C  
ATOM   1481  NH1 ARG A 187      62.432  70.352  45.985  1.00 29.05           N  
ATOM   1482  NH2 ARG A 187      64.527  69.414  45.908  1.00 30.47           N  
ATOM   1483  N   ILE A 188      58.162  68.720  41.842  1.00 26.03           N  
ATOM   1484  CA  ILE A 188      58.305  69.648  40.731  1.00 27.02           C  
ATOM   1485  C   ILE A 188      57.452  70.897  40.967  1.00 27.27           C  
ATOM   1486  O   ILE A 188      57.902  72.018  40.729  1.00 26.80           O  
ATOM   1487  CB  ILE A 188      57.903  68.975  39.397  1.00 26.33           C  
ATOM   1488  CG1 ILE A 188      58.838  67.798  39.113  1.00 27.44           C  
ATOM   1489  CG2 ILE A 188      57.962  69.980  38.262  1.00 25.76           C  
ATOM   1490  CD1 ILE A 188      58.356  66.873  37.993  1.00 28.30           C  
ATOM   1491  N   LYS A 189      56.227  70.710  41.452  1.00 28.11           N  
ATOM   1492  CA  LYS A 189      55.366  71.850  41.772  1.00 29.50           C  
ATOM   1493  C   LYS A 189      56.050  72.760  42.780  1.00 28.02           C  
ATOM   1494  O   LYS A 189      56.027  73.983  42.644  1.00 26.94           O  
ATOM   1495  CB  LYS A 189      54.033  71.384  42.362  1.00 31.85           C  
ATOM   1496  CG  LYS A 189      53.007  70.948  41.344  1.00 37.50           C  
ATOM   1497  CD  LYS A 189      51.680  70.645  42.025  1.00 41.83           C  
ATOM   1498  CE  LYS A 189      50.694  69.995  41.069  1.00 43.68           C  
ATOM   1499  NZ  LYS A 189      49.619  69.272  41.810  1.00 46.36           N  
ATOM   1500  N   GLU A 190      56.656  72.153  43.794  1.00 27.98           N  
ATOM   1501  CA  GLU A 190      57.302  72.904  44.858  1.00 28.62           C  
ATOM   1502  C   GLU A 190      58.415  73.779  44.292  1.00 28.41           C  
ATOM   1503  O   GLU A 190      58.535  74.955  44.642  1.00 26.50           O  
ATOM   1504  CB  GLU A 190      57.875  71.940  45.899  1.00 31.35           C  
ATOM   1505  CG  GLU A 190      58.678  72.612  46.994  1.00 32.33           C  
ATOM   1506  CD  GLU A 190      59.289  71.613  47.952  1.00 33.17           C  
ATOM   1507  OE1 GLU A 190      59.860  70.608  47.478  1.00 35.63           O  
ATOM   1508  OE2 GLU A 190      59.194  71.831  49.178  1.00 33.22           O  
ATOM   1509  N   ILE A 191      59.217  73.197  43.406  1.00 27.35           N  
ATOM   1510  CA  ILE A 191      60.369  73.885  42.832  1.00 28.28           C  
ATOM   1511  C   ILE A 191      59.953  75.027  41.912  1.00 28.40           C  
ATOM   1512  O   ILE A 191      60.529  76.116  41.961  1.00 29.34           O  
ATOM   1513  CB  ILE A 191      61.250  72.898  42.038  1.00 27.94           C  
ATOM   1514  CG1 ILE A 191      61.773  71.810  42.981  1.00 30.06           C  
ATOM   1515  CG2 ILE A 191      62.404  73.638  41.380  1.00 28.12           C  
ATOM   1516  CD1 ILE A 191      62.444  70.654  42.272  1.00 29.31           C  
ATOM   1517  N   VAL A 192      58.949  74.781  41.078  1.00 29.37           N  
ATOM   1518  CA  VAL A 192      58.450  75.814  40.174  1.00 31.05           C  
ATOM   1519  C   VAL A 192      57.822  76.963  40.955  1.00 32.78           C  
ATOM   1520  O   VAL A 192      58.042  78.134  40.639  1.00 32.74           O  
ATOM   1521  CB  VAL A 192      57.414  75.235  39.186  1.00 30.53           C  
ATOM   1522  CG1 VAL A 192      56.791  76.355  38.364  1.00 31.34           C  
ATOM   1523  CG2 VAL A 192      58.097  74.227  38.263  1.00 29.93           C  
ATOM   1524  N   LYS A 193      57.055  76.625  41.987  1.00 34.92           N  
ATOM   1525  CA  LYS A 193      56.466  77.634  42.863  1.00 36.69           C  
ATOM   1526  C   LYS A 193      57.551  78.501  43.499  1.00 36.43           C  
ATOM   1527  O   LYS A 193      57.412  79.719  43.597  1.00 35.44           O  
ATOM   1528  CB  LYS A 193      55.643  76.956  43.962  1.00 39.08           C  
ATOM   1529  CG  LYS A 193      55.060  77.913  44.995  1.00 46.01           C  
ATOM   1530  CD  LYS A 193      54.333  77.151  46.101  1.00 49.41           C  
ATOM   1531  CE  LYS A 193      53.729  78.097  47.132  1.00 52.30           C  
ATOM   1532  NZ  LYS A 193      53.288  77.373  48.365  1.00 53.05           N  
ATOM   1533  N   LYS A 194      58.639  77.866  43.921  1.00 36.14           N  
ATOM   1534  CA  LYS A 194      59.682  78.549  44.675  1.00 37.66           C  
ATOM   1535  C   LYS A 194      60.576  79.427  43.806  1.00 38.96           C  
ATOM   1536  O   LYS A 194      60.956  80.524  44.216  1.00 38.68           O  
ATOM   1537  CB  LYS A 194      60.543  77.526  45.416  1.00 38.50           C  
ATOM   1538  CG  LYS A 194      61.755  78.119  46.115  1.00 42.72           C  
ATOM   1539  CD  LYS A 194      62.533  77.048  46.862  1.00 46.74           C  
ATOM   1540  CE  LYS A 194      63.694  77.643  47.647  1.00 51.02           C  
ATOM   1541  NZ  LYS A 194      64.377  76.617  48.497  1.00 53.26           N  
ATOM   1542  N   HIS A 195      60.906  78.947  42.607  1.00 39.84           N  
ATOM   1543  CA  HIS A 195      61.955  79.561  41.791  1.00 40.14           C  
ATOM   1544  C   HIS A 195      61.478  80.241  40.504  1.00 39.09           C  
ATOM   1545  O   HIS A 195      62.176  81.100  39.961  1.00 38.58           O  
ATOM   1546  CB  HIS A 195      63.018  78.513  41.431  1.00 41.62           C  
ATOM   1547  CG  HIS A 195      63.775  77.986  42.609  1.00 42.63           C  
ATOM   1548  ND1 HIS A 195      64.693  78.744  43.302  1.00 44.17           N  
ATOM   1549  CD2 HIS A 195      63.744  76.779  43.222  1.00 43.96           C  
ATOM   1550  CE1 HIS A 195      65.196  78.028  44.292  1.00 45.03           C  
ATOM   1551  NE2 HIS A 195      64.636  76.831  44.266  1.00 45.26           N  
ATOM   1552  N   SER A 196      60.305  79.855  40.008  1.00 38.16           N  
ATOM   1553  CA  SER A 196      59.880  80.259  38.668  1.00 37.14           C  
ATOM   1554  C   SER A 196      58.468  80.845  38.653  1.00 38.79           C  
ATOM   1555  O   SER A 196      57.749  80.746  37.655  1.00 34.37           O  
ATOM   1556  CB  SER A 196      59.945  79.056  37.720  1.00 35.78           C  
ATOM   1557  OG  SER A 196      61.262  78.537  37.652  1.00 34.16           O  
ATOM   1558  N   GLN A 197      58.085  81.462  39.764  1.00 40.22           N  
ATOM   1559  CA  GLN A 197      56.713  81.909  39.966  1.00 43.75           C  
ATOM   1560  C   GLN A 197      56.281  82.994  38.981  1.00 44.07           C  
ATOM   1561  O   GLN A 197      55.097  83.105  38.655  1.00 43.92           O  
ATOM   1562  CB  GLN A 197      56.538  82.415  41.403  1.00 46.54           C  
ATOM   1563  CG  GLN A 197      57.637  83.369  41.868  1.00 52.58           C  
ATOM   1564  CD  GLN A 197      58.911  82.647  42.293  1.00 55.91           C  
ATOM   1565  OE1 GLN A 197      59.914  82.645  41.571  1.00 56.56           O  
ATOM   1566  NE2 GLN A 197      58.876  82.034  43.473  1.00 58.02           N  
ATOM   1567  N   PHE A 198      57.232  83.791  38.505  1.00 43.43           N  
ATOM   1568  CA  PHE A 198      56.894  84.931  37.657  1.00 44.84           C  
ATOM   1569  C   PHE A 198      57.369  84.814  36.212  1.00 43.18           C  
ATOM   1570  O   PHE A 198      57.642  85.823  35.562  1.00 44.81           O  
ATOM   1571  CB  PHE A 198      57.440  86.222  38.273  1.00 47.96           C  
ATOM   1572  CG  PHE A 198      56.739  86.628  39.539  1.00 51.34           C  
ATOM   1573  CD1 PHE A 198      55.394  86.967  39.523  1.00 51.88           C  
ATOM   1574  CD2 PHE A 198      57.419  86.661  40.745  1.00 52.31           C  
ATOM   1575  CE1 PHE A 198      54.741  87.331  40.686  1.00 52.97           C  
ATOM   1576  CE2 PHE A 198      56.772  87.023  41.911  1.00 52.77           C  
ATOM   1577  CZ  PHE A 198      55.432  87.358  41.882  1.00 52.77           C  
ATOM   1578  N   ILE A 199      57.459  83.588  35.709  1.00 39.95           N  
ATOM   1579  CA  ILE A 199      57.732  83.367  34.291  1.00 38.05           C  
ATOM   1580  C   ILE A 199      56.528  83.793  33.449  1.00 37.25           C  
ATOM   1581  O   ILE A 199      55.389  83.454  33.765  1.00 38.60           O  
ATOM   1582  CB  ILE A 199      58.044  81.878  34.013  1.00 36.03           C  
ATOM   1583  CG1 ILE A 199      59.348  81.483  34.713  1.00 33.81           C  
ATOM   1584  CG2 ILE A 199      58.123  81.631  32.514  1.00 33.63           C  
ATOM   1585  CD1 ILE A 199      60.573  82.249  34.221  1.00 32.74           C  
ATOM   1586  N   GLY A 200      56.786  84.531  32.374  1.00 35.99           N  
ATOM   1587  CA  GLY A 200      55.706  85.144  31.618  1.00 35.23           C  
ATOM   1588  C   GLY A 200      55.079  84.262  30.552  1.00 35.82           C  
ATOM   1589  O   GLY A 200      54.539  84.763  29.562  1.00 35.89           O  
ATOM   1590  N   TYR A 201      55.151  82.948  30.746  1.00 33.81           N  
ATOM   1591  CA  TYR A 201      54.563  81.996  29.809  1.00 32.13           C  
ATOM   1592  C   TYR A 201      53.934  80.847  30.594  1.00 30.54           C  
ATOM   1593  O   TYR A 201      54.395  80.510  31.679  1.00 30.75           O  
ATOM   1594  CB  TYR A 201      55.643  81.457  28.859  1.00 31.70           C  
ATOM   1595  CG  TYR A 201      56.306  82.534  28.025  1.00 31.72           C  
ATOM   1596  CD1 TYR A 201      55.696  83.019  26.875  1.00 30.96           C  
ATOM   1597  CD2 TYR A 201      57.515  83.100  28.416  1.00 30.92           C  
ATOM   1598  CE1 TYR A 201      56.263  84.039  26.139  1.00 30.82           C  
ATOM   1599  CE2 TYR A 201      58.093  84.124  27.684  1.00 29.29           C  
ATOM   1600  CZ  TYR A 201      57.459  84.590  26.547  1.00 30.59           C  
ATOM   1601  OH  TYR A 201      58.014  85.610  25.810  1.00 28.50           O  
ATOM   1602  N   PRO A 202      52.870  80.234  30.055  1.00 30.67           N  
ATOM   1603  CA  PRO A 202      52.194  79.140  30.766  1.00 30.04           C  
ATOM   1604  C   PRO A 202      53.163  77.979  30.986  1.00 28.80           C  
ATOM   1605  O   PRO A 202      53.770  77.492  30.033  1.00 29.07           O  
ATOM   1606  CB  PRO A 202      51.057  78.736  29.825  1.00 30.53           C  
ATOM   1607  CG  PRO A 202      50.904  79.877  28.876  1.00 33.37           C  
ATOM   1608  CD  PRO A 202      52.262  80.492  28.739  1.00 30.86           C  
ATOM   1609  N   ILE A 203      53.308  77.542  32.233  1.00 26.99           N  
ATOM   1610  CA  ILE A 203      54.067  76.332  32.529  1.00 27.54           C  
ATOM   1611  C   ILE A 203      53.100  75.222  32.950  1.00 28.30           C  
ATOM   1612  O   ILE A 203      52.448  75.316  33.991  1.00 30.04           O  
ATOM   1613  CB  ILE A 203      55.084  76.561  33.679  1.00 26.93           C  
ATOM   1614  CG1 ILE A 203      56.073  77.668  33.303  1.00 29.36           C  
ATOM   1615  CG2 ILE A 203      55.861  75.277  33.954  1.00 29.10           C  
ATOM   1616  CD1 ILE A 203      57.044  78.025  34.424  1.00 28.24           C  
ATOM   1617  N   THR A 204      53.012  74.176  32.137  1.00 25.67           N  
ATOM   1618  CA  THR A 204      52.136  73.050  32.436  1.00 24.72           C  
ATOM   1619  C   THR A 204      52.945  71.860  32.924  1.00 25.15           C  
ATOM   1620  O   THR A 204      53.842  71.387  32.230  1.00 24.38           O  
ATOM   1621  CB  THR A 204      51.345  72.615  31.192  1.00 24.30           C  
ATOM   1622  OG1 THR A 204      50.586  73.724  30.704  1.00 25.08           O  
ATOM   1623  CG2 THR A 204      50.399  71.462  31.538  1.00 25.70           C  
ATOM   1624  N   LEU A 205      52.628  71.380  34.123  1.00 25.97           N  
ATOM   1625  CA  LEU A 205      53.264  70.184  34.656  1.00 27.07           C  
ATOM   1626  C   LEU A 205      52.406  68.969  34.343  1.00 27.91           C  
ATOM   1627  O   LEU A 205      51.338  68.799  34.924  1.00 30.86           O  
ATOM   1628  CB  LEU A 205      53.439  70.307  36.170  1.00 28.31           C  
ATOM   1629  CG  LEU A 205      53.883  69.035  36.900  1.00 29.90           C  
ATOM   1630  CD1 LEU A 205      55.159  68.509  36.271  1.00 29.50           C  
ATOM   1631  CD2 LEU A 205      54.091  69.334  38.383  1.00 30.26           C  
ATOM   1632  N   PHE A 206      52.876  68.127  33.427  1.00 27.91           N  
ATOM   1633  CA  PHE A 206      52.160  66.907  33.080  1.00 28.78           C  
ATOM   1634  C   PHE A 206      52.269  65.934  34.247  1.00 30.45           C  
ATOM   1635  O   PHE A 206      53.267  65.919  34.969  1.00 30.14           O  
ATOM   1636  CB  PHE A 206      52.759  66.260  31.828  1.00 28.04           C  
ATOM   1637  CG  PHE A 206      52.488  67.017  30.554  1.00 25.88           C  
ATOM   1638  CD1 PHE A 206      52.391  68.396  30.549  1.00 25.52           C  
ATOM   1639  CD2 PHE A 206      52.359  66.339  29.353  1.00 27.57           C  
ATOM   1640  CE1 PHE A 206      52.171  69.089  29.362  1.00 24.36           C  
ATOM   1641  CE2 PHE A 206      52.140  67.023  28.172  1.00 26.16           C  
ATOM   1642  CZ  PHE A 206      52.047  68.398  28.178  1.00 26.37           C  
ATOM   1643  N   VAL A 207      51.236  65.126  34.434  1.00 30.77           N  
ATOM   1644  CA  VAL A 207      51.274  64.095  35.457  1.00 33.51           C  
ATOM   1645  C   VAL A 207      51.268  62.730  34.797  1.00 35.13           C  
ATOM   1646  O   VAL A 207      50.963  62.608  33.610  1.00 33.39           O  
ATOM   1647  CB  VAL A 207      50.064  64.212  36.409  1.00 34.24           C  
ATOM   1648  CG1 VAL A 207      50.182  65.483  37.247  1.00 34.35           C  
ATOM   1649  CG2 VAL A 207      48.774  64.239  35.607  1.00 29.91           C  
ATOM   1650  N   GLU A 208      51.631  61.710  35.565  1.00 37.15           N  
ATOM   1651  CA  GLU A 208      51.513  60.329  35.120  1.00 41.53           C  
ATOM   1652  C   GLU A 208      50.534  59.594  36.023  1.00 44.68           C  
ATOM   1653  O   GLU A 208      50.359  59.958  37.184  1.00 45.20           O  
ATOM   1654  CB  GLU A 208      52.864  59.621  35.194  1.00 40.87           C  
ATOM   1655  CG  GLU A 208      53.895  60.092  34.199  1.00 41.76           C  
ATOM   1656  CD  GLU A 208      55.117  59.195  34.198  1.00 42.31           C  
ATOM   1657  OE1 GLU A 208      55.865  59.212  35.199  1.00 42.45           O  
ATOM   1658  OE2 GLU A 208      55.322  58.470  33.200  1.00 44.77           O  
ATOM   1659  N   LYS A 209      49.903  58.554  35.491  1.00 48.04           N  
ATOM   1660  CA  LYS A 209      49.092  57.671  36.317  1.00 52.15           C  
ATOM   1661  C   LYS A 209      49.984  56.630  36.984  1.00 54.75           C  
ATOM   1662  O   LYS A 209      51.048  56.292  36.466  1.00 55.68           O  
ATOM   1663  CB  LYS A 209      48.031  56.975  35.465  1.00 51.83           C  
ATOM   1664  CG  LYS A 209      47.233  55.928  36.219  1.00 51.43           C  
ATOM   1665  CD  LYS A 209      45.830  55.799  35.663  1.00 50.63           C  
ATOM   1666  CE  LYS A 209      45.081  54.682  36.360  1.00 50.58           C  
ATOM   1667  NZ  LYS A 209      45.110  54.858  37.835  1.00 50.30           N  
ATOM   1668  N   GLU A 210      49.545  56.128  38.134  1.00 58.95           N  
ATOM   1669  CA  GLU A 210      50.292  55.120  38.884  1.00 61.69           C  
ATOM   1670  C   GLU A 210      50.914  54.062  37.978  1.00 61.99           C  
ATOM   1671  O   GLU A 210      51.735  53.259  38.424  1.00 62.49           O  
ATOM   1672  CB  GLU A 210      49.372  54.439  39.898  1.00 64.32           C  
ATOM   1673  CG  GLU A 210      48.783  55.390  40.924  1.00 68.08           C  
ATOM   1674  CD  GLU A 210      49.850  56.191  41.646  1.00 69.71           C  
ATOM   1675  OE1 GLU A 210      50.950  55.644  41.879  1.00 69.60           O  
ATOM   1676  OE2 GLU A 210      49.588  57.368  41.978  1.00 71.07           O  
TER
