# Supplementary material for: PlaceWaters: Real-time, explicit interface water sampling during Rosetta ligand docking
Source: PLoS One. 2022 May 31;17(5):e0269072. doi: 10.1371/journal.pone.0269072 (PMC9154094; doi:10.1371/journal.pone.0269072)
Supplement: S1 File — All scripts for dataset curation, running tests and analysis provided here. (GZ) [file pone.0269072.s001.tar.gz › Supplementary_Materials/provided_protocol/3K97_A_bridgingwaters.pdb]

HETATM    1  O   HOH A 237      64.879  74.314  28.940  1.00 21.30           O  
HETATM    2  O   HOH A 238      63.387  77.369  21.891  1.00 21.12           O  
END
