# Supplementary material for: PlaceWaters: Real-time, explicit interface water sampling during Rosetta ligand docking
Source: PLoS One. 2022 May 31;17(5):e0269072. doi: 10.1371/journal.pone.0269072 (PMC9154094; doi:10.1371/journal.pone.0269072)
Supplement: S1 File — All scripts for dataset curation, running tests and analysis provided here. (GZ) [file pone.0269072.s001.tar.gz › Supplementary_Materials/provided_protocol/3K97_A_4CD.native.pdb]

HETATM 1678  N1  4CD X   1      67.465  78.967  22.812  1.00 24.29           N  
HETATM 1679  C4  4CD X   1      67.982  79.893  23.865  1.00 24.40           C  
HETATM 1680  C5  4CD X   1      69.461  79.654  24.300  1.00 26.42           C  
HETATM 1681  C6  4CD X   1      70.420  79.041  23.404  1.00 26.61           C  
HETATM 1682  C7  4CD X   1      71.762  78.818  23.799  1.00 29.15           C  
HETATM 1683  C8  4CD X   1      72.193  79.195  25.089  1.00 27.71           C  
HETATM 1684  C10 4CD X   1      69.923  80.035  25.624  1.00 27.50           C  
HETATM 1685  C13 4CD X   1      68.324  76.447  24.747  1.00 23.22           C  
HETATM 1686  C15 4CD X   1      67.197  75.553  26.745  1.00 24.23           C  
HETATM 1687  C17 4CD X   1      65.886  76.674  24.994  1.00 22.47           C  
HETATM 1688  C1  4CD X   1      67.823  81.283  23.221  1.00 25.45           C  
HETATM 1689  C2  4CD X   1      67.944  81.046  21.717  1.00 23.68           C  
HETATM 1690  C3  4CD X   1      67.377  79.648  21.512  1.00 22.44           C  
HETATM 1691  C9  4CD X   1      71.285  79.796  25.992  1.00 28.22           C  
HETATM 1692  C11 4CD X   1      69.028  80.681  26.657  1.00 25.94           C  
HETATM 1693  C12 4CD X   1      67.068  76.908  24.240  1.00 23.81           C  
HETATM 1694  C14 4CD X   1      68.388  75.771  25.998  1.00 25.16           C  
HETATM 1695  C16 4CD X   1      65.947  76.001  26.244  1.00 23.27           C  
HETATM 1696  O1  4CD X   1      64.661  77.072  24.579  1.00 19.49           O  
HETATM 1697  O2  4CD X   1      67.248  74.913  27.951  1.00 24.52           O  
HETATM 1698  C18 4CD X   1      67.005  77.631  22.925  1.00 22.87           C  
HETATM 1699  O3  4CD X   1      66.521  77.000  21.984  1.00 21.84           O  
HETATM 1700 CL1  4CD X   1      69.924  75.235  26.569  1.00 26.66          CL  
CONECT 1678 1679 1690 1698                                                      
CONECT 1679 1678 1680 1688                                                      
CONECT 1680 1679 1681 1684                                                      
CONECT 1681 1680 1682                                                           
CONECT 1682 1681 1683                                                           
CONECT 1683 1682 1691                                                           
CONECT 1684 1680 1691 1692                                                      
CONECT 1685 1693 1694                                                           
CONECT 1686 1694 1695 1697                                                      
CONECT 1687 1693 1695 1696                                                      
CONECT 1688 1679 1689                                                           
CONECT 1689 1688 1690                                                           
CONECT 1690 1678 1689                                                           
CONECT 1691 1683 1684                                                           
CONECT 1692 1684                                                                
CONECT 1693 1685 1687 1698                                                      
CONECT 1694 1685 1686 1700                                                      
CONECT 1695 1686 1687                                                           
CONECT 1696 1687                                                                
CONECT 1697 1686                                                                
CONECT 1698 1678 1693 1699                                                      
CONECT 1699 1698                                                                
CONECT 1700 1694                                                                
