# Supplementary material for: PlaceWaters: Real-time, explicit interface water sampling during Rosetta ligand docking
Source: PLoS One. 2022 May 31;17(5):e0269072. doi: 10.1371/journal.pone.0269072 (PMC9154094; doi:10.1371/journal.pone.0269072)
Supplement: S1 File — All scripts for dataset curation, running tests and analysis provided here. (GZ) [file pone.0269072.s001.tar.gz › Supplementary_Materials/provided_protocol/3K97_A_4CD_conformers.pdb]

HETATM    1  N1  3K9 X   1      67.826  78.788  22.700  1.00 20.00           N  
HETATM    2  C1  3K9 X   1      68.435  79.688  23.717  1.00 20.00           C  
HETATM    3  C2  3K9 X   1      69.920  79.432  23.856  1.00 20.00           C  
HETATM    4  C3  3K9 X   1      70.530  78.463  23.081  1.00 20.00           C  
HETATM    5  C4  3K9 X   1      71.891  78.233  23.205  1.00 20.00           C  
HETATM    6  C5  3K9 X   1      72.638  78.968  24.107  1.00 20.00           C  
HETATM    7  C6  3K9 X   1      70.668  80.169  24.760  1.00 20.00           C  
HETATM    8  C7  3K9 X   1      65.325  77.724  21.551  1.00 20.00           C  
HETATM    9  C8  3K9 X   1      64.421  75.818  20.412  1.00 20.00           C  
HETATM   10  C9  3K9 X   1      66.401  75.591  21.744  1.00 20.00           C  
HETATM   11  C10 3K9 X   1      68.165  81.078  23.129  1.00 20.00           C  
HETATM   12  C11 3K9 X   1      68.272  80.864  21.613  1.00 20.00           C  
HETATM   13  C12 3K9 X   1      67.771  79.430  21.362  1.00 20.00           C  
HETATM   14  C13 3K9 X   1      72.026  79.940  24.883  1.00 20.00           C  
HETATM   15  C14 3K9 X   1      70.001  81.224  25.611  1.00 20.00           C  
HETATM   16  C15 3K9 X   1      66.344  76.935  22.061  1.00 20.00           C  
HETATM   17  C16 3K9 X   1      64.363  77.166  20.730  1.00 20.00           C  
HETATM   18  C17 3K9 X   1      65.436  75.031  20.921  1.00 20.00           C  
HETATM   19  O1  3K9 X   1      67.380  74.780  22.214  1.00 20.00           O  
HETATM   20  O2  3K9 X   1      63.447  75.342  19.598  1.00 20.00           O  
HETATM   21  C18 3K9 X   1      67.383  77.552  22.959  1.00 20.00           C  
HETATM   22  O3  3K9 X   1      67.787  76.877  23.912  1.00 20.00           O  
HETATM   23 CL1  3K9 X   1      63.088  78.150  20.099  1.00 20.00          CL  
HETATM   24  H1  3K9 X   1      67.962  79.572  24.669  1.00 20.00           H  
HETATM   25  H2  3K9 X   1      69.968  77.907  22.406  1.00 20.00           H  
HETATM   26  H3  3K9 X   1      72.351  77.507  22.620  1.00 20.00           H  
HETATM   27  H4  3K9 X   1      73.658  78.792  24.203  1.00 20.00           H  
HETATM   28  H5  3K9 X   1      65.284  78.736  21.786  1.00 20.00           H  
HETATM   29  H6  3K9 X   1      68.896  81.783  23.466  1.00 20.00           H  
HETATM   30  H7  3K9 X   1      67.187  81.421  23.397  1.00 20.00           H  
HETATM   31  H8  3K9 X   1      69.287  80.967  21.292  1.00 20.00           H  
HETATM   32  H9  3K9 X   1      67.659  81.570  21.093  1.00 20.00           H  
HETATM   33  H10 3K9 X   1      68.408  78.921  20.670  1.00 20.00           H  
HETATM   34  H11 3K9 X   1      66.769  79.438  20.986  1.00 20.00           H  
HETATM   35  H12 3K9 X   1      72.588  80.496  25.559  1.00 20.00           H  
HETATM   36  H13 3K9 X   1      70.348  81.142  26.619  1.00 20.00           H  
HETATM   37  H14 3K9 X   1      68.941  81.084  25.586  1.00 20.00           H  
HETATM   38  H15 3K9 X   1      70.242  82.195  25.229  1.00 20.00           H  
HETATM   39  H16 3K9 X   1      65.477  74.019  20.686  1.00 20.00           H  
HETATM   40  H17 3K9 X   1      68.212  75.002  21.788  1.00 20.00           H  
HETATM   41  H18 3K9 X   1      63.772  74.571  19.127  1.00 20.00           H  
TER                                                                             
HETATM    1  N1  3K9 X   1      67.425  79.071  22.594  1.00 20.00           N  
HETATM    2  C1  3K9 X   1      67.744  80.036  23.757  1.00 20.00           C  
HETATM    3  C2  3K9 X   1      68.938  79.563  24.558  1.00 20.00           C  
HETATM    4  C3  3K9 X   1      69.655  78.457  24.144  1.00 20.00           C  
HETATM    5  C4  3K9 X   1      70.751  78.027  24.875  1.00 20.00           C  
HETATM    6  C5  3K9 X   1      71.124  78.703  26.022  1.00 20.00           C  
HETATM    7  C6  3K9 X   1      69.312  80.241  25.708  1.00 20.00           C  
HETATM    8  C7  3K9 X   1      67.758  76.789  20.566  1.00 20.00           C  
HETATM    9  C8  3K9 X   1      66.173  75.518  19.293  1.00 20.00           C  
HETATM   10  C9  3K9 X   1      65.548  76.426  21.422  1.00 20.00           C  
HETATM   11  C10 3K9 X   1      68.051  81.308  23.007  1.00 20.00           C  
HETATM   12  C11 3K9 X   1      67.531  81.133  21.562  1.00 20.00           C  
HETATM   13  C12 3K9 X   1      67.430  79.627  21.424  1.00 20.00           C  
HETATM   14  C13 3K9 X   1      70.405  79.813  26.438  1.00 20.00           C  
HETATM   15  C14 3K9 X   1      68.591  81.503  26.119  1.00 20.00           C  
HETATM   16  C15 3K9 X   1      66.810  76.972  21.561  1.00 20.00           C  
HETATM   17  C16 3K9 X   1      67.439  76.065  19.432  1.00 20.00           C  
HETATM   18  C17 3K9 X   1      65.228  75.700  20.285  1.00 20.00           C  
HETATM   19  O1  3K9 X   1      64.676  76.642  22.437  1.00 20.00           O  
HETATM   20  O2  3K9 X   1      65.934  74.817  18.159  1.00 20.00           O  
HETATM   21  C18 3K9 X   1      67.164  77.762  22.780  1.00 20.00           C  
HETATM   22  O3  3K9 X   1      67.210  77.223  23.893  1.00 20.00           O  
HETATM   23 CL1  3K9 X   1      68.620  75.843  18.188  1.00 20.00          CL  
HETATM   24  H1  3K9 X   1      66.903  80.158  24.407  1.00 20.00           H  
HETATM   25  H2  3K9 X   1      69.372  77.946  23.283  1.00 20.00           H  
HETATM   26  H3  3K9 X   1      71.293  77.197  24.561  1.00 20.00           H  
HETATM   27  H4  3K9 X   1      71.944  78.378  26.573  1.00 20.00           H  
HETATM   28  H5  3K9 X   1      68.709  77.197  20.672  1.00 20.00           H  
HETATM   29  H6  3K9 X   1      69.107  81.480  22.996  1.00 20.00           H  
HETATM   30  H7  3K9 X   1      67.559  82.135  23.474  1.00 20.00           H  
HETATM   31  H8  3K9 X   1      66.574  81.597  21.438  1.00 20.00           H  
HETATM   32  H9  3K9 X   1      68.220  81.540  20.853  1.00 20.00           H  
HETATM   33  H10 3K9 X   1      68.268  79.266  20.865  1.00 20.00           H  
HETATM   34  H11 3K9 X   1      66.525  79.379  20.911  1.00 20.00           H  
HETATM   35  H12 3K9 X   1      70.688  80.323  27.298  1.00 20.00           H  
HETATM   36  H13 3K9 X   1      68.539  81.553  27.187  1.00 20.00           H  
HETATM   37  H14 3K9 X   1      67.601  81.496  25.714  1.00 20.00           H  
HETATM   38  H15 3K9 X   1      69.123  82.354  25.748  1.00 20.00           H  
HETATM   39  H16 3K9 X   1      64.277  75.293  20.179  1.00 20.00           H  
HETATM   40  H17 3K9 X   1      64.639  77.581  22.633  1.00 20.00           H  
HETATM   41  H18 3K9 X   1      65.778  73.895  18.378  1.00 20.00           H  
TER                                                                             
HETATM    1  N1  3K9 X   1      67.539  78.874  22.857  1.00 20.00           N  
HETATM    2  C1  3K9 X   1      68.119  79.787  23.880  1.00 20.00           C  
HETATM    3  C2  3K9 X   1      69.599  79.537  24.061  1.00 20.00           C  
HETATM    4  C3  3K9 X   1      70.285  78.732  23.171  1.00 20.00           C  
HETATM    5  C4  3K9 X   1      71.658  78.583  23.288  1.00 20.00           C  
HETATM    6  C5  3K9 X   1      72.340  79.235  24.299  1.00 20.00           C  
HETATM    7  C6  3K9 X   1      70.283  80.190  25.074  1.00 20.00           C  
HETATM    8  C7  3K9 X   1      67.093  76.042  21.203  1.00 20.00           C  
HETATM    9  C8  3K9 X   1      65.106  75.614  19.931  1.00 20.00           C  
HETATM   10  C9  3K9 X   1      65.043  77.150  21.771  1.00 20.00           C  
HETATM   11  C10 3K9 X   1      67.861  81.169  23.268  1.00 20.00           C  
HETATM   12  C11 3K9 X   1      68.009  80.939  21.759  1.00 20.00           C  
HETATM   13  C12 3K9 X   1      67.518  79.500  21.511  1.00 20.00           C  
HETATM   14  C13 3K9 X   1      71.652  80.042  25.191  1.00 20.00           C  
HETATM   15  C14 3K9 X   1      69.533  81.065  26.051  1.00 20.00           C  
HETATM   16  C15 3K9 X   1      66.387  76.926  22.005  1.00 20.00           C  
HETATM   17  C16 3K9 X   1      66.454  75.389  20.166  1.00 20.00           C  
HETATM   18  C17 3K9 X   1      64.403  76.495  20.731  1.00 20.00           C  
HETATM   19  O1  3K9 X   1      64.374  78.014  22.572  1.00 20.00           O  
HETATM   20  O2  3K9 X   1      64.546  74.935  18.901  1.00 20.00           O  
HETATM   21  C18 3K9 X   1      67.089  77.631  23.121  1.00 20.00           C  
HETATM   22  O3  3K9 X   1      67.239  77.086  24.219  1.00 20.00           O  
HETATM   23 CL1  3K9 X   1      67.390  74.304  19.197  1.00 20.00          CL  
HETATM   24  H1  3K9 X   1      67.620  79.681  24.820  1.00 20.00           H  
HETATM   25  H2  3K9 X   1      69.771  78.239  22.413  1.00 20.00           H  
HETATM   26  H3  3K9 X   1      72.175  77.981  22.616  1.00 20.00           H  
HETATM   27  H4  3K9 X   1      73.370  79.120  24.389  1.00 20.00           H  
HETATM   28  H5  3K9 X   1      68.103  75.871  21.382  1.00 20.00           H  
HETATM   29  H6  3K9 X   1      68.581  81.880  23.617  1.00 20.00           H  
HETATM   30  H7  3K9 X   1      66.876  81.513  23.506  1.00 20.00           H  
HETATM   31  H8  3K9 X   1      67.409  81.637  21.214  1.00 20.00           H  
HETATM   32  H9  3K9 X   1      69.032  81.040  21.464  1.00 20.00           H  
HETATM   33  H10 3K9 X   1      68.175  78.985  20.842  1.00 20.00           H  
HETATM   34  H11 3K9 X   1      66.527  79.501  21.108  1.00 20.00           H  
HETATM   35  H12 3K9 X   1      72.166  80.535  25.949  1.00 20.00           H  
HETATM   36  H13 3K9 X   1      68.892  80.458  26.655  1.00 20.00           H  
HETATM   37  H14 3K9 X   1      68.944  81.777  25.512  1.00 20.00           H  
HETATM   38  H15 3K9 X   1      70.231  81.580  26.677  1.00 20.00           H  
HETATM   39  H16 3K9 X   1      63.393  76.666  20.552  1.00 20.00           H  
HETATM   40  H17 3K9 X   1      64.069  78.761  22.052  1.00 20.00           H  
HETATM   41  H18 3K9 X   1      63.771  75.409  18.588  1.00 20.00           H  
TER                                                                             
HETATM    1  N1  3K9 X   1      67.531  79.246  22.533  1.00 20.00           N  
HETATM    2  C1  3K9 X   1      67.777  80.109  23.466  1.00 20.00           C  
HETATM    3  C2  3K9 X   1      68.912  79.601  24.331  1.00 20.00           C  
HETATM    4  C3  3K9 X   1      69.962  78.908  23.757  1.00 20.00           C  
HETATM    5  C4  3K9 X   1      71.003  78.448  24.549  1.00 20.00           C  
HETATM    6  C5  3K9 X   1      70.988  78.677  25.912  1.00 20.00           C  
HETATM    7  C6  3K9 X   1      68.897  79.831  25.698  1.00 20.00           C  
HETATM    8  C7  3K9 X   1      67.811  76.810  20.626  1.00 20.00           C  
HETATM    9  C8  3K9 X   1      66.180  75.409  19.565  1.00 20.00           C  
HETATM   10  C9  3K9 X   1      65.672  76.470  21.653  1.00 20.00           C  
HETATM   11  C10 3K9 X   1      68.170  81.440  22.855  1.00 20.00           C  
HETATM   12  C11 3K9 X   1      67.653  81.314  21.405  1.00 20.00           C  
HETATM   13  C12 3K9 X   1      67.480  79.846  21.110  1.00 20.00           C  
HETATM   14  C13 3K9 X   1      69.935  79.372  26.487  1.00 20.00           C  
HETATM   15  C14 3K9 X   1      67.724  80.588  26.273  1.00 20.00           C  
HETATM   16  C15 3K9 X   1      66.926  77.051  21.665  1.00 20.00           C  
HETATM   17  C16 3K9 X   1      67.438  75.992  19.576  1.00 20.00           C  
HETATM   18  C17 3K9 X   1      65.298  75.650  20.601  1.00 20.00           C  
HETATM   19  O1  3K9 X   1      64.863  76.747  22.704  1.00 20.00           O  
HETATM   20  O2  3K9 X   1      65.931  74.625  18.488  1.00 20.00           O  
HETATM   21  C18 3K9 X   1      67.335  77.934  22.782  1.00 20.00           C  
HETATM   22  O3  3K9 X   1      67.491  77.478  23.913  1.00 20.00           O  
HETATM   23 CL1  3K9 X   1      68.540  75.695  18.276  1.00 20.00          CL  
HETATM   24  H1  3K9 X   1      66.901  80.240  24.067  1.00 20.00           H  
HETATM   25  H2  3K9 X   1      69.971  78.732  22.733  1.00 20.00           H  
HETATM   26  H3  3K9 X   1      71.794  77.930  24.117  1.00 20.00           H  
HETATM   27  H4  3K9 X   1      71.767  78.328  26.506  1.00 20.00           H  
HETATM   28  H5  3K9 X   1      68.757  77.243  20.636  1.00 20.00           H  
HETATM   29  H6  3K9 X   1      69.231  81.576  22.876  1.00 20.00           H  
HETATM   30  H7  3K9 X   1      67.696  82.253  23.365  1.00 20.00           H  
HETATM   31  H8  3K9 X   1      66.715  81.819  21.307  1.00 20.00           H  
HETATM   32  H9  3K9 X   1      68.362  81.742  20.727  1.00 20.00           H  
HETATM   33  H10 3K9 X   1      68.275  79.472  20.499  1.00 20.00           H  
HETATM   34  H11 3K9 X   1      66.542  79.649  20.635  1.00 20.00           H  
HETATM   35  H12 3K9 X   1      69.926  79.548  27.512  1.00 20.00           H  
HETATM   36  H13 3K9 X   1      67.879  81.638  26.145  1.00 20.00           H  
HETATM   37  H14 3K9 X   1      67.632  80.365  27.316  1.00 20.00           H  
HETATM   38  H15 3K9 X   1      66.828  80.296  25.766  1.00 20.00           H  
HETATM   39  H16 3K9 X   1      64.353  75.216  20.590  1.00 20.00           H  
HETATM   40  H17 3K9 X   1      64.727  77.696  22.763  1.00 20.00           H  
HETATM   41  H18 3K9 X   1      64.998  74.400  18.465  1.00 20.00           H  
TER                                                                             
HETATM    1  N1  3K9 X   1      67.512  79.149  22.586  1.00 20.00           N  
HETATM    2  C1  3K9 X   1      67.981  80.080  23.726  1.00 20.00           C  
HETATM    3  C2  3K9 X   1      69.205  79.527  24.424  1.00 20.00           C  
HETATM    4  C3  3K9 X   1      70.035  78.640  23.765  1.00 20.00           C  
HETATM    5  C4  3K9 X   1      71.159  78.139  24.403  1.00 20.00           C  
HETATM    6  C5  3K9 X   1      71.447  78.522  25.699  1.00 20.00           C  
HETATM    7  C6  3K9 X   1      69.494  79.912  25.724  1.00 20.00           C  
HETATM    8  C7  3K9 X   1      67.457  76.979  20.478  1.00 20.00           C  
HETATM    9  C8  3K9 X   1      65.783  75.590  19.471  1.00 20.00           C  
HETATM   10  C9  3K9 X   1      65.477  76.409  21.704  1.00 20.00           C  
HETATM   11  C10 3K9 X   1      68.302  81.340  22.962  1.00 20.00           C  
HETATM   12  C11 3K9 X   1      67.657  81.213  21.564  1.00 20.00           C  
HETATM   13  C12 3K9 X   1      67.455  79.718  21.424  1.00 20.00           C  
HETATM   14  C13 3K9 X   1      70.614  79.412  26.359  1.00 20.00           C  
HETATM   15  C14 3K9 X   1      68.584  80.878  26.446  1.00 20.00           C  
HETATM   16  C15 3K9 X   1      66.693  77.063  21.631  1.00 20.00           C  
HETATM   17  C16 3K9 X   1      67.002  76.246  19.399  1.00 20.00           C  
HETATM   18  C17 3K9 X   1      65.021  75.674  20.621  1.00 20.00           C  
HETATM   19  O1  3K9 X   1      64.751  76.501  22.844  1.00 20.00           O  
HETATM   20  O2  3K9 X   1      65.445  74.901  18.354  1.00 20.00           O  
HETATM   21  C18 3K9 X   1      67.189  77.858  22.784  1.00 20.00           C  
HETATM   22  O3  3K9 X   1      67.303  77.342  23.900  1.00 20.00           O  
HETATM   23 CL1  3K9 X   1      67.953  76.148  17.957  1.00 20.00          CL  
HETATM   24  H1  3K9 X   1      67.204  80.243  24.444  1.00 20.00           H  
HETATM   25  H2  3K9 X   1      69.816  78.348  22.791  1.00 20.00           H  
HETATM   26  H3  3K9 X   1      71.786  77.474  23.906  1.00 20.00           H  
HETATM   27  H4  3K9 X   1      72.288  78.143  26.179  1.00 20.00           H  
HETATM   28  H5  3K9 X   1      68.374  77.468  20.425  1.00 20.00           H  
HETATM   29  H6  3K9 X   1      67.900  82.189  23.475  1.00 20.00           H  
HETATM   30  H7  3K9 X   1      69.362  81.449  22.867  1.00 20.00           H  
HETATM   31  H8  3K9 X   1      66.723  81.734  21.522  1.00 20.00           H  
HETATM   32  H9  3K9 X   1      68.309  81.588  20.803  1.00 20.00           H  
HETATM   33  H10 3K9 X   1      66.497  79.530  20.985  1.00 20.00           H  
HETATM   34  H11 3K9 X   1      68.221  79.315  20.796  1.00 20.00           H  
HETATM   35  H12 3K9 X   1      70.833  79.704  27.333  1.00 20.00           H  
HETATM   36  H13 3K9 X   1      68.305  81.670  25.783  1.00 20.00           H  
HETATM   37  H14 3K9 X   1      69.097  81.285  27.292  1.00 20.00           H  
HETATM   38  H15 3K9 X   1      67.706  80.362  26.775  1.00 20.00           H  
HETATM   39  H16 3K9 X   1      64.104  75.185  20.674  1.00 20.00           H  
HETATM   40  H17 3K9 X   1      63.819  76.393  22.640  1.00 20.00           H  
HETATM   41  H18 3K9 X   1      65.808  75.342  17.583  1.00 20.00           H  
TER                                                                             
HETATM    1  N1  3K9 X   1      67.418  79.119  22.736  1.00 20.00           N  
HETATM    2  C1  3K9 X   1      67.824  80.066  23.805  1.00 20.00           C  
HETATM    3  C2  3K9 X   1      69.156  79.664  24.401  1.00 20.00           C  
HETATM    4  C3  3K9 X   1      70.329  79.946  23.727  1.00 20.00           C  
HETATM    5  C4  3K9 X   1      71.549  79.582  24.276  1.00 20.00           C  
HETATM    6  C5  3K9 X   1      71.592  78.932  25.495  1.00 20.00           C  
HETATM    7  C6  3K9 X   1      69.199  79.012  25.624  1.00 20.00           C  
HETATM    8  C7  3K9 X   1      65.630  77.418  21.085  1.00 20.00           C  
HETATM    9  C8  3K9 X   1      65.939  75.708  19.433  1.00 20.00           C  
HETATM   10  C9  3K9 X   1      67.577  76.020  21.155  1.00 20.00           C  
HETATM   11  C10 3K9 X   1      67.936  81.422  23.083  1.00 20.00           C  
HETATM   12  C11 3K9 X   1      68.013  81.087  21.588  1.00 20.00           C  
HETATM   13  C12 3K9 X   1      67.159  79.822  21.449  1.00 20.00           C  
HETATM   14  C13 3K9 X   1      70.415  78.649  26.171  1.00 20.00           C  
HETATM   15  C14 3K9 X   1      67.917  78.698  26.358  1.00 20.00           C  
HETATM   16  C15 3K9 X   1      66.826  77.053  21.684  1.00 20.00           C  
HETATM   17  C16 3K9 X   1      65.186  76.745  19.963  1.00 20.00           C  
HETATM   18  C17 3K9 X   1      67.131  75.345  20.030  1.00 20.00           C  
HETATM   19  O1  3K9 X   1      68.754  75.631  21.702  1.00 20.00           O  
HETATM   20  O2  3K9 X   1      65.443  75.098  18.329  1.00 20.00           O  
HETATM   21  C18 3K9 X   1      67.298  77.789  22.908  1.00 20.00           C  
HETATM   22  O3  3K9 X   1      67.543  77.197  23.958  1.00 20.00           O  
HETATM   23 CL1  3K9 X   1      63.683  77.242  19.265  1.00 20.00          CL  
HETATM   24  H1  3K9 X   1      67.085  80.107  24.578  1.00 20.00           H  
HETATM   25  H2  3K9 X   1      70.297  80.431  22.808  1.00 20.00           H  
HETATM   26  H3  3K9 X   1      72.432  79.798  23.770  1.00 20.00           H  
HETATM   27  H4  3K9 X   1      72.507  78.655  25.905  1.00 20.00           H  
HETATM   28  H5  3K9 X   1      65.068  78.198  21.481  1.00 20.00           H  
HETATM   29  H6  3K9 X   1      68.818  81.940  23.396  1.00 20.00           H  
HETATM   30  H7  3K9 X   1      67.076  82.025  23.286  1.00 20.00           H  
HETATM   31  H8  3K9 X   1      67.612  81.884  20.998  1.00 20.00           H  
HETATM   32  H9  3K9 X   1      69.024  80.898  21.293  1.00 20.00           H  
HETATM   33  H10 3K9 X   1      66.122  80.065  21.342  1.00 20.00           H  
HETATM   34  H11 3K9 X   1      67.475  79.231  20.615  1.00 20.00           H  
HETATM   35  H12 3K9 X   1      70.448  78.163  27.090  1.00 20.00           H  
HETATM   36  H13 3K9 X   1      67.384  79.605  26.550  1.00 20.00           H  
HETATM   37  H14 3K9 X   1      68.147  78.216  27.286  1.00 20.00           H  
HETATM   38  H15 3K9 X   1      67.313  78.049  25.759  1.00 20.00           H  
HETATM   39  H16 3K9 X   1      67.694  74.564  19.634  1.00 20.00           H  
HETATM   40  H17 3K9 X   1      68.712  74.697  21.922  1.00 20.00           H  
HETATM   41  H18 3K9 X   1      64.742  75.635  17.953  1.00 20.00           H  
TER                                                                             
HETATM    1  N1  3K9 X   1      67.405  79.116  22.566  1.00 20.00           N  
HETATM    2  C1  3K9 X   1      67.726  80.084  23.725  1.00 20.00           C  
HETATM    3  C2  3K9 X   1      68.873  79.575  24.571  1.00 20.00           C  
HETATM    4  C3  3K9 X   1      69.563  78.440  24.190  1.00 20.00           C  
HETATM    5  C4  3K9 X   1      70.617  77.977  24.962  1.00 20.00           C  
HETATM    6  C5  3K9 X   1      70.975  78.648  26.116  1.00 20.00           C  
HETATM    7  C6  3K9 X   1      69.232  80.248  25.728  1.00 20.00           C  
HETATM    8  C7  3K9 X   1      67.756  76.974  20.489  1.00 20.00           C  
HETATM    9  C8  3K9 X   1      66.333  75.459  19.295  1.00 20.00           C  
HETATM   10  C9  3K9 X   1      65.685  76.257  21.461  1.00 20.00           C  
HETATM   11  C10 3K9 X   1      68.109  81.330  22.968  1.00 20.00           C  
HETATM   12  C11 3K9 X   1      67.628  81.155  21.510  1.00 20.00           C  
HETATM   13  C12 3K9 X   1      67.469  79.652  21.390  1.00 20.00           C  
HETATM   14  C13 3K9 X   1      70.283  79.787  26.498  1.00 20.00           C  
HETATM   15  C14 3K9 X   1      68.441  81.480  26.102  1.00 20.00           C  
HETATM   16  C15 3K9 X   1      66.847  77.002  21.535  1.00 20.00           C  
HETATM   17  C16 3K9 X   1      67.498  76.205  19.370  1.00 20.00           C  
HETATM   18  C17 3K9 X   1      65.426  75.487  20.338  1.00 20.00           C  
HETATM   19  O1  3K9 X   1      64.846  76.329  22.523  1.00 20.00           O  
HETATM   20  O2  3K9 X   1      66.104  74.709  18.190  1.00 20.00           O  
HETATM   21  C18 3K9 X   1      67.085  77.823  22.762  1.00 20.00           C  
HETATM   22  O3  3K9 X   1      66.988  77.329  23.873  1.00 20.00           O  
HETATM   23 CL1  3K9 X   1      68.629  76.176  18.061  1.00 20.00          CL  
HETATM   24  H1  3K9 X   1      66.871  80.250  24.346  1.00 20.00           H  
HETATM   25  H2  3K9 X   1      69.291  77.932  23.323  1.00 20.00           H  
HETATM   26  H3  3K9 X   1      71.138  77.125  24.673  1.00 20.00           H  
HETATM   27  H4  3K9 X   1      71.763  78.298  26.698  1.00 20.00           H  
HETATM   28  H5  3K9 X   1      68.633  77.531  20.547  1.00 20.00           H  
HETATM   29  H6  3K9 X   1      69.171  81.459  22.989  1.00 20.00           H  
HETATM   30  H7  3K9 X   1      67.637  82.184  23.408  1.00 20.00           H  
HETATM   31  H8  3K9 X   1      68.356  81.523  20.817  1.00 20.00           H  
HETATM   32  H9  3K9 X   1      66.696  81.656  21.349  1.00 20.00           H  
HETATM   33  H10 3K9 X   1      66.571  79.434  20.851  1.00 20.00           H  
HETATM   34  H11 3K9 X   1      68.309  79.249  20.863  1.00 20.00           H  
HETATM   35  H12 3K9 X   1      70.555  80.294  27.365  1.00 20.00           H  
HETATM   36  H13 3K9 X   1      68.705  82.285  25.449  1.00 20.00           H  
HETATM   37  H14 3K9 X   1      68.663  81.753  27.112  1.00 20.00           H  
HETATM   38  H15 3K9 X   1      67.395  81.274  26.009  1.00 20.00           H  
HETATM   39  H16 3K9 X   1      64.550  74.929  20.281  1.00 20.00           H  
HETATM   40  H17 3K9 X   1      65.271  75.944  23.293  1.00 20.00           H  
HETATM   41  H18 3K9 X   1      66.939  74.515  17.757  1.00 20.00           H  
TER                                                                             
HETATM    1  N1  3K9 X   1      67.515  79.092  22.590  1.00 20.00           N  
HETATM    2  C1  3K9 X   1      67.920  80.043  23.738  1.00 20.00           C  
HETATM    3  C2  3K9 X   1      69.082  79.488  24.534  1.00 20.00           C  
HETATM    4  C3  3K9 X   1      69.989  78.594  23.996  1.00 20.00           C  
HETATM    5  C4  3K9 X   1      71.038  78.122  24.769  1.00 20.00           C  
HETATM    6  C5  3K9 X   1      71.174  78.540  26.079  1.00 20.00           C  
HETATM    7  C6  3K9 X   1      69.219  79.908  25.848  1.00 20.00           C  
HETATM    8  C7  3K9 X   1      67.702  76.230  20.864  1.00 20.00           C  
HETATM    9  C8  3K9 X   1      66.017  75.747  19.229  1.00 20.00           C  
HETATM   10  C9  3K9 X   1      65.525  77.214  21.060  1.00 20.00           C  
HETATM   11  C10 3K9 X   1      68.317  81.277  22.968  1.00 20.00           C  
HETATM   12  C11 3K9 X   1      67.770  81.126  21.531  1.00 20.00           C  
HETATM   13  C12 3K9 X   1      67.551  79.631  21.414  1.00 20.00           C  
HETATM   14  C13 3K9 X   1      70.265  79.436  26.619  1.00 20.00           C  
HETATM   15  C14 3K9 X   1      68.256  80.878  26.492  1.00 20.00           C  
HETATM   16  C15 3K9 X   1      66.811  77.049  21.539  1.00 20.00           C  
HETATM   17  C16 3K9 X   1      67.306  75.582  19.709  1.00 20.00           C  
HETATM   18  C17 3K9 X   1      65.128  76.564  19.902  1.00 20.00           C  
HETATM   19  O1  3K9 X   1      64.617  78.001  21.688  1.00 20.00           O  
HETATM   20  O2  3K9 X   1      65.651  75.097  18.098  1.00 20.00           O  
HETATM   21  C18 3K9 X   1      67.152  77.799  22.798  1.00 20.00           C  
HETATM   22  O3  3K9 X   1      67.096  77.261  23.896  1.00 20.00           O  
HETATM   23 CL1  3K9 X   1      68.420  74.564  18.863  1.00 20.00          CL  
HETATM   24  H1  3K9 X   1      67.097  80.238  24.394  1.00 20.00           H  
HETATM   25  H2  3K9 X   1      69.884  78.276  23.012  1.00 20.00           H  
HETATM   26  H3  3K9 X   1      71.722  77.452  24.363  1.00 20.00           H  
HETATM   27  H4  3K9 X   1      71.959  78.182  26.661  1.00 20.00           H  
HETATM   28  H5  3K9 X   1      68.669  76.102  21.227  1.00 20.00           H  
HETATM   29  H6  3K9 X   1      67.896  82.146  23.429  1.00 20.00           H  
HETATM   30  H7  3K9 X   1      69.383  81.366  22.945  1.00 20.00           H  
HETATM   31  H8  3K9 X   1      68.481  81.469  20.810  1.00 20.00           H  
HETATM   32  H9  3K9 X   1      66.851  81.661  21.410  1.00 20.00           H  
HETATM   33  H10 3K9 X   1      66.623  79.447  20.912  1.00 20.00           H  
HETATM   34  H11 3K9 X   1      68.352  79.199  20.851  1.00 20.00           H  
HETATM   35  H12 3K9 X   1      70.370  79.754  27.603  1.00 20.00           H  
HETATM   36  H13 3K9 X   1      67.473  81.114  25.803  1.00 20.00           H  
HETATM   37  H14 3K9 X   1      68.778  81.773  26.759  1.00 20.00           H  
HETATM   38  H15 3K9 X   1      67.837  80.433  27.371  1.00 20.00           H  
HETATM   39  H16 3K9 X   1      64.162  76.692  19.539  1.00 20.00           H  
HETATM   40  H17 3K9 X   1      64.425  78.766  21.142  1.00 20.00           H  
HETATM   41  H18 3K9 X   1      65.084  74.356  18.323  1.00 20.00           H  
TER                                                                             
HETATM    1  N1  3K9 X   1      67.541  79.301  22.528  1.00 20.00           N  
HETATM    2  C1  3K9 X   1      67.959  80.252  23.574  1.00 20.00           C  
HETATM    3  C2  3K9 X   1      69.071  79.673  24.424  1.00 20.00           C  
HETATM    4  C3  3K9 X   1      70.371  79.673  23.955  1.00 20.00           C  
HETATM    5  C4  3K9 X   1      71.389  79.148  24.736  1.00 20.00           C  
HETATM    6  C5  3K9 X   1      71.104  78.619  25.980  1.00 20.00           C  
HETATM    7  C6  3K9 X   1      68.784  79.142  25.672  1.00 20.00           C  
HETATM    8  C7  3K9 X   1      65.836  77.490  20.734  1.00 20.00           C  
HETATM    9  C8  3K9 X   1      66.219  75.471  19.499  1.00 20.00           C  
HETATM   10  C9  3K9 X   1      67.620  76.018  21.365  1.00 20.00           C  
HETATM   11  C10 3K9 X   1      68.448  81.444  22.776  1.00 20.00           C  
HETATM   12  C11 3K9 X   1      67.612  81.416  21.518  1.00 20.00           C  
HETATM   13  C12 3K9 X   1      67.484  79.928  21.201  1.00 20.00           C  
HETATM   14  C13 3K9 X   1      69.799  78.619  26.450  1.00 20.00           C  
HETATM   15  C14 3K9 X   1      67.363  79.136  26.183  1.00 20.00           C  
HETATM   16  C15 3K9 X   1      66.899  77.179  21.568  1.00 20.00           C  
HETATM   17  C16 3K9 X   1      65.495  76.636  19.702  1.00 20.00           C  
HETATM   18  C17 3K9 X   1      67.278  75.161  20.331  1.00 20.00           C  
HETATM   19  O1  3K9 X   1      68.648  75.782  22.217  1.00 20.00           O  
HETATM   20  O2  3K9 X   1      65.926  74.605  18.498  1.00 20.00           O  
HETATM   21  C18 3K9 X   1      67.247  78.010  22.762  1.00 20.00           C  
HETATM   22  O3  3K9 X   1      67.259  77.519  23.889  1.00 20.00           O  
HETATM   23 CL1  3K9 X   1      64.165  77.020  18.664  1.00 20.00          CL  
HETATM   24  H1  3K9 X   1      67.134  80.521  24.201  1.00 20.00           H  
HETATM   25  H2  3K9 X   1      70.586  80.068  23.017  1.00 20.00           H  
HETATM   26  H3  3K9 X   1      72.368  79.152  24.385  1.00 20.00           H  
HETATM   27  H4  3K9 X   1      71.867  78.221  26.564  1.00 20.00           H  
HETATM   28  H5  3K9 X   1      65.296  78.365  20.884  1.00 20.00           H  
HETATM   29  H6  3K9 X   1      68.289  82.353  23.316  1.00 20.00           H  
HETATM   30  H7  3K9 X   1      69.487  81.343  22.543  1.00 20.00           H  
HETATM   31  H8  3K9 X   1      66.651  81.854  21.689  1.00 20.00           H  
HETATM   32  H9  3K9 X   1      68.104  81.935  20.722  1.00 20.00           H  
HETATM   33  H10 3K9 X   1      66.553  79.717  20.716  1.00 20.00           H  
HETATM   34  H11 3K9 X   1      68.292  79.595  20.583  1.00 20.00           H  
HETATM   35  H12 3K9 X   1      69.585  78.224  27.388  1.00 20.00           H  
HETATM   36  H13 3K9 X   1      66.747  78.566  25.519  1.00 20.00           H  
HETATM   37  H14 3K9 X   1      66.998  80.141  26.232  1.00 20.00           H  
HETATM   38  H15 3K9 X   1      67.336  78.698  27.158  1.00 20.00           H  
HETATM   39  H16 3K9 X   1      67.819  74.285  20.180  1.00 20.00           H  
HETATM   40  H17 3K9 X   1      69.337  75.294  21.760  1.00 20.00           H  
HETATM   41  H18 3K9 X   1      65.781  73.730  18.864  1.00 20.00           H  
TER                                                                             
HETATM    1  N1  3K9 X   1      66.953  78.789  20.751  1.00 20.00           N  
HETATM    2  C1  3K9 X   1      67.509  79.646  21.820  1.00 20.00           C  
HETATM    3  C2  3K9 X   1      68.968  79.340  22.062  1.00 20.00           C  
HETATM    4  C3  3K9 X   1      69.723  78.777  21.051  1.00 20.00           C  
HETATM    5  C4  3K9 X   1      71.040  78.416  21.288  1.00 20.00           C  
HETATM    6  C5  3K9 X   1      71.597  78.614  22.537  1.00 20.00           C  
HETATM    7  C6  3K9 X   1      69.526  79.539  23.315  1.00 20.00           C  
HETATM    8  C7  3K9 X   1      67.813  76.926  23.026  1.00 20.00           C  
HETATM    9  C8  3K9 X   1      66.662  76.257  25.020  1.00 20.00           C  
HETATM   10  C9  3K9 X   1      65.418  76.813  23.048  1.00 20.00           C  
HETATM   11  C10 3K9 X   1      67.326  81.045  21.242  1.00 20.00           C  
HETATM   12  C11 3K9 X   1      67.536  80.837  19.746  1.00 20.00           C  
HETATM   13  C12 3K9 X   1      66.860  79.490  19.458  1.00 20.00           C  
HETATM   14  C13 3K9 X   1      70.839  79.179  23.552  1.00 20.00           C  
HETATM   15  C14 3K9 X   1      68.700  80.149  24.423  1.00 20.00           C  
HETATM   16  C15 3K9 X   1      66.598  77.072  22.375  1.00 20.00           C  
HETATM   17  C16 3K9 X   1      67.845  76.516  24.346  1.00 20.00           C  
HETATM   18  C17 3K9 X   1      65.450  76.402  24.371  1.00 20.00           C  
HETATM   19  O1  3K9 X   1      64.269  76.982  22.349  1.00 20.00           O  
HETATM   20  O2  3K9 X   1      66.719  75.861  26.315  1.00 20.00           O  
HETATM   21  C18 3K9 X   1      66.575  77.513  20.937  1.00 20.00           C  
HETATM   22  O3  3K9 X   1      66.234  76.748  20.037  1.00 20.00           O  
HETATM   23 CL1  3K9 X   1      69.362  76.328  25.156  1.00 20.00          CL  
HETATM   24  H1  3K9 X   1      66.963  79.529  22.733  1.00 20.00           H  
HETATM   25  H2  3K9 X   1      69.303  78.624  20.112  1.00 20.00           H  
HETATM   26  H3  3K9 X   1      71.609  77.996  20.526  1.00 20.00           H  
HETATM   27  H4  3K9 X   1      72.584  78.340  22.716  1.00 20.00           H  
HETATM   28  H5  3K9 X   1      68.700  77.125  22.522  1.00 20.00           H  
HETATM   29  H6  3K9 X   1      68.053  81.722  21.640  1.00 20.00           H  
HETATM   30  H7  3K9 X   1      66.343  81.417  21.442  1.00 20.00           H  
HETATM   31  H8  3K9 X   1      67.073  81.622  19.185  1.00 20.00           H  
HETATM   32  H9  3K9 X   1      68.579  80.797  19.510  1.00 20.00           H  
HETATM   33  H10 3K9 X   1      65.839  79.627  19.168  1.00 20.00           H  
HETATM   34  H11 3K9 X   1      67.380  78.955  18.692  1.00 20.00           H  
HETATM   35  H12 3K9 X   1      71.260  79.332  24.491  1.00 20.00           H  
HETATM   36  H13 3K9 X   1      68.502  79.409  25.170  1.00 20.00           H  
HETATM   37  H14 3K9 X   1      67.775  80.507  24.022  1.00 20.00           H  
HETATM   38  H15 3K9 X   1      69.238  80.964  24.861  1.00 20.00           H  
HETATM   39  H16 3K9 X   1      64.563  76.204  24.876  1.00 20.00           H  
HETATM   40  H17 3K9 X   1      64.351  77.750  21.779  1.00 20.00           H  
HETATM   41  H18 3K9 X   1      65.997  75.255  26.497  1.00 20.00           H  
TER                                                                             
HETATM    1  N1  3K9 X   1      67.210  79.030  22.858  1.00 20.00           N  
HETATM    2  C1  3K9 X   1      67.758  79.953  23.889  1.00 20.00           C  
HETATM    3  C2  3K9 X   1      69.230  79.693  24.129  1.00 20.00           C  
HETATM    4  C3  3K9 X   1      69.964  78.972  23.206  1.00 20.00           C  
HETATM    5  C4  3K9 X   1      71.313  78.739  23.424  1.00 20.00           C  
HETATM    6  C5  3K9 X   1      71.923  79.224  24.566  1.00 20.00           C  
HETATM    7  C6  3K9 X   1      69.841  80.180  25.274  1.00 20.00           C  
HETATM    8  C7  3K9 X   1      67.417  76.868  20.910  1.00 20.00           C  
HETATM    9  C8  3K9 X   1      66.048  75.282  19.746  1.00 20.00           C  
HETATM   10  C9  3K9 X   1      65.348  76.134  21.874  1.00 20.00           C  
HETATM   11  C10 3K9 X   1      67.534  81.328  23.251  1.00 20.00           C  
HETATM   12  C11 3K9 X   1      67.736  81.077  21.752  1.00 20.00           C  
HETATM   13  C12 3K9 X   1      67.243  79.639  21.504  1.00 20.00           C  
HETATM   14  C13 3K9 X   1      71.186  79.948  25.491  1.00 20.00           C  
HETATM   15  C14 3K9 X   1      69.038  80.963  26.285  1.00 20.00           C  
HETATM   16  C15 3K9 X   1      66.491  76.908  21.942  1.00 20.00           C  
HETATM   17  C16 3K9 X   1      67.194  76.058  19.813  1.00 20.00           C  
HETATM   18  C17 3K9 X   1      65.125  75.322  20.773  1.00 20.00           C  
HETATM   19  O1  3K9 X   1      64.522  76.253  22.942  1.00 20.00           O  
HETATM   20  O2  3K9 X   1      65.788  74.469  18.693  1.00 20.00           O  
HETATM   21  C18 3K9 X   1      66.740  77.792  23.122  1.00 20.00           C  
HETATM   22  O3  3K9 X   1      66.522  77.396  24.259  1.00 20.00           O  
HETATM   23 CL1  3K9 X   1      68.346  76.014  18.523  1.00 20.00          CL  
HETATM   24  H1  3K9 X   1      67.225  79.863  24.813  1.00 20.00           H  
HETATM   25  H2  3K9 X   1      69.504  78.604  22.349  1.00 20.00           H  
HETATM   26  H3  3K9 X   1      71.867  78.200  22.728  1.00 20.00           H  
HETATM   27  H4  3K9 X   1      72.934  79.046  24.731  1.00 20.00           H  
HETATM   28  H5  3K9 X   1      68.279  77.448  20.963  1.00 20.00           H  
HETATM   29  H6  3K9 X   1      68.247  82.038  23.617  1.00 20.00           H  
HETATM   30  H7  3K9 X   1      66.544  81.682  23.448  1.00 20.00           H  
HETATM   31  H8  3K9 X   1      68.771  81.167  21.494  1.00 20.00           H  
HETATM   32  H9  3K9 X   1      67.162  81.772  21.176  1.00 20.00           H  
HETATM   33  H10 3K9 X   1      67.921  79.110  20.866  1.00 20.00           H  
HETATM   34  H11 3K9 X   1      66.268  79.642  21.065  1.00 20.00           H  
HETATM   35  H12 3K9 X   1      71.646  80.316  26.348  1.00 20.00           H  
HETATM   36  H13 3K9 X   1      68.288  80.331  26.712  1.00 20.00           H  
HETATM   37  H14 3K9 X   1      68.570  81.795  25.802  1.00 20.00           H  
HETATM   38  H15 3K9 X   1      69.687  81.318  27.058  1.00 20.00           H  
HETATM   39  H16 3K9 X   1      64.263  74.742  20.721  1.00 20.00           H  
HETATM   40  H17 3K9 X   1      64.718  77.068  23.410  1.00 20.00           H  
HETATM   41  H18 3K9 X   1      65.968  73.559  18.939  1.00 20.00           H  
TER                                                                             
HETATM    1  N1  3K9 X   1      66.967  79.089  22.758  1.00 20.00           N  
HETATM    2  C1  3K9 X   1      67.370  80.034  23.831  1.00 20.00           C  
HETATM    3  C2  3K9 X   1      68.680  79.609  24.458  1.00 20.00           C  
HETATM    4  C3  3K9 X   1      69.501  78.710  23.802  1.00 20.00           C  
HETATM    5  C4  3K9 X   1      70.703  78.325  24.375  1.00 20.00           C  
HETATM    6  C5  3K9 X   1      71.079  78.836  25.603  1.00 20.00           C  
HETATM    7  C6  3K9 X   1      69.057  80.121  25.689  1.00 20.00           C  
HETATM    8  C7  3K9 X   1      67.926  77.086  20.771  1.00 20.00           C  
HETATM    9  C8  3K9 X   1      66.899  75.463  19.337  1.00 20.00           C  
HETATM   10  C9  3K9 X   1      65.836  76.090  21.392  1.00 20.00           C  
HETATM   11  C10 3K9 X   1      67.525  81.383  23.103  1.00 20.00           C  
HETATM   12  C11 3K9 X   1      67.628  81.037  21.612  1.00 20.00           C  
HETATM   13  C12 3K9 X   1      66.751  79.788  21.462  1.00 20.00           C  
HETATM   14  C13 3K9 X   1      70.256  79.737  26.260  1.00 20.00           C  
HETATM   15  C14 3K9 X   1      68.158  81.099  26.408  1.00 20.00           C  
HETATM   16  C15 3K9 X   1      66.872  76.964  21.663  1.00 20.00           C  
HETATM   17  C16 3K9 X   1      67.938  76.339  19.609  1.00 20.00           C  
HETATM   18  C17 3K9 X   1      65.848  75.341  20.226  1.00 20.00           C  
HETATM   19  O1  3K9 X   1      64.787  75.932  22.236  1.00 20.00           O  
HETATM   20  O2  3K9 X   1      67.024  74.782  18.172  1.00 20.00           O  
HETATM   21  C18 3K9 X   1      66.817  77.762  22.937  1.00 20.00           C  
HETATM   22  O3  3K9 X   1      66.647  77.220  24.027  1.00 20.00           O  
HETATM   23 CL1  3K9 X   1      69.251  76.496  18.492  1.00 20.00          CL  
HETATM   24  H1  3K9 X   1      66.615  80.095  24.587  1.00 20.00           H  
HETATM   25  H2  3K9 X   1      69.216  78.323  22.880  1.00 20.00           H  
HETATM   26  H3  3K9 X   1      71.322  77.652  23.880  1.00 20.00           H  
HETATM   27  H4  3K9 X   1      71.979  78.544  26.034  1.00 20.00           H  
HETATM   28  H5  3K9 X   1      68.708  77.741  20.977  1.00 20.00           H  
HETATM   29  H6  3K9 X   1      68.410  81.885  23.432  1.00 20.00           H  
HETATM   30  H7  3K9 X   1      66.673  82.004  23.284  1.00 20.00           H  
HETATM   31  H8  3K9 X   1      67.255  81.838  21.009  1.00 20.00           H  
HETATM   32  H9  3K9 X   1      68.641  80.825  21.340  1.00 20.00           H  
HETATM   33  H10 3K9 X   1      67.073  79.186  20.639  1.00 20.00           H  
HETATM   34  H11 3K9 X   1      65.722  80.051  21.331  1.00 20.00           H  
HETATM   35  H12 3K9 X   1      70.540  80.124  27.182  1.00 20.00           H  
HETATM   36  H13 3K9 X   1      67.267  81.254  25.835  1.00 20.00           H  
HETATM   37  H14 3K9 X   1      68.670  82.031  26.530  1.00 20.00           H  
HETATM   38  H15 3K9 X   1      67.899  80.705  27.369  1.00 20.00           H  
HETATM   39  H16 3K9 X   1      65.066  74.686  20.021  1.00 20.00           H  
HETATM   40  H17 3K9 X   1      65.107  75.880  23.139  1.00 20.00           H  
HETATM   41  H18 3K9 X   1      67.317  73.886  18.354  1.00 20.00           H  
TER                                                                             
HETATM    1  N1  3K9 X   1      67.766  79.011  22.514  1.00 20.00           N  
HETATM    2  C1  3K9 X   1      68.282  79.924  23.566  1.00 20.00           C  
HETATM    3  C2  3K9 X   1      69.647  79.478  24.042  1.00 20.00           C  
HETATM    4  C3  3K9 X   1      70.364  78.549  23.312  1.00 20.00           C  
HETATM    5  C4  3K9 X   1      71.617  78.145  23.747  1.00 20.00           C  
HETATM    6  C5  3K9 X   1      72.147  78.666  24.912  1.00 20.00           C  
HETATM    7  C6  3K9 X   1      70.178  80.001  25.211  1.00 20.00           C  
HETATM    8  C7  3K9 X   1      65.410  76.591  22.359  1.00 20.00           C  
HETATM    9  C8  3K9 X   1      64.710  75.765  20.220  1.00 20.00           C  
HETATM   10  C9  3K9 X   1      66.854  76.811  20.458  1.00 20.00           C  
HETATM   11  C10 3K9 X   1      68.368  81.293  22.865  1.00 20.00           C  
HETATM   12  C11 3K9 X   1      68.315  80.991  21.363  1.00 20.00           C  
HETATM   13  C12 3K9 X   1      67.421  79.749  21.267  1.00 20.00           C  
HETATM   14  C13 3K9 X   1      71.427  79.598  25.644  1.00 20.00           C  
HETATM   15  C14 3K9 X   1      69.391  81.012  26.012  1.00 20.00           C  
HETATM   16  C15 3K9 X   1      66.608  77.011  21.803  1.00 20.00           C  
HETATM   17  C16 3K9 X   1      64.463  75.966  21.569  1.00 20.00           C  
HETATM   18  C17 3K9 X   1      65.904  76.184  19.665  1.00 20.00           C  
HETATM   19  O1  3K9 X   1      67.992  77.192  19.827  1.00 20.00           O  
HETATM   20  O2  3K9 X   1      63.764  75.156  19.465  1.00 20.00           O  
HETATM   21  C18 3K9 X   1      67.628  77.680  22.668  1.00 20.00           C  
HETATM   22  O3  3K9 X   1      68.295  77.032  23.472  1.00 20.00           O  
HETATM   23 CL1  3K9 X   1      62.970  75.436  22.264  1.00 20.00          CL  
HETATM   24  H1  3K9 X   1      67.609  79.964  24.397  1.00 20.00           H  
HETATM   25  H2  3K9 X   1      69.965  78.153  22.438  1.00 20.00           H  
HETATM   26  H3  3K9 X   1      72.159  77.449  23.195  1.00 20.00           H  
HETATM   27  H4  3K9 X   1      73.085  78.360  25.240  1.00 20.00           H  
HETATM   28  H5  3K9 X   1      65.223  76.745  23.370  1.00 20.00           H  
HETATM   29  H6  3K9 X   1      67.542  81.911  23.151  1.00 20.00           H  
HETATM   30  H7  3K9 X   1      69.285  81.784  23.116  1.00 20.00           H  
HETATM   31  H8  3K9 X   1      67.887  81.810  20.824  1.00 20.00           H  
HETATM   32  H9  3K9 X   1      69.294  80.785  20.981  1.00 20.00           H  
HETATM   33  H10 3K9 X   1      67.654  79.170  20.398  1.00 20.00           H  
HETATM   34  H11 3K9 X   1      66.386  80.018  21.251  1.00 20.00           H  
HETATM   35  H12 3K9 X   1      71.827  79.994  26.518  1.00 20.00           H  
HETATM   36  H13 3K9 X   1      68.761  80.502  26.711  1.00 20.00           H  
HETATM   37  H14 3K9 X   1      68.788  81.599  25.351  1.00 20.00           H  
HETATM   38  H15 3K9 X   1      70.067  81.651  26.541  1.00 20.00           H  
HETATM   39  H16 3K9 X   1      66.091  76.030  18.654  1.00 20.00           H  
HETATM   40  H17 3K9 X   1      68.576  77.623  20.455  1.00 20.00           H  
HETATM   41  H18 3K9 X   1      63.817  75.478  18.562  1.00 20.00           H  
TER                                                                             
HETATM    1  N1  3K9 X   1      67.459  79.242  22.627  1.00 20.00           N  
HETATM    2  C1  3K9 X   1      67.911  80.135  23.680  1.00 20.00           C  
HETATM    3  C2  3K9 X   1      69.219  79.656  24.265  1.00 20.00           C  
HETATM    4  C3  3K9 X   1      70.240  79.340  23.388  1.00 20.00           C  
HETATM    5  C4  3K9 X   1      71.461  78.901  23.876  1.00 20.00           C  
HETATM    6  C5  3K9 X   1      71.656  78.774  25.239  1.00 20.00           C  
HETATM    7  C6  3K9 X   1      69.414  79.529  25.631  1.00 20.00           C  
HETATM    8  C7  3K9 X   1      67.335  75.950  21.374  1.00 20.00           C  
HETATM    9  C8  3K9 X   1      65.671  75.499  19.709  1.00 20.00           C  
HETATM   10  C9  3K9 X   1      65.526  77.487  21.040  1.00 20.00           C  
HETATM   11  C10 3K9 X   1      68.092  81.482  22.972  1.00 20.00           C  
HETATM   12  C11 3K9 X   1      68.025  81.180  21.490  1.00 20.00           C  
HETATM   13  C12 3K9 X   1      67.168  79.933  21.397  1.00 20.00           C  
HETATM   14  C13 3K9 X   1      70.632  79.092  26.118  1.00 20.00           C  
HETATM   15  C14 3K9 X   1      68.297  79.869  26.589  1.00 20.00           C  
HETATM   16  C15 3K9 X   1      66.683  77.128  21.705  1.00 20.00           C  
HETATM   17  C16 3K9 X   1      66.831  75.138  20.376  1.00 20.00           C  
HETATM   18  C17 3K9 X   1      65.021  76.673  20.038  1.00 20.00           C  
HETATM   19  O1  3K9 X   1      64.940  78.649  21.420  1.00 20.00           O  
HETATM   20  O2  3K9 X   1      65.233  74.651  18.746  1.00 20.00           O  
HETATM   21  C18 3K9 X   1      67.326  77.910  22.784  1.00 20.00           C  
HETATM   22  O3  3K9 X   1      67.729  77.353  23.804  1.00 20.00           O  
HETATM   23 CL1  3K9 X   1      67.649  73.671  19.958  1.00 20.00          CL  
HETATM   24  H1  3K9 X   1      67.179  80.209  24.457  1.00 20.00           H  
HETATM   25  H2  3K9 X   1      70.093  79.431  22.363  1.00 20.00           H  
HETATM   26  H3  3K9 X   1      72.231  78.667  23.217  1.00 20.00           H  
HETATM   27  H4  3K9 X   1      72.571  78.441  25.605  1.00 20.00           H  
HETATM   28  H5  3K9 X   1      68.203  75.677  21.877  1.00 20.00           H  
HETATM   29  H6  3K9 X   1      67.310  82.157  23.250  1.00 20.00           H  
HETATM   30  H7  3K9 X   1      69.040  81.910  23.222  1.00 20.00           H  
HETATM   31  H8  3K9 X   1      67.572  81.991  20.959  1.00 20.00           H  
HETATM   32  H9  3K9 X   1      69.003  80.998  21.097  1.00 20.00           H  
HETATM   33  H10 3K9 X   1      67.444  79.340  20.550  1.00 20.00           H  
HETATM   34  H11 3K9 X   1      66.130  80.184  21.335  1.00 20.00           H  
HETATM   35  H12 3K9 X   1      70.780  79.000  27.143  1.00 20.00           H  
HETATM   36  H13 3K9 X   1      68.102  80.920  26.552  1.00 20.00           H  
HETATM   37  H14 3K9 X   1      68.584  79.594  27.583  1.00 20.00           H  
HETATM   38  H15 3K9 X   1      67.414  79.333  26.311  1.00 20.00           H  
HETATM   39  H16 3K9 X   1      64.152  76.945  19.535  1.00 20.00           H  
HETATM   40  H17 3K9 X   1      64.024  78.484  21.654  1.00 20.00           H  
HETATM   41  H18 3K9 X   1      65.974  74.146  18.403  1.00 20.00           H  
TER                                                                             
HETATM    1  N1  3K9 X   1      66.634  78.955  20.883  1.00 20.00           N  
HETATM    2  C1  3K9 X   1      67.140  79.838  21.956  1.00 20.00           C  
HETATM    3  C2  3K9 X   1      68.593  79.547  22.266  1.00 20.00           C  
HETATM    4  C3  3K9 X   1      69.437  78.942  21.354  1.00 20.00           C  
HETATM    5  C4  3K9 X   1      70.761  78.703  21.688  1.00 20.00           C  
HETATM    6  C5  3K9 X   1      71.236  79.065  22.935  1.00 20.00           C  
HETATM    7  C6  3K9 X   1      69.069  79.910  23.516  1.00 20.00           C  
HETATM    8  C7  3K9 X   1      67.761  76.034  22.238  1.00 20.00           C  
HETATM    9  C8  3K9 X   1      67.579  75.688  24.604  1.00 20.00           C  
HETATM   10  C9  3K9 X   1      66.140  77.261  23.508  1.00 20.00           C  
HETATM   11  C10 3K9 X   1      66.973  81.224  21.341  1.00 20.00           C  
HETATM   12  C11 3K9 X   1      67.246  80.987  19.860  1.00 20.00           C  
HETATM   13  C12 3K9 X   1      66.591  79.630  19.573  1.00 20.00           C  
HETATM   14  C13 3K9 X   1      70.389  79.672  23.849  1.00 20.00           C  
HETATM   15  C14 3K9 X   1      68.102  80.563  24.476  1.00 20.00           C  
HETATM   16  C15 3K9 X   1      66.739  76.968  22.297  1.00 20.00           C  
HETATM   17  C16 3K9 X   1      68.179  75.393  23.389  1.00 20.00           C  
HETATM   18  C17 3K9 X   1      66.559  76.619  24.662  1.00 20.00           C  
HETATM   19  O1  3K9 X   1      65.157  78.192  23.441  1.00 20.00           O  
HETATM   20  O2  3K9 X   1      68.010  75.050  25.719  1.00 20.00           O  
HETATM   21  C18 3K9 X   1      66.254  77.677  21.081  1.00 20.00           C  
HETATM   22  O3  3K9 X   1      65.519  77.102  20.271  1.00 20.00           O  
HETATM   23 CL1  3K9 X   1      69.451  74.223  23.315  1.00 20.00          CL  
HETATM   24  H1  3K9 X   1      66.557  79.737  22.848  1.00 20.00           H  
HETATM   25  H2  3K9 X   1      69.079  78.665  20.418  1.00 20.00           H  
HETATM   26  H3  3K9 X   1      71.398  78.251  21.001  1.00 20.00           H  
HETATM   27  H4  3K9 X   1      72.228  78.882  23.187  1.00 20.00           H  
HETATM   28  H5  3K9 X   1      68.215  75.816  21.328  1.00 20.00           H  
HETATM   29  H6  3K9 X   1      65.981  81.594  21.493  1.00 20.00           H  
HETATM   30  H7  3K9 X   1      67.679  81.914  21.755  1.00 20.00           H  
HETATM   31  H8  3K9 X   1      68.298  80.948  19.669  1.00 20.00           H  
HETATM   32  H9  3K9 X   1      66.803  81.757  19.264  1.00 20.00           H  
HETATM   33  H10 3K9 X   1      65.582  79.753  19.238  1.00 20.00           H  
HETATM   34  H11 3K9 X   1      67.146  79.082  18.841  1.00 20.00           H  
HETATM   35  H12 3K9 X   1      70.747  79.948  24.786  1.00 20.00           H  
HETATM   36  H13 3K9 X   1      67.594  81.364  23.982  1.00 20.00           H  
HETATM   37  H14 3K9 X   1      68.640  80.947  25.317  1.00 20.00           H  
HETATM   38  H15 3K9 X   1      67.387  79.839  24.809  1.00 20.00           H  
HETATM   39  H16 3K9 X   1      66.106  76.837  25.573  1.00 20.00           H  
HETATM   40  H17 3K9 X   1      64.302  77.756  23.443  1.00 20.00           H  
HETATM   41  H18 3K9 X   1      67.417  74.323  25.921  1.00 20.00           H  
TER                                                                             
HETATM    1  N1  3K9 X   1      66.988  79.388  22.675  1.00 20.00           N  
HETATM    2  C1  3K9 X   1      67.270  80.247  23.601  1.00 20.00           C  
HETATM    3  C2  3K9 X   1      68.373  79.693  24.479  1.00 20.00           C  
HETATM    4  C3  3K9 X   1      68.088  79.474  25.813  1.00 20.00           C  
HETATM    5  C4  3K9 X   1      69.063  78.963  26.656  1.00 20.00           C  
HETATM    6  C5  3K9 X   1      70.322  78.677  26.162  1.00 20.00           C  
HETATM    7  C6  3K9 X   1      69.636  79.406  23.984  1.00 20.00           C  
HETATM    8  C7  3K9 X   1      67.928  77.291  20.901  1.00 20.00           C  
HETATM    9  C8  3K9 X   1      67.252  75.288  19.770  1.00 20.00           C  
HETATM   10  C9  3K9 X   1      66.013  76.069  21.668  1.00 20.00           C  
HETATM   11  C10 3K9 X   1      67.731  81.552  22.981  1.00 20.00           C  
HETATM   12  C11 3K9 X   1      67.218  81.437  21.529  1.00 20.00           C  
HETATM   13  C12 3K9 X   1      66.976  79.976  21.246  1.00 20.00           C  
HETATM   14  C13 3K9 X   1      70.608  78.897  24.824  1.00 20.00           C  
HETATM   15  C14 3K9 X   1      69.950  79.651  22.527  1.00 20.00           C  
HETATM   16  C15 3K9 X   1      66.874  77.144  21.789  1.00 20.00           C  
HETATM   17  C16 3K9 X   1      68.115  76.366  19.891  1.00 20.00           C  
HETATM   18  C17 3K9 X   1      66.201  75.141  20.656  1.00 20.00           C  
HETATM   19  O1  3K9 X   1      64.972  75.880  22.515  1.00 20.00           O  
HETATM   20  O2  3K9 X   1      67.398  74.353  18.800  1.00 20.00           O  
HETATM   21  C18 3K9 X   1      66.729  78.096  22.933  1.00 20.00           C  
HETATM   22  O3  3K9 X   1      66.389  77.696  24.045  1.00 20.00           O  
HETATM   23 CL1  3K9 X   1      69.427  76.553  18.779  1.00 20.00          CL  
HETATM   24  H1  3K9 X   1      66.398  80.426  24.195  1.00 20.00           H  
HETATM   25  H2  3K9 X   1      67.141  79.693  26.185  1.00 20.00           H  
HETATM   26  H3  3K9 X   1      68.847  78.795  27.659  1.00 20.00           H  
HETATM   27  H4  3K9 X   1      71.054  78.298  26.795  1.00 20.00           H  
HETATM   28  H5  3K9 X   1      68.578  78.098  20.994  1.00 20.00           H  
HETATM   29  H6  3K9 X   1      67.293  82.391  23.480  1.00 20.00           H  
HETATM   30  H7  3K9 X   1      68.797  81.636  23.009  1.00 20.00           H  
HETATM   31  H8  3K9 X   1      66.306  81.986  21.419  1.00 20.00           H  
HETATM   32  H9  3K9 X   1      67.951  81.823  20.851  1.00 20.00           H  
HETATM   33  H10 3K9 X   1      67.756  79.558  20.644  1.00 20.00           H  
HETATM   34  H11 3K9 X   1      66.033  79.820  20.767  1.00 20.00           H  
HETATM   35  H12 3K9 X   1      71.554  78.678  24.452  1.00 20.00           H  
HETATM   36  H13 3K9 X   1      69.078  79.461  21.937  1.00 20.00           H  
HETATM   37  H14 3K9 X   1      70.739  78.997  22.218  1.00 20.00           H  
HETATM   38  H15 3K9 X   1      70.256  80.667  22.394  1.00 20.00           H  
HETATM   39  H16 3K9 X   1      65.551  74.335  20.562  1.00 20.00           H  
HETATM   40  H17 3K9 X   1      65.210  76.194  23.390  1.00 20.00           H  
HETATM   41  H18 3K9 X   1      66.933  74.636  18.010  1.00 20.00           H  
TER                                                                             
HETATM    1  N1  3K9 X   1      67.551  79.291  22.492  1.00 20.00           N  
HETATM    2  C1  3K9 X   1      68.154  80.217  23.484  1.00 20.00           C  
HETATM    3  C2  3K9 X   1      69.471  79.671  23.997  1.00 20.00           C  
HETATM    4  C3  3K9 X   1      70.551  79.441  23.166  1.00 20.00           C  
HETATM    5  C4  3K9 X   1      71.735  78.945  23.689  1.00 20.00           C  
HETATM    6  C5  3K9 X   1      71.833  78.676  25.041  1.00 20.00           C  
HETATM    7  C6  3K9 X   1      69.570  79.401  25.353  1.00 20.00           C  
HETATM    8  C7  3K9 X   1      65.479  77.437  21.675  1.00 20.00           C  
HETATM    9  C8  3K9 X   1      64.991  75.462  20.407  1.00 20.00           C  
HETATM   10  C9  3K9 X   1      67.235  75.900  21.127  1.00 20.00           C  
HETATM   11  C10 3K9 X   1      68.374  81.521  22.695  1.00 20.00           C  
HETATM   12  C11 3K9 X   1      68.290  81.126  21.215  1.00 20.00           C  
HETATM   13  C12 3K9 X   1      67.278  79.974  21.198  1.00 20.00           C  
HETATM   14  C13 3K9 X   1      70.750  78.907  25.875  1.00 20.00           C  
HETATM   15  C14 3K9 X   1      68.399  79.753  26.240  1.00 20.00           C  
HETATM   16  C15 3K9 X   1      66.814  77.068  21.733  1.00 20.00           C  
HETATM   17  C16 3K9 X   1      64.568  76.634  21.016  1.00 20.00           C  
HETATM   18  C17 3K9 X   1      66.322  75.094  20.465  1.00 20.00           C  
HETATM   19  O1  3K9 X   1      68.555  75.606  21.220  1.00 20.00           O  
HETATM   20  O2  3K9 X   1      64.136  74.645  19.745  1.00 20.00           O  
HETATM   21  C18 3K9 X   1      67.783  77.936  22.450  1.00 20.00           C  
HETATM   22  O3  3K9 X   1      68.778  77.447  22.996  1.00 20.00           O  
HETATM   23 CL1  3K9 X   1      62.901  77.091  20.949  1.00 20.00          CL  
HETATM   24  H1  3K9 X   1      67.490  80.378  24.307  1.00 20.00           H  
HETATM   25  H2  3K9 X   1      70.475  79.640  22.148  1.00 20.00           H  
HETATM   26  H3  3K9 X   1      72.549  78.775  23.064  1.00 20.00           H  
HETATM   27  H4  3K9 X   1      72.720  78.300  25.433  1.00 20.00           H  
HETATM   28  H5  3K9 X   1      65.163  78.318  22.128  1.00 20.00           H  
HETATM   29  H6  3K9 X   1      69.335  81.935  22.917  1.00 20.00           H  
HETATM   30  H7  3K9 X   1      67.613  82.235  22.934  1.00 20.00           H  
HETATM   31  H8  3K9 X   1      69.243  80.801  20.854  1.00 20.00           H  
HETATM   32  H9  3K9 X   1      67.944  81.946  20.621  1.00 20.00           H  
HETATM   33  H10 3K9 X   1      67.452  79.319  20.370  1.00 20.00           H  
HETATM   34  H11 3K9 X   1      66.274  80.342  21.157  1.00 20.00           H  
HETATM   35  H12 3K9 X   1      70.826  78.708  26.893  1.00 20.00           H  
HETATM   36  H13 3K9 X   1      67.487  79.478  25.753  1.00 20.00           H  
HETATM   37  H14 3K9 X   1      68.398  80.806  26.428  1.00 20.00           H  
HETATM   38  H15 3K9 X   1      68.482  79.224  27.166  1.00 20.00           H  
HETATM   39  H16 3K9 X   1      66.638  74.213  20.012  1.00 20.00           H  
HETATM   40  H17 3K9 X   1      69.054  76.189  20.644  1.00 20.00           H  
HETATM   41  H18 3K9 X   1      64.382  73.730  19.901  1.00 20.00           H  
TER                                                                             
HETATM    1  N1  3K9 X   1      67.226  78.707  20.822  1.00 20.00           N  
HETATM    2  C1  3K9 X   1      67.833  79.568  21.875  1.00 20.00           C  
HETATM    3  C2  3K9 X   1      69.315  79.294  22.019  1.00 20.00           C  
HETATM    4  C3  3K9 X   1      70.028  78.768  20.958  1.00 20.00           C  
HETATM    5  C4  3K9 X   1      71.386  78.524  21.089  1.00 20.00           C  
HETATM    6  C5  3K9 X   1      72.026  78.800  22.283  1.00 20.00           C  
HETATM    7  C6  3K9 X   1      69.957  79.572  23.216  1.00 20.00           C  
HETATM    8  C7  3K9 X   1      66.887  75.858  22.888  1.00 20.00           C  
HETATM    9  C8  3K9 X   1      65.947  76.306  25.047  1.00 20.00           C  
HETATM   10  C9  3K9 X   1      65.782  77.944  23.304  1.00 20.00           C  
HETATM   11  C10 3K9 X   1      67.579  80.978  21.331  1.00 20.00           C  
HETATM   12  C11 3K9 X   1      67.699  80.815  19.810  1.00 20.00           C  
HETATM   13  C12 3K9 X   1      67.189  79.394  19.506  1.00 20.00           C  
HETATM   14  C13 3K9 X   1      71.311  79.328  23.347  1.00 20.00           C  
HETATM   15  C14 3K9 X   1      69.177  80.142  24.377  1.00 20.00           C  
HETATM   16  C15 3K9 X   1      66.461  77.100  22.445  1.00 20.00           C  
HETATM   17  C16 3K9 X   1      66.628  75.460  24.186  1.00 20.00           C  
HETATM   18  C17 3K9 X   1      65.522  77.545  24.606  1.00 20.00           C  
HETATM   19  O1  3K9 X   1      65.365  79.163  22.885  1.00 20.00           O  
HETATM   20  O2  3K9 X   1      65.674  75.963  26.329  1.00 20.00           O  
HETATM   21  C18 3K9 X   1      66.769  77.460  21.037  1.00 20.00           C  
HETATM   22  O3  3K9 X   1      66.606  76.646  20.130  1.00 20.00           O  
HETATM   23 CL1  3K9 X   1      67.154  73.906  24.736  1.00 20.00          CL  
HETATM   24  H1  3K9 X   1      67.349  79.424  22.818  1.00 20.00           H  
HETATM   25  H2  3K9 X   1      69.545  78.556  20.062  1.00 20.00           H  
HETATM   26  H3  3K9 X   1      71.923  78.131  20.290  1.00 20.00           H  
HETATM   27  H4  3K9 X   1      73.044  78.613  22.383  1.00 20.00           H  
HETATM   28  H5  3K9 X   1      67.401  75.224  22.243  1.00 20.00           H  
HETATM   29  H6  3K9 X   1      66.602  81.320  21.601  1.00 20.00           H  
HETATM   30  H7  3K9 X   1      68.312  81.665  21.699  1.00 20.00           H  
HETATM   31  H8  3K9 X   1      68.718  80.919  19.503  1.00 20.00           H  
HETATM   32  H9  3K9 X   1      67.098  81.543  19.308  1.00 20.00           H  
HETATM   33  H10 3K9 X   1      66.191  79.423  19.121  1.00 20.00           H  
HETATM   34  H11 3K9 X   1      67.829  78.903  18.803  1.00 20.00           H  
HETATM   35  H12 3K9 X   1      71.793  79.540  24.243  1.00 20.00           H  
HETATM   36  H13 3K9 X   1      68.610  80.986  24.047  1.00 20.00           H  
HETATM   37  H14 3K9 X   1      69.855  80.447  25.147  1.00 20.00           H  
HETATM   38  H15 3K9 X   1      68.514  79.395  24.762  1.00 20.00           H  
HETATM   39  H16 3K9 X   1      65.007  78.178  25.251  1.00 20.00           H  
HETATM   40  H17 3K9 X   1      64.875  79.070  22.064  1.00 20.00           H  
HETATM   41  H18 3K9 X   1      64.791  76.259  26.559  1.00 20.00           H  
TER                                                                             
HETATM    1  N1  3K9 X   1      67.605  79.065  22.634  1.00 20.00           N  
HETATM    2  C1  3K9 X   1      67.980  79.997  23.681  1.00 20.00           C  
HETATM    3  C2  3K9 X   1      69.199  79.499  24.433  1.00 20.00           C  
HETATM    4  C3  3K9 X   1      69.934  78.476  23.864  1.00 20.00           C  
HETATM    5  C4  3K9 X   1      71.060  77.990  24.511  1.00 20.00           C  
HETATM    6  C5  3K9 X   1      71.444  78.525  25.726  1.00 20.00           C  
HETATM    7  C6  3K9 X   1      69.584  80.035  25.651  1.00 20.00           C  
HETATM    8  C7  3K9 X   1      65.412  77.257  21.166  1.00 20.00           C  
HETATM    9  C8  3K9 X   1      65.814  75.649  19.434  1.00 20.00           C  
HETATM   10  C9  3K9 X   1      67.534  76.150  21.027  1.00 20.00           C  
HETATM   11  C10 3K9 X   1      68.294  81.284  22.938  1.00 20.00           C  
HETATM   12  C11 3K9 X   1      67.759  81.115  21.559  1.00 20.00           C  
HETATM   13  C12 3K9 X   1      67.776  79.662  21.311  1.00 20.00           C  
HETATM   14  C13 3K9 X   1      70.707  79.551  26.296  1.00 20.00           C  
HETATM   15  C14 3K9 X   1      68.778  81.150  26.276  1.00 20.00           C  
HETATM   16  C15 3K9 X   1      66.694  77.053  21.652  1.00 20.00           C  
HETATM   17  C16 3K9 X   1      64.972  76.554  20.061  1.00 20.00           C  
HETATM   18  C17 3K9 X   1      67.092  75.445  19.918  1.00 20.00           C  
HETATM   19  O1  3K9 X   1      68.797  75.920  21.462  1.00 20.00           O  
HETATM   20  O2  3K9 X   1      65.430  74.941  18.345  1.00 20.00           O  
HETATM   21  C18 3K9 X   1      67.158  77.814  22.852  1.00 20.00           C  
HETATM   22  O3  3K9 X   1      67.125  77.307  23.971  1.00 20.00           O  
HETATM   23 CL1  3K9 X   1      63.369  76.804  19.458  1.00 20.00          CL  
HETATM   24  H1  3K9 X   1      67.172  80.142  24.367  1.00 20.00           H  
HETATM   25  H2  3K9 X   1      69.643  78.071  22.952  1.00 20.00           H  
HETATM   26  H3  3K9 X   1      71.615  77.223  24.081  1.00 20.00           H  
HETATM   27  H4  3K9 X   1      72.287  78.157  26.213  1.00 20.00           H  
HETATM   28  H5  3K9 X   1      64.781  77.939  21.634  1.00 20.00           H  
HETATM   29  H6  3K9 X   1      67.820  82.114  23.419  1.00 20.00           H  
HETATM   30  H7  3K9 X   1      69.352  81.444  22.907  1.00 20.00           H  
HETATM   31  H8  3K9 X   1      68.380  81.623  20.851  1.00 20.00           H  
HETATM   32  H9  3K9 X   1      66.760  81.494  21.495  1.00 20.00           H  
HETATM   33  H10 3K9 X   1      68.708  79.363  20.879  1.00 20.00           H  
HETATM   34  H11 3K9 X   1      66.974  79.379  20.662  1.00 20.00           H  
HETATM   35  H12 3K9 X   1      70.998  79.956  27.208  1.00 20.00           H  
HETATM   36  H13 3K9 X   1      68.900  82.044  25.701  1.00 20.00           H  
HETATM   37  H14 3K9 X   1      69.119  81.319  27.276  1.00 20.00           H  
HETATM   38  H15 3K9 X   1      67.744  80.875  26.293  1.00 20.00           H  
HETATM   39  H16 3K9 X   1      67.723  74.763  19.451  1.00 20.00           H  
HETATM   40  H17 3K9 X   1      68.953  76.416  22.269  1.00 20.00           H  
HETATM   41  H18 3K9 X   1      65.206  75.544  17.633  1.00 20.00           H  
TER                                                                             
HETATM    1  N1  3K9 X   1      66.969  79.176  22.687  1.00 20.00           N  
HETATM    2  C1  3K9 X   1      67.331  80.127  23.768  1.00 20.00           C  
HETATM    3  C2  3K9 X   1      68.625  79.714  24.436  1.00 20.00           C  
HETATM    4  C3  3K9 X   1      69.650  79.257  23.629  1.00 20.00           C  
HETATM    5  C4  3K9 X   1      70.856  78.871  24.193  1.00 20.00           C  
HETATM    6  C5  3K9 X   1      71.032  78.940  25.562  1.00 20.00           C  
HETATM    7  C6  3K9 X   1      68.801  79.783  25.809  1.00 20.00           C  
HETATM    8  C7  3K9 X   1      66.013  75.949  21.423  1.00 20.00           C  
HETATM    9  C8  3K9 X   1      67.143  75.416  19.377  1.00 20.00           C  
HETATM   10  C9  3K9 X   1      67.919  77.231  20.737  1.00 20.00           C  
HETATM   11  C10 3K9 X   1      67.498  81.475  23.041  1.00 20.00           C  
HETATM   12  C11 3K9 X   1      67.648  81.125  21.555  1.00 20.00           C  
HETATM   13  C12 3K9 X   1      66.786  79.869  21.383  1.00 20.00           C  
HETATM   14  C13 3K9 X   1      70.004  79.399  26.371  1.00 20.00           C  
HETATM   15  C14 3K9 X   1      67.721  80.367  26.689  1.00 20.00           C  
HETATM   16  C15 3K9 X   1      66.911  76.981  21.648  1.00 20.00           C  
HETATM   17  C16 3K9 X   1      66.131  75.166  20.291  1.00 20.00           C  
HETATM   18  C17 3K9 X   1      68.037  76.445  19.601  1.00 20.00           C  
HETATM   19  O1  3K9 X   1      68.817  78.231  20.911  1.00 20.00           O  
HETATM   20  O2  3K9 X   1      67.234  74.638  18.271  1.00 20.00           O  
HETATM   21  C18 3K9 X   1      66.823  77.850  22.865  1.00 20.00           C  
HETATM   22  O3  3K9 X   1      66.552  77.358  23.965  1.00 20.00           O  
HETATM   23 CL1  3K9 X   1      65.015  73.873  20.013  1.00 20.00          CL  
HETATM   24  H1  3K9 X   1      66.554  80.185  24.500  1.00 20.00           H  
HETATM   25  H2  3K9 X   1      69.516  79.201  22.599  1.00 20.00           H  
HETATM   26  H3  3K9 X   1      71.629  78.531  23.586  1.00 20.00           H  
HETATM   27  H4  3K9 X   1      71.936  78.647  25.986  1.00 20.00           H  
HETATM   28  H5  3K9 X   1      65.252  75.763  22.107  1.00 20.00           H  
HETATM   29  H6  3K9 X   1      66.636  82.090  23.194  1.00 20.00           H  
HETATM   30  H7  3K9 X   1      68.369  81.985  23.395  1.00 20.00           H  
HETATM   31  H8  3K9 X   1      67.288  81.921  20.938  1.00 20.00           H  
HETATM   32  H9  3K9 X   1      68.671  80.921  21.314  1.00 20.00           H  
HETATM   33  H10 3K9 X   1      65.760  80.124  21.220  1.00 20.00           H  
HETATM   34  H11 3K9 X   1      67.138  79.266  20.571  1.00 20.00           H  
HETATM   35  H12 3K9 X   1      70.138  79.455  27.401  1.00 20.00           H  
HETATM   36  H13 3K9 X   1      66.875  79.712  26.697  1.00 20.00           H  
HETATM   37  H14 3K9 X   1      67.428  81.323  26.307  1.00 20.00           H  
HETATM   38  H15 3K9 X   1      68.095  80.479  27.685  1.00 20.00           H  
HETATM   39  H16 3K9 X   1      68.799  76.630  18.918  1.00 20.00           H  
HETATM   40  H17 3K9 X   1      69.706  77.870  20.897  1.00 20.00           H  
HETATM   41  H18 3K9 X   1      66.976  75.146  17.499  1.00 20.00           H  
TER                                                                             
HETATM    1  N1  3K9 X   1      67.065  79.118  22.570  1.00 20.00           N  
HETATM    2  C1  3K9 X   1      67.392  80.082  23.732  1.00 20.00           C  
HETATM    3  C2  3K9 X   1      68.560  79.583  24.553  1.00 20.00           C  
HETATM    4  C3  3K9 X   1      69.287  78.462  24.201  1.00 20.00           C  
HETATM    5  C4  3K9 X   1      70.352  78.052  24.987  1.00 20.00           C  
HETATM    6  C5  3K9 X   1      70.685  78.761  26.125  1.00 20.00           C  
HETATM    7  C6  3K9 X   1      68.893  80.295  25.694  1.00 20.00           C  
HETATM    8  C7  3K9 X   1      66.172  77.207  20.449  1.00 20.00           C  
HETATM    9  C8  3K9 X   1      67.259  75.424  19.271  1.00 20.00           C  
HETATM   10  C9  3K9 X   1      67.841  75.886  21.551  1.00 20.00           C  
HETATM   11  C10 3K9 X   1      67.743  81.340  22.979  1.00 20.00           C  
HETATM   12  C11 3K9 X   1      67.239  81.170  21.528  1.00 20.00           C  
HETATM   13  C12 3K9 X   1      67.101  79.666  21.398  1.00 20.00           C  
HETATM   14  C13 3K9 X   1      69.956  79.886  26.478  1.00 20.00           C  
HETATM   15  C14 3K9 X   1      68.096  81.518  26.082  1.00 20.00           C  
HETATM   16  C15 3K9 X   1      66.923  76.918  21.577  1.00 20.00           C  
HETATM   17  C16 3K9 X   1      66.338  76.460  19.298  1.00 20.00           C  
HETATM   18  C17 3K9 X   1      68.008  75.136  20.397  1.00 20.00           C  
HETATM   19  O1  3K9 X   1      68.567  75.626  22.665  1.00 20.00           O  
HETATM   20  O2  3K9 X   1      67.493  74.642  18.189  1.00 20.00           O  
HETATM   21  C18 3K9 X   1      66.767  77.819  22.761  1.00 20.00           C  
HETATM   22  O3  3K9 X   1      66.383  77.374  23.848  1.00 20.00           O  
HETATM   23 CL1  3K9 X   1      65.396  76.816  17.891  1.00 20.00          CL  
HETATM   24  H1  3K9 X   1      66.545  80.230  24.369  1.00 20.00           H  
HETATM   25  H2  3K9 X   1      69.034  77.925  23.346  1.00 20.00           H  
HETATM   26  H3  3K9 X   1      70.902  77.210  24.720  1.00 20.00           H  
HETATM   27  H4  3K9 X   1      71.482  78.451  26.717  1.00 20.00           H  
HETATM   28  H5  3K9 X   1      65.484  77.987  20.467  1.00 20.00           H  
HETATM   29  H6  3K9 X   1      68.803  81.484  22.982  1.00 20.00           H  
HETATM   30  H7  3K9 X   1      67.267  82.183  23.434  1.00 20.00           H  
HETATM   31  H8  3K9 X   1      66.297  81.658  21.387  1.00 20.00           H  
HETATM   32  H9  3K9 X   1      67.949  81.554  20.826  1.00 20.00           H  
HETATM   33  H10 3K9 X   1      66.196  79.438  20.873  1.00 20.00           H  
HETATM   34  H11 3K9 X   1      67.937  79.280  20.853  1.00 20.00           H  
HETATM   35  H12 3K9 X   1      70.209  80.423  27.332  1.00 20.00           H  
HETATM   36  H13 3K9 X   1      68.733  82.378  26.072  1.00 20.00           H  
HETATM   37  H14 3K9 X   1      67.694  81.384  27.065  1.00 20.00           H  
HETATM   38  H15 3K9 X   1      67.296  81.658  25.385  1.00 20.00           H  
HETATM   39  H16 3K9 X   1      68.696  74.356  20.378  1.00 20.00           H  
HETATM   40  H17 3K9 X   1      69.051  74.805  22.548  1.00 20.00           H  
HETATM   41  H18 3K9 X   1      67.407  73.719  18.437  1.00 20.00           H  
TER                                                                             
HETATM    1  N1  3K9 X   1      67.685  78.950  22.683  1.00 20.00           N  
HETATM    2  C1  3K9 X   1      68.218  79.862  23.707  1.00 20.00           C  
HETATM    3  C2  3K9 X   1      69.669  79.553  24.002  1.00 20.00           C  
HETATM    4  C3  3K9 X   1      70.221  78.518  23.271  1.00 20.00           C  
HETATM    5  C4  3K9 X   1      71.547  78.163  23.466  1.00 20.00           C  
HETATM    6  C5  3K9 X   1      72.314  78.839  24.396  1.00 20.00           C  
HETATM    7  C6  3K9 X   1      70.439  80.232  24.935  1.00 20.00           C  
HETATM    8  C7  3K9 X   1      66.783  75.689  21.475  1.00 20.00           C  
HETATM    9  C8  3K9 X   1      64.721  75.710  20.252  1.00 20.00           C  
HETATM   10  C9  3K9 X   1      65.324  77.586  21.618  1.00 20.00           C  
HETATM   11  C10 3K9 X   1      68.075  81.237  23.072  1.00 20.00           C  
HETATM   12  C11 3K9 X   1      68.222  80.954  21.580  1.00 20.00           C  
HETATM   13  C12 3K9 X   1      67.477  79.633  21.392  1.00 20.00           C  
HETATM   14  C13 3K9 X   1      71.760  79.877  25.129  1.00 20.00           C  
HETATM   15  C14 3K9 X   1      69.834  81.358  25.738  1.00 20.00           C  
HETATM   16  C15 3K9 X   1      66.497  76.949  21.977  1.00 20.00           C  
HETATM   17  C16 3K9 X   1      65.897  75.071  20.612  1.00 20.00           C  
HETATM   18  C17 3K9 X   1      64.436  76.967  20.752  1.00 20.00           C  
HETATM   19  O1  3K9 X   1      64.924  78.811  22.038  1.00 20.00           O  
HETATM   20  O2  3K9 X   1      63.866  75.082  19.408  1.00 20.00           O  
HETATM   21  C18 3K9 X   1      67.420  77.648  22.899  1.00 20.00           C  
HETATM   22  O3  3K9 X   1      67.933  77.048  23.842  1.00 20.00           O  
HETATM   23 CL1  3K9 X   1      66.257  73.501  19.981  1.00 20.00          CL  
HETATM   24  H1  3K9 X   1      67.648  79.797  24.610  1.00 20.00           H  
HETATM   25  H2  3K9 X   1      69.643  78.007  22.575  1.00 20.00           H  
HETATM   26  H3  3K9 X   1      71.964  77.387  22.913  1.00 20.00           H  
HETATM   27  H4  3K9 X   1      73.308  78.570  24.545  1.00 20.00           H  
HETATM   28  H5  3K9 X   1      67.663  75.208  21.748  1.00 20.00           H  
HETATM   29  H6  3K9 X   1      68.843  81.899  23.414  1.00 20.00           H  
HETATM   30  H7  3K9 X   1      67.116  81.661  23.288  1.00 20.00           H  
HETATM   31  H8  3K9 X   1      69.252  80.852  21.310  1.00 20.00           H  
HETATM   32  H9  3K9 X   1      67.775  81.731  20.997  1.00 20.00           H  
HETATM   33  H10 3K9 X   1      66.436  79.802  21.210  1.00 20.00           H  
HETATM   34  H11 3K9 X   1      67.893  79.067  20.586  1.00 20.00           H  
HETATM   35  H12 3K9 X   1      72.339  80.388  25.825  1.00 20.00           H  
HETATM   36  H13 3K9 X   1      69.608  82.179  25.089  1.00 20.00           H  
HETATM   37  H14 3K9 X   1      70.530  81.677  26.486  1.00 20.00           H  
HETATM   38  H15 3K9 X   1      68.935  81.018  26.209  1.00 20.00           H  
HETATM   39  H16 3K9 X   1      63.555  77.448  20.479  1.00 20.00           H  
HETATM   40  H17 3K9 X   1      64.969  79.431  21.307  1.00 20.00           H  
HETATM   41  H18 3K9 X   1      63.433  75.731  18.849  1.00 20.00           H  
TER                                                                             
HETATM    1  N1  3K9 X   1      67.857  79.022  22.460  1.00 20.00           N  
HETATM    2  C1  3K9 X   1      68.368  79.940  23.592  1.00 20.00           C  
HETATM    3  C2  3K9 X   1      69.620  79.382  24.236  1.00 20.00           C  
HETATM    4  C3  3K9 X   1      70.501  78.622  23.491  1.00 20.00           C  
HETATM    5  C4  3K9 X   1      71.650  78.116  24.079  1.00 20.00           C  
HETATM    6  C5  3K9 X   1      71.911  78.367  25.413  1.00 20.00           C  
HETATM    7  C6  3K9 X   1      69.882  79.634  25.574  1.00 20.00           C  
HETATM    8  C7  3K9 X   1      65.560  77.789  21.273  1.00 20.00           C  
HETATM    9  C8  3K9 X   1      64.870  75.992  19.844  1.00 20.00           C  
HETATM   10  C9  3K9 X   1      66.867  75.783  21.153  1.00 20.00           C  
HETATM   11  C10 3K9 X   1      68.656  81.210  22.832  1.00 20.00           C  
HETATM   12  C11 3K9 X   1      67.958  81.098  21.459  1.00 20.00           C  
HETATM   13  C12 3K9 X   1      67.754  79.604  21.308  1.00 20.00           C  
HETATM   14  C13 3K9 X   1      71.027  79.129  26.161  1.00 20.00           C  
HETATM   15  C14 3K9 X   1      68.916  80.459  26.391  1.00 20.00           C  
HETATM   16  C15 3K9 X   1      66.662  77.048  21.670  1.00 20.00           C  
HETATM   17  C16 3K9 X   1      64.664  77.261  20.363  1.00 20.00           C  
HETATM   18  C17 3K9 X   1      65.968  75.253  20.240  1.00 20.00           C  
HETATM   19  O1  3K9 X   1      67.967  75.119  21.583  1.00 20.00           O  
HETATM   20  O2  3K9 X   1      64.049  75.396  18.945  1.00 20.00           O  
HETATM   21  C18 3K9 X   1      67.544  77.724  22.655  1.00 20.00           C  
HETATM   22  O3  3K9 X   1      67.981  77.108  23.633  1.00 20.00           O  
HETATM   23 CL1  3K9 X   1      63.285  78.184  19.871  1.00 20.00          CL  
HETATM   24  H1  3K9 X   1      67.619  80.093  24.341  1.00 20.00           H  
HETATM   25  H2  3K9 X   1      70.303  78.430  22.488  1.00 20.00           H  
HETATM   26  H3  3K9 X   1      72.315  77.548  23.517  1.00 20.00           H  
HETATM   27  H4  3K9 X   1      72.771  77.984  25.856  1.00 20.00           H  
HETATM   28  H5  3K9 X   1      65.408  78.743  21.659  1.00 20.00           H  
HETATM   29  H6  3K9 X   1      68.273  82.052  23.370  1.00 20.00           H  
HETATM   30  H7  3K9 X   1      69.712  81.323  22.697  1.00 20.00           H  
HETATM   31  H8  3K9 X   1      67.022  81.617  21.459  1.00 20.00           H  
HETATM   32  H9  3K9 X   1      68.580  81.483  20.678  1.00 20.00           H  
HETATM   33  H10 3K9 X   1      66.781  79.419  20.904  1.00 20.00           H  
HETATM   34  H11 3K9 X   1      68.496  79.210  20.646  1.00 20.00           H  
HETATM   35  H12 3K9 X   1      71.226  79.322  27.163  1.00 20.00           H  
HETATM   36  H13 3K9 X   1      67.924  80.326  26.013  1.00 20.00           H  
HETATM   37  H14 3K9 X   1      69.187  81.493  26.325  1.00 20.00           H  
HETATM   38  H15 3K9 X   1      68.954  80.144  27.413  1.00 20.00           H  
HETATM   39  H16 3K9 X   1      66.120  74.300  19.854  1.00 20.00           H  
HETATM   40  H17 3K9 X   1      68.745  75.468  21.141  1.00 20.00           H  
HETATM   41  H18 3K9 X   1      64.475  74.610  18.594  1.00 20.00           H  
TER                                                                             
HETATM    1  N1  3K9 X   1      67.115  79.182  22.562  1.00 20.00           N  
HETATM    2  C1  3K9 X   1      67.430  80.142  23.607  1.00 20.00           C  
HETATM    3  C2  3K9 X   1      68.641  79.702  24.395  1.00 20.00           C  
HETATM    4  C3  3K9 X   1      69.397  78.602  24.038  1.00 20.00           C  
HETATM    5  C4  3K9 X   1      70.502  78.246  24.795  1.00 20.00           C  
HETATM    6  C5  3K9 X   1      70.845  78.987  25.910  1.00 20.00           C  
HETATM    7  C6  3K9 X   1      68.984  80.446  25.513  1.00 20.00           C  
HETATM    8  C7  3K9 X   1      66.408  77.258  20.376  1.00 20.00           C  
HETATM    9  C8  3K9 X   1      67.012  75.082  19.573  1.00 20.00           C  
HETATM   10  C9  3K9 X   1      67.519  75.709  21.830  1.00 20.00           C  
HETATM   11  C10 3K9 X   1      67.714  81.407  22.852  1.00 20.00           C  
HETATM   12  C11 3K9 X   1      67.502  81.213  21.506  1.00 20.00           C  
HETATM   13  C12 3K9 X   1      67.121  79.809  21.230  1.00 20.00           C  
HETATM   14  C13 3K9 X   1      70.086  80.091  26.268  1.00 20.00           C  
HETATM   15  C14 3K9 X   1      68.155  81.645  25.908  1.00 20.00           C  
HETATM   16  C15 3K9 X   1      66.947  76.949  21.616  1.00 20.00           C  
HETATM   17  C16 3K9 X   1      66.438  76.326  19.357  1.00 20.00           C  
HETATM   18  C17 3K9 X   1      67.549  74.773  20.808  1.00 20.00           C  
HETATM   19  O1  3K9 X   1      68.043  75.432  23.049  1.00 20.00           O  
HETATM   20  O2  3K9 X   1      67.034  74.186  18.556  1.00 20.00           O  
HETATM   21  C18 3K9 X   1      66.850  77.879  22.786  1.00 20.00           C  
HETATM   22  O3  3K9 X   1      66.469  77.464  23.879  1.00 20.00           O  
HETATM   23 CL1  3K9 X   1      65.760  76.709  17.813  1.00 20.00          CL  
HETATM   24  H1  3K9 X   1      66.600  80.271  24.269  1.00 20.00           H  
HETATM   25  H2  3K9 X   1      69.137  78.042  23.201  1.00 20.00           H  
HETATM   26  H3  3K9 X   1      71.074  77.420  24.524  1.00 20.00           H  
HETATM   27  H4  3K9 X   1      71.672  78.717  26.480  1.00 20.00           H  
HETATM   28  H5  3K9 X   1      65.981  78.193  20.214  1.00 20.00           H  
HETATM   29  H6  3K9 X   1      68.732  81.693  23.012  1.00 20.00           H  
HETATM   30  H7  3K9 X   1      67.065  82.182  23.204  1.00 20.00           H  
HETATM   31  H8  3K9 X   1      68.400  81.443  20.973  1.00 20.00           H  
HETATM   32  H9  3K9 X   1      66.715  81.860  21.178  1.00 20.00           H  
HETATM   33  H10 3K9 X   1      66.152  79.758  20.780  1.00 20.00           H  
HETATM   34  H11 3K9 X   1      67.837  79.338  20.590  1.00 20.00           H  
HETATM   35  H12 3K9 X   1      70.346  80.651  27.104  1.00 20.00           H  
HETATM   36  H13 3K9 X   1      68.196  82.379  25.130  1.00 20.00           H  
HETATM   37  H14 3K9 X   1      68.541  82.063  26.814  1.00 20.00           H  
HETATM   38  H15 3K9 X   1      67.139  81.342  26.058  1.00 20.00           H  
HETATM   39  H16 3K9 X   1      67.976  73.839  20.971  1.00 20.00           H  
HETATM   40  H17 3K9 X   1      68.769  76.034  23.230  1.00 20.00           H  
HETATM   41  H18 3K9 X   1      67.736  74.415  17.942  1.00 20.00           H  
TER                                                                             
HETATM    1  N1  3K9 X   1      68.032  78.443  20.606  1.00 20.00           N  
HETATM    2  C1  3K9 X   1      68.226  79.245  21.603  1.00 20.00           C  
HETATM    3  C2  3K9 X   1      69.447  78.775  22.401  1.00 20.00           C  
HETATM    4  C3  3K9 X   1      70.087  77.600  22.057  1.00 20.00           C  
HETATM    5  C4  3K9 X   1      71.195  77.178  22.776  1.00 20.00           C  
HETATM    6  C5  3K9 X   1      71.655  77.930  23.841  1.00 20.00           C  
HETATM    7  C6  3K9 X   1      69.909  79.530  23.468  1.00 20.00           C  
HETATM    8  C7  3K9 X   1      65.441  77.812  22.231  1.00 20.00           C  
HETATM    9  C8  3K9 X   1      65.174  77.146  24.518  1.00 20.00           C  
HETATM   10  C9  3K9 X   1      67.156  76.535  23.316  1.00 20.00           C  
HETATM   11  C10 3K9 X   1      68.469  80.654  21.099  1.00 20.00           C  
HETATM   12  C11 3K9 X   1      67.918  80.599  19.657  1.00 20.00           C  
HETATM   13  C12 3K9 X   1      67.876  79.150  19.242  1.00 20.00           C  
HETATM   14  C13 3K9 X   1      71.013  79.109  24.185  1.00 20.00           C  
HETATM   15  C14 3K9 X   1      69.272  80.860  23.795  1.00 20.00           C  
HETATM   16  C15 3K9 X   1      66.676  77.183  22.193  1.00 20.00           C  
HETATM   17  C16 3K9 X   1      64.692  77.796  23.392  1.00 20.00           C  
HETATM   18  C17 3K9 X   1      66.405  76.519  24.481  1.00 20.00           C  
HETATM   19  O1  3K9 X   1      68.367  75.939  23.204  1.00 20.00           O  
HETATM   20  O2  3K9 X   1      64.419  77.140  25.643  1.00 20.00           O  
HETATM   21  C18 3K9 X   1      67.434  77.246  20.906  1.00 20.00           C  
HETATM   22  O3  3K9 X   1      67.505  76.265  20.169  1.00 20.00           O  
HETATM   23 CL1  3K9 X   1      63.154  78.587  23.441  1.00 20.00          CL  
HETATM   24  H1  3K9 X   1      67.362  79.240  22.235  1.00 20.00           H  
HETATM   25  H2  3K9 X   1      69.738  77.032  21.259  1.00 20.00           H  
HETATM   26  H3  3K9 X   1      71.679  76.295  22.515  1.00 20.00           H  
HETATM   27  H4  3K9 X   1      72.484  77.611  24.383  1.00 20.00           H  
HETATM   28  H5  3K9 X   1      65.078  78.296  21.385  1.00 20.00           H  
HETATM   29  H6  3K9 X   1      69.512  80.891  21.105  1.00 20.00           H  
HETATM   30  H7  3K9 X   1      67.936  81.372  21.688  1.00 20.00           H  
HETATM   31  H8  3K9 X   1      68.559  81.149  19.000  1.00 20.00           H  
HETATM   32  H9  3K9 X   1      66.933  81.016  19.626  1.00 20.00           H  
HETATM   33  H10 3K9 X   1      66.945  78.903  18.776  1.00 20.00           H  
HETATM   34  H11 3K9 X   1      68.682  78.908  18.581  1.00 20.00           H  
HETATM   35  H12 3K9 X   1      71.362  79.677  24.984  1.00 20.00           H  
HETATM   36  H13 3K9 X   1      69.573  81.587  23.070  1.00 20.00           H  
HETATM   37  H14 3K9 X   1      69.585  81.176  24.768  1.00 20.00           H  
HETATM   38  H15 3K9 X   1      68.207  80.759  23.777  1.00 20.00           H  
HETATM   39  H16 3K9 X   1      66.768  76.035  25.327  1.00 20.00           H  
HETATM   40  H17 3K9 X   1      68.522  75.697  22.288  1.00 20.00           H  
HETATM   41  H18 3K9 X   1      64.893  77.584  26.350  1.00 20.00           H  
TER                                                                             
HETATM    1  N1  3K9 X   1      67.128  78.637  20.796  1.00 20.00           N  
HETATM    2  C1  3K9 X   1      67.730  79.498  21.850  1.00 20.00           C  
HETATM    3  C2  3K9 X   1      69.207  79.221  22.005  1.00 20.00           C  
HETATM    4  C3  3K9 X   1      69.892  78.365  21.163  1.00 20.00           C  
HETATM    5  C4  3K9 X   1      71.249  78.151  21.348  1.00 20.00           C  
HETATM    6  C5  3K9 X   1      71.916  78.789  22.377  1.00 20.00           C  
HETATM    7  C6  3K9 X   1      69.876  79.861  23.037  1.00 20.00           C  
HETATM    8  C7  3K9 X   1      65.952  77.877  23.305  1.00 20.00           C  
HETATM    9  C8  3K9 X   1      66.222  76.313  25.101  1.00 20.00           C  
HETATM   10  C9  3K9 X   1      66.947  75.736  22.891  1.00 20.00           C  
HETATM   11  C10 3K9 X   1      67.485  80.908  21.301  1.00 20.00           C  
HETATM   12  C11 3K9 X   1      67.615  80.740  19.782  1.00 20.00           C  
HETATM   13  C12 3K9 X   1      67.102  79.320  19.478  1.00 20.00           C  
HETATM   14  C13 3K9 X   1      71.229  79.647  23.221  1.00 20.00           C  
HETATM   15  C14 3K9 X   1      69.126  80.791  23.962  1.00 20.00           C  
HETATM   16  C15 3K9 X   1      66.528  76.970  22.430  1.00 20.00           C  
HETATM   17  C16 3K9 X   1      65.801  77.550  24.640  1.00 20.00           C  
HETATM   18  C17 3K9 X   1      66.796  75.408  24.229  1.00 20.00           C  
HETATM   19  O1  3K9 X   1      67.511  74.815  22.072  1.00 20.00           O  
HETATM   20  O2  3K9 X   1      66.091  75.944  26.399  1.00 20.00           O  
HETATM   21  C18 3K9 X   1      66.664  77.391  21.012  1.00 20.00           C  
HETATM   22  O3  3K9 X   1      66.361  76.623  20.092  1.00 20.00           O  
HETATM   23 CL1  3K9 X   1      65.088  78.685  25.734  1.00 20.00          CL  
HETATM   24  H1  3K9 X   1      67.240  79.359  22.791  1.00 20.00           H  
HETATM   25  H2  3K9 X   1      69.389  77.883  20.391  1.00 20.00           H  
HETATM   26  H3  3K9 X   1      71.765  77.510  20.712  1.00 20.00           H  
HETATM   27  H4  3K9 X   1      72.933  78.624  22.518  1.00 20.00           H  
HETATM   28  H5  3K9 X   1      65.633  78.804  22.958  1.00 20.00           H  
HETATM   29  H6  3K9 X   1      68.218  81.594  21.672  1.00 20.00           H  
HETATM   30  H7  3K9 X   1      66.507  81.255  21.563  1.00 20.00           H  
HETATM   31  H8  3K9 X   1      67.020  81.469  19.273  1.00 20.00           H  
HETATM   32  H9  3K9 X   1      68.637  80.841  19.481  1.00 20.00           H  
HETATM   33  H10 3K9 X   1      66.107  79.352  19.086  1.00 20.00           H  
HETATM   34  H11 3K9 X   1      67.746  78.825  18.781  1.00 20.00           H  
HETATM   35  H12 3K9 X   1      71.731  80.129  23.993  1.00 20.00           H  
HETATM   36  H13 3K9 X   1      69.754  81.618  24.222  1.00 20.00           H  
HETATM   37  H14 3K9 X   1      68.846  80.263  24.849  1.00 20.00           H  
HETATM   38  H15 3K9 X   1      68.248  81.152  23.469  1.00 20.00           H  
HETATM   39  H16 3K9 X   1      67.116  74.481  24.576  1.00 20.00           H  
HETATM   40  H17 3K9 X   1      66.827  74.385  21.553  1.00 20.00           H  
HETATM   41  H18 3K9 X   1      65.858  76.711  26.928  1.00 20.00           H  
TER                                                                             
HETATM    1  N1  3K9 X   1      67.461  78.931  22.908  1.00 20.00           N  
HETATM    2  C1  3K9 X   1      68.047  79.845  23.927  1.00 20.00           C  
HETATM    3  C2  3K9 X   1      69.526  79.588  24.107  1.00 20.00           C  
HETATM    4  C3  3K9 X   1      70.254  79.204  22.996  1.00 20.00           C  
HETATM    5  C4  3K9 X   1      71.614  78.962  23.109  1.00 20.00           C  
HETATM    6  C5  3K9 X   1      72.241  79.099  24.333  1.00 20.00           C  
HETATM    7  C6  3K9 X   1      70.155  79.725  25.335  1.00 20.00           C  
HETATM    8  C7  3K9 X   1      67.103  77.015  20.773  1.00 20.00           C  
HETATM    9  C8  3K9 X   1      65.380  75.682  19.772  1.00 20.00           C  
HETATM   10  C9  3K9 X   1      65.232  76.292  22.086  1.00 20.00           C  
HETATM   11  C10 3K9 X   1      67.794  81.227  23.313  1.00 20.00           C  
HETATM   12  C11 3K9 X   1      67.939  80.991  21.804  1.00 20.00           C  
HETATM   13  C12 3K9 X   1      67.441  79.555  21.560  1.00 20.00           C  
HETATM   14  C13 3K9 X   1      71.511  79.483  25.447  1.00 20.00           C  
HETATM   15  C14 3K9 X   1      69.312  80.140  26.517  1.00 20.00           C  
HETATM   16  C15 3K9 X   1      66.427  76.978  21.982  1.00 20.00           C  
HETATM   17  C16 3K9 X   1      66.579  76.370  19.668  1.00 20.00           C  
HETATM   18  C17 3K9 X   1      64.706  75.645  20.978  1.00 20.00           C  
HETATM   19  O1  3K9 X   1      64.538  76.223  23.247  1.00 20.00           O  
HETATM   20  O2  3K9 X   1      64.794  75.017  18.747  1.00 20.00           O  
HETATM   21  C18 3K9 X   1      67.004  77.689  23.176  1.00 20.00           C  
HETATM   22  O3  3K9 X   1      67.041  77.156  24.284  1.00 20.00           O  
HETATM   23 CL1  3K9 X   1      67.419  76.422  18.157  1.00 20.00          CL  
HETATM   24  H1  3K9 X   1      67.549  79.744  24.869  1.00 20.00           H  
HETATM   25  H2  3K9 X   1      69.781  79.098  22.076  1.00 20.00           H  
HETATM   26  H3  3K9 X   1      72.162  78.678  22.272  1.00 20.00           H  
HETATM   27  H4  3K9 X   1      73.261  78.913  24.418  1.00 20.00           H  
HETATM   28  H5  3K9 X   1      68.005  77.528  20.696  1.00 20.00           H  
HETATM   29  H6  3K9 X   1      68.518  81.935  23.659  1.00 20.00           H  
HETATM   30  H7  3K9 X   1      66.811  81.576  23.551  1.00 20.00           H  
HETATM   31  H8  3K9 X   1      67.342  81.691  21.258  1.00 20.00           H  
HETATM   32  H9  3K9 X   1      68.962  81.087  21.507  1.00 20.00           H  
HETATM   33  H10 3K9 X   1      66.449  79.560  21.159  1.00 20.00           H  
HETATM   34  H11 3K9 X   1      68.094  79.035  20.892  1.00 20.00           H  
HETATM   35  H12 3K9 X   1      71.984  79.590  26.367  1.00 20.00           H  
HETATM   36  H13 3K9 X   1      68.277  79.994  26.286  1.00 20.00           H  
HETATM   37  H14 3K9 X   1      69.486  81.174  26.733  1.00 20.00           H  
HETATM   38  H15 3K9 X   1      69.575  79.548  27.368  1.00 20.00           H  
HETATM   39  H16 3K9 X   1      63.805  75.132  21.055  1.00 20.00           H  
HETATM   40  H17 3K9 X   1      64.826  75.457  23.748  1.00 20.00           H  
HETATM   41  H18 3K9 X   1      63.842  75.015  18.869  1.00 20.00           H  
TER                                                                             
HETATM    1  N1  3K9 X   1      67.823  78.896  22.710  1.00 20.00           N  
HETATM    2  C1  3K9 X   1      68.440  79.797  23.722  1.00 20.00           C  
HETATM    3  C2  3K9 X   1      69.925  79.541  23.849  1.00 20.00           C  
HETATM    4  C3  3K9 X   1      70.773  79.861  22.806  1.00 20.00           C  
HETATM    5  C4  3K9 X   1      72.135  79.631  22.925  1.00 20.00           C  
HETATM    6  C5  3K9 X   1      72.644  79.078  24.084  1.00 20.00           C  
HETATM    7  C6  3K9 X   1      70.435  78.986  25.012  1.00 20.00           C  
HETATM    8  C7  3K9 X   1      65.389  77.865  21.482  1.00 20.00           C  
HETATM    9  C8  3K9 X   1      64.480  75.955  20.354  1.00 20.00           C  
HETATM   10  C9  3K9 X   1      66.452  75.727  21.698  1.00 20.00           C  
HETATM   11  C10 3K9 X   1      68.164  81.186  23.136  1.00 20.00           C  
HETATM   12  C11 3K9 X   1      68.259  80.973  21.620  1.00 20.00           C  
HETATM   13  C12 3K9 X   1      67.757  79.539  21.372  1.00 20.00           C  
HETATM   14  C13 3K9 X   1      71.793  78.757  25.131  1.00 20.00           C  
HETATM   15  C14 3K9 X   1      69.508  78.631  26.150  1.00 20.00           C  
HETATM   16  C15 3K9 X   1      66.401  77.074  22.004  1.00 20.00           C  
HETATM   17  C16 3K9 X   1      64.429  77.306  20.660  1.00 20.00           C  
HETATM   18  C17 3K9 X   1      65.488  75.166  20.874  1.00 20.00           C  
HETATM   19  O1  3K9 X   1      67.404  74.879  22.157  1.00 20.00           O  
HETATM   20  O2  3K9 X   1      63.530  75.432  19.542  1.00 20.00           O  
HETATM   21  C18 3K9 X   1      67.380  77.653  22.974  1.00 20.00           C  
HETATM   22  O3  3K9 X   1      67.748  77.014  23.950  1.00 20.00           O  
HETATM   23 CL1  3K9 X   1      63.162  78.292  20.014  1.00 20.00          CL  
HETATM   24  H1  3K9 X   1      67.974  79.680  24.678  1.00 20.00           H  
HETATM   25  H2  3K9 X   1      70.390  80.274  21.931  1.00 20.00           H  
HETATM   26  H3  3K9 X   1      72.774  79.876  22.141  1.00 20.00           H  
HETATM   27  H4  3K9 X   1      73.665  78.902  24.172  1.00 20.00           H  
HETATM   28  H5  3K9 X   1      65.353  78.880  21.708  1.00 20.00           H  
HETATM   29  H6  3K9 X   1      68.898  81.891  23.468  1.00 20.00           H  
HETATM   30  H7  3K9 X   1      67.189  81.529  23.412  1.00 20.00           H  
HETATM   31  H8  3K9 X   1      67.643  81.679  21.105  1.00 20.00           H  
HETATM   32  H9  3K9 X   1      69.272  81.076  21.291  1.00 20.00           H  
HETATM   33  H10 3K9 X   1      66.752  79.546  21.004  1.00 20.00           H  
HETATM   34  H11 3K9 X   1      68.389  79.030  20.675  1.00 20.00           H  
HETATM   35  H12 3K9 X   1      72.176  78.344  26.005  1.00 20.00           H  
HETATM   36  H13 3K9 X   1      68.522  78.986  25.932  1.00 20.00           H  
HETATM   37  H14 3K9 X   1      69.859  79.087  27.052  1.00 20.00           H  
HETATM   38  H15 3K9 X   1      69.485  77.568  26.273  1.00 20.00           H  
HETATM   39  H16 3K9 X   1      65.524  74.152  20.648  1.00 20.00           H  
HETATM   40  H17 3K9 X   1      67.940  74.572  21.422  1.00 20.00           H  
HETATM   41  H18 3K9 X   1      63.880  74.656  19.097  1.00 20.00           H  
TER                                                                             
HETATM    1  N1  3K9 X   1      67.013  79.066  22.842  1.00 20.00           N  
HETATM    2  C1  3K9 X   1      67.477  79.989  23.894  1.00 20.00           C  
HETATM    3  C2  3K9 X   1      68.877  79.639  24.342  1.00 20.00           C  
HETATM    4  C3  3K9 X   1      69.482  78.485  23.882  1.00 20.00           C  
HETATM    5  C4  3K9 X   1      70.769  78.168  24.290  1.00 20.00           C  
HETATM    6  C5  3K9 X   1      71.444  79.003  25.161  1.00 20.00           C  
HETATM    7  C6  3K9 X   1      69.553  80.477  25.215  1.00 20.00           C  
HETATM    8  C7  3K9 X   1      67.602  77.100  20.788  1.00 20.00           C  
HETATM    9  C8  3K9 X   1      66.584  75.313  19.556  1.00 20.00           C  
HETATM   10  C9  3K9 X   1      65.754  75.897  21.728  1.00 20.00           C  
HETATM   11  C10 3K9 X   1      67.448  81.354  23.195  1.00 20.00           C  
HETATM   12  C11 3K9 X   1      67.643  81.020  21.720  1.00 20.00           C  
HETATM   13  C12 3K9 X   1      66.831  79.741  21.539  1.00 20.00           C  
HETATM   14  C13 3K9 X   1      70.836  80.160  25.622  1.00 20.00           C  
HETATM   15  C14 3K9 X   1      68.798  81.706  25.660  1.00 20.00           C  
HETATM   16  C15 3K9 X   1      66.706  76.894  21.825  1.00 20.00           C  
HETATM   17  C16 3K9 X   1      67.540  76.313  19.654  1.00 20.00           C  
HETATM   18  C17 3K9 X   1      65.691  75.107  20.590  1.00 20.00           C  
HETATM   19  O1  3K9 X   1      64.860  75.654  22.717  1.00 20.00           O  
HETATM   20  O2  3K9 X   1      66.546  74.551  18.436  1.00 20.00           O  
HETATM   21  C18 3K9 X   1      66.779  77.755  23.045  1.00 20.00           C  
HETATM   22  O3  3K9 X   1      66.631  77.272  24.167  1.00 20.00           O  
HETATM   23 CL1  3K9 X   1      68.654  76.575  18.356  1.00 20.00          CL  
HETATM   24  H1  3K9 X   1      66.818  79.974  24.736  1.00 20.00           H  
HETATM   25  H2  3K9 X   1      68.973  77.855  23.230  1.00 20.00           H  
HETATM   26  H3  3K9 X   1      71.226  77.302  23.941  1.00 20.00           H  
HETATM   27  H4  3K9 X   1      72.407  78.763  25.470  1.00 20.00           H  
HETATM   28  H5  3K9 X   1      68.322  77.847  20.863  1.00 20.00           H  
HETATM   29  H6  3K9 X   1      68.239  81.981  23.551  1.00 20.00           H  
HETATM   30  H7  3K9 X   1      66.508  81.842  23.353  1.00 20.00           H  
HETATM   31  H8  3K9 X   1      68.677  80.852  21.499  1.00 20.00           H  
HETATM   32  H9  3K9 X   1      67.267  81.804  21.097  1.00 20.00           H  
HETATM   33  H10 3K9 X   1      67.218  79.147  20.738  1.00 20.00           H  
HETATM   34  H11 3K9 X   1      65.800  79.960  21.356  1.00 20.00           H  
HETATM   35  H12 3K9 X   1      71.345  80.790  26.274  1.00 20.00           H  
HETATM   36  H13 3K9 X   1      68.923  81.841  26.714  1.00 20.00           H  
HETATM   37  H14 3K9 X   1      67.758  81.586  25.438  1.00 20.00           H  
HETATM   38  H15 3K9 X   1      69.176  82.564  25.144  1.00 20.00           H  
HETATM   39  H16 3K9 X   1      64.972  74.360  20.515  1.00 20.00           H  
HETATM   40  H17 3K9 X   1      65.269  75.105  23.390  1.00 20.00           H  
HETATM   41  H18 3K9 X   1      66.192  75.068  17.709  1.00 20.00           H  
TER                                                                             
HETATM    1  N1  3K9 X   1      67.676  79.149  22.601  1.00 20.00           N  
HETATM    2  C1  3K9 X   1      68.195  80.084  23.632  1.00 20.00           C  
HETATM    3  C2  3K9 X   1      69.527  79.610  24.163  1.00 20.00           C  
HETATM    4  C3  3K9 X   1      70.705  80.119  23.648  1.00 20.00           C  
HETATM    5  C4  3K9 X   1      71.920  79.751  24.204  1.00 20.00           C  
HETATM    6  C5  3K9 X   1      71.955  78.870  25.269  1.00 20.00           C  
HETATM    7  C6  3K9 X   1      69.562  78.728  25.231  1.00 20.00           C  
HETATM    8  C7  3K9 X   1      65.666  77.828  21.137  1.00 20.00           C  
HETATM    9  C8  3K9 X   1      64.979  75.790  20.076  1.00 20.00           C  
HETATM   10  C9  3K9 X   1      66.912  75.811  21.494  1.00 20.00           C  
HETATM   11  C10 3K9 X   1      68.349  81.420  22.882  1.00 20.00           C  
HETATM   12  C11 3K9 X   1      68.327  81.061  21.391  1.00 20.00           C  
HETATM   13  C12 3K9 X   1      67.392  79.848  21.318  1.00 20.00           C  
HETATM   14  C13 3K9 X   1      70.774  78.360  25.785  1.00 20.00           C  
HETATM   15  C14 3K9 X   1      68.307  78.070  25.755  1.00 20.00           C  
HETATM   16  C15 3K9 X   1      66.726  77.160  21.731  1.00 20.00           C  
HETATM   17  C16 3K9 X   1      64.792  77.143  20.313  1.00 20.00           C  
HETATM   18  C17 3K9 X   1      66.036  75.124  20.668  1.00 20.00           C  
HETATM   19  O1  3K9 X   1      67.958  75.181  22.082  1.00 20.00           O  
HETATM   20  O2  3K9 X   1      64.153  75.078  19.272  1.00 20.00           O  
HETATM   21  C18 3K9 X   1      67.690  77.860  22.633  1.00 20.00           C  
HETATM   22  O3  3K9 X   1      68.453  77.219  23.363  1.00 20.00           O  
HETATM   23 CL1  3K9 X   1      63.466  77.975  19.577  1.00 20.00          CL  
HETATM   24  H1  3K9 X   1      67.502  80.181  24.441  1.00 20.00           H  
HETATM   25  H2  3K9 X   1      70.679  80.778  22.844  1.00 20.00           H  
HETATM   26  H3  3K9 X   1      72.806  80.136  23.819  1.00 20.00           H  
HETATM   27  H4  3K9 X   1      72.867  78.591  25.683  1.00 20.00           H  
HETATM   28  H5  3K9 X   1      65.528  78.844  21.311  1.00 20.00           H  
HETATM   29  H6  3K9 X   1      67.539  82.078  23.120  1.00 20.00           H  
HETATM   30  H7  3K9 X   1      69.277  81.888  23.139  1.00 20.00           H  
HETATM   31  H8  3K9 X   1      67.943  81.873  20.809  1.00 20.00           H  
HETATM   32  H9  3K9 X   1      69.307  80.806  21.046  1.00 20.00           H  
HETATM   33  H10 3K9 X   1      66.367  80.153  21.262  1.00 20.00           H  
HETATM   34  H11 3K9 X   1      67.627  79.228  20.479  1.00 20.00           H  
HETATM   35  H12 3K9 X   1      70.799  77.701  26.589  1.00 20.00           H  
HETATM   36  H13 3K9 X   1      67.541  78.117  25.009  1.00 20.00           H  
HETATM   37  H14 3K9 X   1      67.978  78.580  26.636  1.00 20.00           H  
HETATM   38  H15 3K9 X   1      68.513  77.047  25.990  1.00 20.00           H  
HETATM   39  H16 3K9 X   1      66.173  74.109  20.493  1.00 20.00           H  
HETATM   40  H17 3K9 X   1      68.302  74.510  21.489  1.00 20.00           H  
HETATM   41  H18 3K9 X   1      64.440  74.162  19.248  1.00 20.00           H  
TER                                                                             
HETATM    1  N1  3K9 X   1      67.135  79.283  22.448  1.00 20.00           N  
HETATM    2  C1  3K9 X   1      67.363  80.275  23.610  1.00 20.00           C  
HETATM    3  C2  3K9 X   1      68.456  79.795  24.542  1.00 20.00           C  
HETATM    4  C3  3K9 X   1      69.722  79.540  24.050  1.00 20.00           C  
HETATM    5  C4  3K9 X   1      70.723  79.105  24.905  1.00 20.00           C  
HETATM    6  C5  3K9 X   1      70.454  78.923  26.248  1.00 20.00           C  
HETATM    7  C6  3K9 X   1      68.186  79.612  25.889  1.00 20.00           C  
HETATM    8  C7  3K9 X   1      66.115  76.098  21.111  1.00 20.00           C  
HETATM    9  C8  3K9 X   1      67.535  75.293  19.355  1.00 20.00           C  
HETATM   10  C9  3K9 X   1      68.269  77.090  20.762  1.00 20.00           C  
HETATM   11  C10 3K9 X   1      67.783  81.513  22.859  1.00 20.00           C  
HETATM   12  C11 3K9 X   1      67.406  81.308  21.375  1.00 20.00           C  
HETATM   13  C12 3K9 X   1      67.274  79.801  21.270  1.00 20.00           C  
HETATM   14  C13 3K9 X   1      69.184  79.179  26.741  1.00 20.00           C  
HETATM   15  C14 3K9 X   1      66.801  79.885  26.426  1.00 20.00           C  
HETATM   16  C15 3K9 X   1      67.080  77.027  21.464  1.00 20.00           C  
HETATM   17  C16 3K9 X   1      66.343  75.230  20.059  1.00 20.00           C  
HETATM   18  C17 3K9 X   1      68.498  76.220  19.707  1.00 20.00           C  
HETATM   19  O1  3K9 X   1      69.195  78.011  21.123  1.00 20.00           O  
HETATM   20  O2  3K9 X   1      67.687  74.415  18.334  1.00 20.00           O  
HETATM   21  C18 3K9 X   1      66.817  77.988  22.645  1.00 20.00           C  
HETATM   22  O3  3K9 X   1      66.351  77.582  23.679  1.00 20.00           O  
HETATM   23 CL1  3K9 X   1      65.141  74.065  19.622  1.00 20.00          CL  
HETATM   24  H1  3K9 X   1      66.465  80.440  24.167  1.00 20.00           H  
HETATM   25  H2  3K9 X   1      69.924  79.673  23.038  1.00 20.00           H  
HETATM   26  H3  3K9 X   1      71.677  78.917  24.535  1.00 20.00           H  
HETATM   27  H4  3K9 X   1      71.204  78.593  26.889  1.00 20.00           H  
HETATM   28  H5  3K9 X   1      65.219  76.053  21.637  1.00 20.00           H  
HETATM   29  H6  3K9 X   1      68.839  81.656  22.951  1.00 20.00           H  
HETATM   30  H7  3K9 X   1      67.271  82.368  23.250  1.00 20.00           H  
HETATM   31  H8  3K9 X   1      68.175  81.673  20.727  1.00 20.00           H  
HETATM   32  H9  3K9 X   1      66.481  81.793  21.141  1.00 20.00           H  
HETATM   33  H10 3K9 X   1      68.153  79.400  20.809  1.00 20.00           H  
HETATM   34  H11 3K9 X   1      66.418  79.561  20.675  1.00 20.00           H  
HETATM   35  H12 3K9 X   1      68.983  79.046  27.753  1.00 20.00           H  
HETATM   36  H13 3K9 X   1      66.176  80.245  25.636  1.00 20.00           H  
HETATM   37  H14 3K9 X   1      66.858  80.623  27.199  1.00 20.00           H  
HETATM   38  H15 3K9 X   1      66.388  78.982  26.825  1.00 20.00           H  
HETATM   39  H16 3K9 X   1      69.394  76.265  19.181  1.00 20.00           H  
HETATM   40  H17 3K9 X   1      69.786  78.179  20.385  1.00 20.00           H  
HETATM   41  H18 3K9 X   1      67.532  73.523  18.652  1.00 20.00           H  
TER                                                                             
HETATM    1  N1  3K9 X   1      67.698  79.237  22.499  1.00 20.00           N  
HETATM    2  C1  3K9 X   1      67.989  80.096  23.423  1.00 20.00           C  
HETATM    3  C2  3K9 X   1      69.086  79.532  24.302  1.00 20.00           C  
HETATM    4  C3  3K9 X   1      69.994  78.607  23.823  1.00 20.00           C  
HETATM    5  C4  3K9 X   1      70.931  78.048  24.679  1.00 20.00           C  
HETATM    6  C5  3K9 X   1      70.952  78.411  26.012  1.00 20.00           C  
HETATM    7  C6  3K9 X   1      69.107  79.896  25.639  1.00 20.00           C  
HETATM    8  C7  3K9 X   1      67.431  75.847  21.373  1.00 20.00           C  
HETATM    9  C8  3K9 X   1      65.846  75.575  19.594  1.00 20.00           C  
HETATM   10  C9  3K9 X   1      65.901  77.617  20.849  1.00 20.00           C  
HETATM   11  C10 3K9 X   1      68.466  81.393  22.798  1.00 20.00           C  
HETATM   12  C11 3K9 X   1      67.952  81.279  21.345  1.00 20.00           C  
HETATM   13  C12 3K9 X   1      67.692  79.819  21.069  1.00 20.00           C  
HETATM   14  C13 3K9 X   1      70.041  79.339  26.492  1.00 20.00           C  
HETATM   15  C14 3K9 X   1      68.110  80.902  26.165  1.00 20.00           C  
HETATM   16  C15 3K9 X   1      66.938  77.120  21.615  1.00 20.00           C  
HETATM   17  C16 3K9 X   1      66.887  75.076  20.363  1.00 20.00           C  
HETATM   18  C17 3K9 X   1      65.356  76.844  19.835  1.00 20.00           C  
HETATM   19  O1  3K9 X   1      65.383  78.853  21.051  1.00 20.00           O  
HETATM   20  O2  3K9 X   1      65.278  74.855  18.596  1.00 20.00           O  
HETATM   21  C18 3K9 X   1      67.422  77.947  22.763  1.00 20.00           C  
HETATM   22  O3  3K9 X   1      67.554  77.455  23.882  1.00 20.00           O  
HETATM   23 CL1  3K9 X   1      67.506  73.490  20.056  1.00 20.00          CL  
HETATM   24  H1  3K9 X   1      67.119  80.288  24.015  1.00 20.00           H  
HETATM   25  H2  3K9 X   1      69.976  78.331  22.820  1.00 20.00           H  
HETATM   26  H3  3K9 X   1      71.617  77.356  24.317  1.00 20.00           H  
HETATM   27  H4  3K9 X   1      71.652  77.989  26.655  1.00 20.00           H  
HETATM   28  H5  3K9 X   1      68.209  75.472  21.952  1.00 20.00           H  
HETATM   29  H6  3K9 X   1      68.038  82.239  23.293  1.00 20.00           H  
HETATM   30  H7  3K9 X   1      69.533  81.465  22.825  1.00 20.00           H  
HETATM   31  H8  3K9 X   1      68.689  81.654  20.667  1.00 20.00           H  
HETATM   32  H9  3K9 X   1      67.046  81.838  21.234  1.00 20.00           H  
HETATM   33  H10 3K9 X   1      68.467  79.390  20.468  1.00 20.00           H  
HETATM   34  H11 3K9 X   1      66.747  79.673  20.589  1.00 20.00           H  
HETATM   35  H12 3K9 X   1      70.059  79.615  27.495  1.00 20.00           H  
HETATM   36  H13 3K9 X   1      67.159  80.737  25.704  1.00 20.00           H  
HETATM   37  H14 3K9 X   1      68.449  81.892  25.938  1.00 20.00           H  
HETATM   38  H15 3K9 X   1      68.017  80.791  27.225  1.00 20.00           H  
HETATM   39  H16 3K9 X   1      64.578  77.220  19.256  1.00 20.00           H  
HETATM   40  H17 3K9 X   1      65.726  79.214  21.871  1.00 20.00           H  
HETATM   41  H18 3K9 X   1      65.753  74.028  18.487  1.00 20.00           H  
TER                                                                             
HETATM    1  N1  3K9 X   1      67.348  79.194  22.443  1.00 20.00           N  
HETATM    2  C1  3K9 X   1      67.543  80.188  23.509  1.00 20.00           C  
HETATM    3  C2  3K9 X   1      68.523  79.686  24.546  1.00 20.00           C  
HETATM    4  C3  3K9 X   1      69.345  78.613  24.258  1.00 20.00           C  
HETATM    5  C4  3K9 X   1      70.247  78.158  25.207  1.00 20.00           C  
HETATM    6  C5  3K9 X   1      70.321  78.773  26.442  1.00 20.00           C  
HETATM    7  C6  3K9 X   1      68.597  80.304  25.785  1.00 20.00           C  
HETATM    8  C7  3K9 X   1      67.811  77.225  20.326  1.00 20.00           C  
HETATM    9  C8  3K9 X   1      66.931  75.214  19.363  1.00 20.00           C  
HETATM   10  C9  3K9 X   1      66.338  75.830  21.603  1.00 20.00           C  
HETATM   11  C10 3K9 X   1      68.104  81.385  22.763  1.00 20.00           C  
HETATM   12  C11 3K9 X   1      67.400  81.309  21.416  1.00 20.00           C  
HETATM   13  C12 3K9 X   1      67.346  79.812  21.107  1.00 20.00           C  
HETATM   14  C13 3K9 X   1      69.497  79.849  26.730  1.00 20.00           C  
HETATM   15  C14 3K9 X   1      67.695  81.473  26.101  1.00 20.00           C  
HETATM   16  C15 3K9 X   1      67.119  76.965  21.499  1.00 20.00           C  
HETATM   17  C16 3K9 X   1      67.715  76.352  19.259  1.00 20.00           C  
HETATM   18  C17 3K9 X   1      66.241  74.954  20.532  1.00 20.00           C  
HETATM   19  O1  3K9 X   1      65.675  75.595  22.761  1.00 20.00           O  
HETATM   20  O2  3K9 X   1      66.857  74.370  18.305  1.00 20.00           O  
HETATM   21  C18 3K9 X   1      67.189  77.876  22.663  1.00 20.00           C  
HETATM   22  O3  3K9 X   1      67.104  77.433  23.813  1.00 20.00           O  
HETATM   23 CL1  3K9 X   1      68.573  76.681  17.793  1.00 20.00          CL  
HETATM   24  H1  3K9 X   1      66.615  80.430  23.983  1.00 20.00           H  
HETATM   25  H2  3K9 X   1      69.287  78.148  23.330  1.00 20.00           H  
HETATM   26  H3  3K9 X   1      70.869  77.353  24.989  1.00 20.00           H  
HETATM   27  H4  3K9 X   1      70.995  78.429  27.155  1.00 20.00           H  
HETATM   28  H5  3K9 X   1      68.402  78.078  20.249  1.00 20.00           H  
HETATM   29  H6  3K9 X   1      69.164  81.305  22.648  1.00 20.00           H  
HETATM   30  H7  3K9 X   1      67.868  82.298  23.268  1.00 20.00           H  
HETATM   31  H8  3K9 X   1      66.415  81.720  21.479  1.00 20.00           H  
HETATM   32  H9  3K9 X   1      67.958  81.831  20.667  1.00 20.00           H  
HETATM   33  H10 3K9 X   1      68.200  79.505  20.542  1.00 20.00           H  
HETATM   34  H11 3K9 X   1      66.454  79.563  20.571  1.00 20.00           H  
HETATM   35  H12 3K9 X   1      69.555  80.315  27.658  1.00 20.00           H  
HETATM   36  H13 3K9 X   1      66.792  81.116  26.550  1.00 20.00           H  
HETATM   37  H14 3K9 X   1      67.461  81.998  25.199  1.00 20.00           H  
HETATM   38  H15 3K9 X   1      68.193  82.134  26.780  1.00 20.00           H  
HETATM   39  H16 3K9 X   1      65.650  74.102  20.609  1.00 20.00           H  
HETATM   40  H17 3K9 X   1      66.248  75.798  23.505  1.00 20.00           H  
HETATM   41  H18 3K9 X   1      67.742  74.103  18.046  1.00 20.00           H  
TER                                                                             
HETATM    1  N1  3K9 X   1      67.804  78.944  22.734  1.00 20.00           N  
HETATM    2  C1  3K9 X   1      68.421  79.839  23.750  1.00 20.00           C  
HETATM    3  C2  3K9 X   1      69.905  79.574  23.884  1.00 20.00           C  
HETATM    4  C3  3K9 X   1      70.742  80.081  22.908  1.00 20.00           C  
HETATM    5  C4  3K9 X   1      72.109  79.870  22.990  1.00 20.00           C  
HETATM    6  C5  3K9 X   1      72.635  79.147  24.044  1.00 20.00           C  
HETATM    7  C6  3K9 X   1      70.433  78.849  24.942  1.00 20.00           C  
HETATM    8  C7  3K9 X   1      65.374  77.841  21.468  1.00 20.00           C  
HETATM    9  C8  3K9 X   1      64.528  75.925  20.303  1.00 20.00           C  
HETATM   10  C9  3K9 X   1      66.423  75.704  21.754  1.00 20.00           C  
HETATM   11  C10 3K9 X   1      68.157  81.231  23.166  1.00 20.00           C  
HETATM   12  C11 3K9 X   1      68.258  81.020  21.650  1.00 20.00           C  
HETATM   13  C12 3K9 X   1      67.748  79.589  21.397  1.00 20.00           C  
HETATM   14  C13 3K9 X   1      71.796  78.638  25.022  1.00 20.00           C  
HETATM   15  C14 3K9 X   1      69.473  78.312  25.977  1.00 20.00           C  
HETATM   16  C15 3K9 X   1      66.356  77.053  22.049  1.00 20.00           C  
HETATM   17  C16 3K9 X   1      64.460  77.277  20.599  1.00 20.00           C  
HETATM   18  C17 3K9 X   1      65.506  75.139  20.882  1.00 20.00           C  
HETATM   19  O1  3K9 X   1      67.395  74.955  22.330  1.00 20.00           O  
HETATM   20  O2  3K9 X   1      63.679  75.287  19.460  1.00 20.00           O  
HETATM   21  C18 3K9 X   1      67.342  77.675  22.999  1.00 20.00           C  
HETATM   22  O3  3K9 X   1      67.743  77.033  24.037  1.00 20.00           O  
HETATM   23 CL1  3K9 X   1      63.231  78.260  19.879  1.00 20.00          CL  
HETATM   24  H1  3K9 X   1      67.950  79.723  24.704  1.00 20.00           H  
HETATM   25  H2  3K9 X   1      70.345  80.621  22.113  1.00 20.00           H  
HETATM   26  H3  3K9 X   1      72.739  80.255  22.257  1.00 20.00           H  
HETATM   27  H4  3K9 X   1      73.661  78.985  24.102  1.00 20.00           H  
HETATM   28  H5  3K9 X   1      65.326  78.856  21.687  1.00 20.00           H  
HETATM   29  H6  3K9 X   1      68.893  81.931  23.503  1.00 20.00           H  
HETATM   30  H7  3K9 X   1      67.182  81.579  23.438  1.00 20.00           H  
HETATM   31  H8  3K9 X   1      69.273  81.117  21.326  1.00 20.00           H  
HETATM   32  H9  3K9 X   1      67.648  81.731  21.133  1.00 20.00           H  
HETATM   33  H10 3K9 X   1      66.746  79.604  21.024  1.00 20.00           H  
HETATM   34  H11 3K9 X   1      68.381  79.078  20.702  1.00 20.00           H  
HETATM   35  H12 3K9 X   1      72.192  78.098  25.818  1.00 20.00           H  
HETATM   36  H13 3K9 X   1      68.912  79.120  26.398  1.00 20.00           H  
HETATM   37  H14 3K9 X   1      70.023  77.819  26.752  1.00 20.00           H  
HETATM   38  H15 3K9 X   1      68.804  77.616  25.516  1.00 20.00           H  
HETATM   39  H16 3K9 X   1      65.554  74.123  20.663  1.00 20.00           H  
HETATM   40  H17 3K9 X   1      67.642  75.345  23.172  1.00 20.00           H  
HETATM   41  H18 3K9 X   1      62.825  75.724  19.474  1.00 20.00           H  
TER                                                                             
HETATM    1  N1  3K9 X   1      67.444  79.037  22.765  1.00 20.00           N  
HETATM    2  C1  3K9 X   1      67.923  79.958  23.812  1.00 20.00           C  
HETATM    3  C2  3K9 X   1      69.342  79.624  24.222  1.00 20.00           C  
HETATM    4  C3  3K9 X   1      70.208  79.176  23.242  1.00 20.00           C  
HETATM    5  C4  3K9 X   1      71.519  78.863  23.566  1.00 20.00           C  
HETATM    6  C5  3K9 X   1      71.959  78.995  24.869  1.00 20.00           C  
HETATM    7  C6  3K9 X   1      69.783  79.756  25.529  1.00 20.00           C  
HETATM    8  C7  3K9 X   1      67.089  77.172  20.538  1.00 20.00           C  
HETATM    9  C8  3K9 X   1      65.493  75.585  19.713  1.00 20.00           C  
HETATM   10  C9  3K9 X   1      65.594  76.074  22.058  1.00 20.00           C  
HETATM   11  C10 3K9 X   1      67.855  81.328  23.127  1.00 20.00           C  
HETATM   12  C11 3K9 X   1      68.016  81.009  21.644  1.00 20.00           C  
HETATM   13  C12 3K9 X   1      67.219  79.721  21.473  1.00 20.00           C  
HETATM   14  C13 3K9 X   1      71.091  79.444  25.852  1.00 20.00           C  
HETATM   15  C14 3K9 X   1      68.836  80.240  26.601  1.00 20.00           C  
HETATM   16  C15 3K9 X   1      66.622  76.969  21.828  1.00 20.00           C  
HETATM   17  C16 3K9 X   1      66.524  76.483  19.482  1.00 20.00           C  
HETATM   18  C17 3K9 X   1      65.027  75.382  20.998  1.00 20.00           C  
HETATM   19  O1  3K9 X   1      65.193  75.923  23.343  1.00 20.00           O  
HETATM   20  O2  3K9 X   1      64.911  74.882  18.711  1.00 20.00           O  
HETATM   21  C18 3K9 X   1      67.236  77.725  22.962  1.00 20.00           C  
HETATM   22  O3  3K9 X   1      67.530  77.153  24.017  1.00 20.00           O  
HETATM   23 CL1  3K9 X   1      67.102  76.741  17.872  1.00 20.00          CL  
HETATM   24  H1  3K9 X   1      67.287  79.926  24.672  1.00 20.00           H  
HETATM   25  H2  3K9 X   1      69.876  79.074  22.262  1.00 20.00           H  
HETATM   26  H3  3K9 X   1      72.172  78.530  22.828  1.00 20.00           H  
HETATM   27  H4  3K9 X   1      72.942  78.756  25.113  1.00 20.00           H  
HETATM   28  H5  3K9 X   1      67.864  77.843  20.366  1.00 20.00           H  
HETATM   29  H6  3K9 X   1      68.646  81.963  23.467  1.00 20.00           H  
HETATM   30  H7  3K9 X   1      66.913  81.800  23.313  1.00 20.00           H  
HETATM   31  H8  3K9 X   1      69.046  80.859  21.395  1.00 20.00           H  
HETATM   32  H9  3K9 X   1      67.612  81.793  21.038  1.00 20.00           H  
HETATM   33  H10 3K9 X   1      66.180  79.925  21.320  1.00 20.00           H  
HETATM   34  H11 3K9 X   1      67.593  79.139  20.657  1.00 20.00           H  
HETATM   35  H12 3K9 X   1      71.423  79.547  26.832  1.00 20.00           H  
HETATM   36  H13 3K9 X   1      68.293  79.409  26.999  1.00 20.00           H  
HETATM   37  H14 3K9 X   1      68.151  80.945  26.180  1.00 20.00           H  
HETATM   38  H15 3K9 X   1      69.394  80.709  27.385  1.00 20.00           H  
HETATM   39  H16 3K9 X   1      64.252  74.711  21.171  1.00 20.00           H  
HETATM   40  H17 3K9 X   1      65.099  76.786  23.753  1.00 20.00           H  
HETATM   41  H18 3K9 X   1      64.239  75.422  18.289  1.00 20.00           H  
TER                                                                             
HETATM    1  N1  3K9 X   1      67.213  79.243  22.556  1.00 20.00           N  
HETATM    2  C1  3K9 X   1      67.468  80.105  23.488  1.00 20.00           C  
HETATM    3  C2  3K9 X   1      68.582  79.578  24.366  1.00 20.00           C  
HETATM    4  C3  3K9 X   1      69.232  78.387  24.101  1.00 20.00           C  
HETATM    5  C4  3K9 X   1      70.250  77.953  24.936  1.00 20.00           C  
HETATM    6  C5  3K9 X   1      70.612  78.708  26.035  1.00 20.00           C  
HETATM    7  C6  3K9 X   1      68.945  80.335  25.468  1.00 20.00           C  
HETATM    8  C7  3K9 X   1      67.815  77.178  20.596  1.00 20.00           C  
HETATM    9  C8  3K9 X   1      66.922  75.223  19.535  1.00 20.00           C  
HETATM   10  C9  3K9 X   1      66.091  75.910  21.675  1.00 20.00           C  
HETATM   11  C10 3K9 X   1      67.896  81.425  22.875  1.00 20.00           C  
HETATM   12  C11 3K9 X   1      67.391  81.303  21.420  1.00 20.00           C  
HETATM   13  C12 3K9 X   1      67.189  79.837  21.131  1.00 20.00           C  
HETATM   14  C13 3K9 X   1      69.960  79.902  26.300  1.00 20.00           C  
HETATM   15  C14 3K9 X   1      68.231  81.634  25.761  1.00 20.00           C  
HETATM   16  C15 3K9 X   1      66.960  76.984  21.670  1.00 20.00           C  
HETATM   17  C16 3K9 X   1      67.794  76.300  19.529  1.00 20.00           C  
HETATM   18  C17 3K9 X   1      66.070  75.029  20.605  1.00 20.00           C  
HETATM   19  O1  3K9 X   1      65.288  75.781  22.760  1.00 20.00           O  
HETATM   20  O2  3K9 X   1      66.962  74.401  18.458  1.00 20.00           O  
HETATM   21  C18 3K9 X   1      66.986  77.938  22.810  1.00 20.00           C  
HETATM   22  O3  3K9 X   1      66.804  77.540  23.965  1.00 20.00           O  
HETATM   23 CL1  3K9 X   1      68.857  76.546  18.186  1.00 20.00          CL  
HETATM   24  H1  3K9 X   1      66.590  80.258  24.079  1.00 20.00           H  
HETATM   25  H2  3K9 X   1      68.957  77.816  23.276  1.00 20.00           H  
HETATM   26  H3  3K9 X   1      70.742  77.058  24.735  1.00 20.00           H  
HETATM   27  H4  3K9 X   1      71.373  78.380  26.664  1.00 20.00           H  
HETATM   28  H5  3K9 X   1      68.472  77.985  20.593  1.00 20.00           H  
HETATM   29  H6  3K9 X   1      68.959  81.538  22.906  1.00 20.00           H  
HETATM   30  H7  3K9 X   1      67.434  82.250  23.376  1.00 20.00           H  
HETATM   31  H8  3K9 X   1      66.465  81.827  21.310  1.00 20.00           H  
HETATM   32  H9  3K9 X   1      68.115  81.711  20.747  1.00 20.00           H  
HETATM   33  H10 3K9 X   1      66.252  79.658  20.647  1.00 20.00           H  
HETATM   34  H11 3K9 X   1      67.982  79.443  20.529  1.00 20.00           H  
HETATM   35  H12 3K9 X   1      70.235  80.473  27.125  1.00 20.00           H  
HETATM   36  H13 3K9 X   1      67.207  81.434  25.994  1.00 20.00           H  
HETATM   37  H14 3K9 X   1      68.284  82.271  24.903  1.00 20.00           H  
HETATM   38  H15 3K9 X   1      68.698  82.117  26.593  1.00 20.00           H  
HETATM   39  H16 3K9 X   1      65.413  74.223  20.608  1.00 20.00           H  
HETATM   40  H17 3K9 X   1      65.525  74.984  23.240  1.00 20.00           H  
HETATM   41  H18 3K9 X   1      66.551  73.562  18.680  1.00 20.00           H  
TER                                                                             
HETATM    1  N1  3K9 X   1      67.447  79.016  22.862  1.00 20.00           N  
HETATM    2  C1  3K9 X   1      67.799  79.954  23.942  1.00 20.00           C  
HETATM    3  C2  3K9 X   1      69.236  79.768  24.378  1.00 20.00           C  
HETATM    4  C3  3K9 X   1      69.531  80.184  25.662  1.00 20.00           C  
HETATM    5  C4  3K9 X   1      70.819  80.050  26.155  1.00 20.00           C  
HETATM    6  C5  3K9 X   1      71.810  79.505  25.361  1.00 20.00           C  
HETATM    7  C6  3K9 X   1      70.230  79.221  23.581  1.00 20.00           C  
HETATM    8  C7  3K9 X   1      65.221  76.803  21.642  1.00 20.00           C  
HETATM    9  C8  3K9 X   1      65.897  75.445  19.786  1.00 20.00           C  
HETATM   10  C9  3K9 X   1      67.545  76.347  21.274  1.00 20.00           C  
HETATM   11  C10 3K9 X   1      67.595  81.327  23.288  1.00 20.00           C  
HETATM   12  C11 3K9 X   1      67.822  81.067  21.803  1.00 20.00           C  
HETATM   13  C12 3K9 X   1      67.175  79.704  21.582  1.00 20.00           C  
HETATM   14  C13 3K9 X   1      71.514  79.087  24.072  1.00 20.00           C  
HETATM   15  C14 3K9 X   1      69.909  78.772  22.175  1.00 20.00           C  
HETATM   16  C15 3K9 X   1      66.547  76.950  22.016  1.00 20.00           C  
HETATM   17  C16 3K9 X   1      64.896  76.050  20.530  1.00 20.00           C  
HETATM   18  C17 3K9 X   1      67.220  75.591  20.159  1.00 20.00           C  
HETATM   19  O1  3K9 X   1      68.819  76.538  21.697  1.00 20.00           O  
HETATM   20  O2  3K9 X   1      65.591  74.708  18.690  1.00 20.00           O  
HETATM   21  C18 3K9 X   1      66.903  77.845  23.171  1.00 20.00           C  
HETATM   22  O3  3K9 X   1      66.753  77.451  24.333  1.00 20.00           O  
HETATM   23 CL1  3K9 X   1      63.240  75.861  20.066  1.00 20.00          CL  
HETATM   24  H1  3K9 X   1      67.151  79.831  24.785  1.00 20.00           H  
HETATM   25  H2  3K9 X   1      68.786  80.598  26.259  1.00 20.00           H  
HETATM   26  H3  3K9 X   1      71.041  80.359  27.123  1.00 20.00           H  
HETATM   27  H4  3K9 X   1      72.778  79.408  25.729  1.00 20.00           H  
HETATM   28  H5  3K9 X   1      64.470  77.260  22.198  1.00 20.00           H  
HETATM   29  H6  3K9 X   1      68.304  82.036  23.663  1.00 20.00           H  
HETATM   30  H7  3K9 X   1      66.603  81.688  23.463  1.00 20.00           H  
HETATM   31  H8  3K9 X   1      68.867  81.037  21.575  1.00 20.00           H  
HETATM   32  H9  3K9 X   1      67.348  81.818  21.206  1.00 20.00           H  
HETATM   33  H10 3K9 X   1      66.124  79.798  21.408  1.00 20.00           H  
HETATM   34  H11 3K9 X   1      67.629  79.189  20.761  1.00 20.00           H  
HETATM   35  H12 3K9 X   1      72.259  78.674  23.476  1.00 20.00           H  
HETATM   36  H13 3K9 X   1      70.593  78.004  21.880  1.00 20.00           H  
HETATM   37  H14 3K9 X   1      69.997  79.603  21.506  1.00 20.00           H  
HETATM   38  H15 3K9 X   1      68.910  78.391  22.141  1.00 20.00           H  
HETATM   39  H16 3K9 X   1      67.970  75.134  19.603  1.00 20.00           H  
HETATM   40  H17 3K9 X   1      69.004  75.950  22.432  1.00 20.00           H  
HETATM   41  H18 3K9 X   1      66.367  74.629  18.130  1.00 20.00           H  
TER                                                                             
HETATM    1  N1  3K9 X   1      67.137  79.285  22.465  1.00 20.00           N  
HETATM    2  C1  3K9 X   1      67.312  80.167  23.396  1.00 20.00           C  
HETATM    3  C2  3K9 X   1      68.341  79.658  24.380  1.00 20.00           C  
HETATM    4  C3  3K9 X   1      68.928  78.421  24.190  1.00 20.00           C  
HETATM    5  C4  3K9 X   1      69.874  77.957  25.089  1.00 20.00           C  
HETATM    6  C5  3K9 X   1      70.228  78.729  26.180  1.00 20.00           C  
HETATM    7  C6  3K9 X   1      68.696  80.432  25.474  1.00 20.00           C  
HETATM    8  C7  3K9 X   1      68.064  76.058  21.679  1.00 20.00           C  
HETATM    9  C8  3K9 X   1      67.339  75.146  19.584  1.00 20.00           C  
HETATM   10  C9  3K9 X   1      66.229  77.060  20.506  1.00 20.00           C  
HETATM   11  C10 3K9 X   1      67.797  81.472  22.795  1.00 20.00           C  
HETATM   12  C11 3K9 X   1      67.423  81.318  21.303  1.00 20.00           C  
HETATM   13  C12 3K9 X   1      67.243  79.846  21.030  1.00 20.00           C  
HETATM   14  C13 3K9 X   1      69.640  79.969  26.371  1.00 20.00           C  
HETATM   15  C14 3K9 X   1      68.085  81.788  25.738  1.00 20.00           C  
HETATM   16  C15 3K9 X   1      67.082  77.032  21.594  1.00 20.00           C  
HETATM   17  C16 3K9 X   1      68.195  75.118  20.674  1.00 20.00           C  
HETATM   18  C17 3K9 X   1      66.360  76.117  19.499  1.00 20.00           C  
HETATM   19  O1  3K9 X   1      65.238  77.969  20.340  1.00 20.00           O  
HETATM   20  O2  3K9 X   1      67.484  74.210  18.614  1.00 20.00           O  
HETATM   21  C18 3K9 X   1      66.885  77.990  22.725  1.00 20.00           C  
HETATM   22  O3  3K9 X   1      66.514  77.596  23.823  1.00 20.00           O  
HETATM   23 CL1  3K9 X   1      69.425  73.906  20.778  1.00 20.00          CL  
HETATM   24  H1  3K9 X   1      66.385  80.335  23.903  1.00 20.00           H  
HETATM   25  H2  3K9 X   1      68.658  77.838  23.371  1.00 20.00           H  
HETATM   26  H3  3K9 X   1      70.319  77.028  24.944  1.00 20.00           H  
HETATM   27  H4  3K9 X   1      70.936  78.379  26.857  1.00 20.00           H  
HETATM   28  H5  3K9 X   1      68.703  76.035  22.499  1.00 20.00           H  
HETATM   29  H6  3K9 X   1      68.854  81.584  22.918  1.00 20.00           H  
HETATM   30  H7  3K9 X   1      67.296  82.309  23.234  1.00 20.00           H  
HETATM   31  H8  3K9 X   1      68.206  81.711  20.689  1.00 20.00           H  
HETATM   32  H9  3K9 X   1      66.513  81.842  21.100  1.00 20.00           H  
HETATM   33  H10 3K9 X   1      68.085  79.438  20.510  1.00 20.00           H  
HETATM   34  H11 3K9 X   1      66.352  79.658  20.469  1.00 20.00           H  
HETATM   35  H12 3K9 X   1      69.909  80.552  27.190  1.00 20.00           H  
HETATM   36  H13 3K9 X   1      67.029  81.684  25.871  1.00 20.00           H  
HETATM   37  H14 3K9 X   1      68.278  82.433  24.906  1.00 20.00           H  
HETATM   38  H15 3K9 X   1      68.516  82.207  26.623  1.00 20.00           H  
HETATM   39  H16 3K9 X   1      65.720  76.140  18.678  1.00 20.00           H  
HETATM   40  H17 3K9 X   1      64.754  78.070  21.163  1.00 20.00           H  
HETATM   41  H18 3K9 X   1      66.816  74.344  17.938  1.00 20.00           H  
TER                                                                             
HETATM    1  N1  3K9 X   1      67.477  79.078  22.758  1.00 20.00           N  
HETATM    2  C1  3K9 X   1      68.024  79.988  23.786  1.00 20.00           C  
HETATM    3  C2  3K9 X   1      69.496  79.719  24.031  1.00 20.00           C  
HETATM    4  C3  3K9 X   1      70.320  79.239  23.031  1.00 20.00           C  
HETATM    5  C4  3K9 X   1      71.640  78.923  23.313  1.00 20.00           C  
HETATM    6  C5  3K9 X   1      72.130  79.083  24.595  1.00 20.00           C  
HETATM    7  C6  3K9 X   1      69.987  79.880  25.317  1.00 20.00           C  
HETATM    8  C7  3K9 X   1      66.799  77.224  20.570  1.00 20.00           C  
HETATM    9  C8  3K9 X   1      65.402  75.378  19.947  1.00 20.00           C  
HETATM   10  C9  3K9 X   1      65.628  75.985  22.255  1.00 20.00           C  
HETATM   11  C10 3K9 X   1      67.811  81.359  23.152  1.00 20.00           C  
HETATM   12  C11 3K9 X   1      68.015  81.094  21.665  1.00 20.00           C  
HETATM   13  C12 3K9 X   1      67.363  79.724  21.438  1.00 20.00           C  
HETATM   14  C13 3K9 X   1      71.303  79.565  25.598  1.00 20.00           C  
HETATM   15  C14 3K9 X   1      69.085  80.399  26.412  1.00 20.00           C  
HETATM   16  C15 3K9 X   1      66.481  77.013  21.902  1.00 20.00           C  
HETATM   17  C16 3K9 X   1      66.258  76.409  19.593  1.00 20.00           C  
HETATM   18  C17 3K9 X   1      65.086  75.167  21.276  1.00 20.00           C  
HETATM   19  O1  3K9 X   1      65.266  75.700  23.530  1.00 20.00           O  
HETATM   20  O2  3K9 X   1      64.852  74.549  19.026  1.00 20.00           O  
HETATM   21  C18 3K9 X   1      67.124  77.800  23.000  1.00 20.00           C  
HETATM   22  O3  3K9 X   1      67.324  77.289  24.100  1.00 20.00           O  
HETATM   23 CL1  3K9 X   1      66.649  76.676  17.929  1.00 20.00          CL  
HETATM   24  H1  3K9 X   1      67.486  79.900  24.707  1.00 20.00           H  
HETATM   25  H2  3K9 X   1      69.950  79.115  22.067  1.00 20.00           H  
HETATM   26  H3  3K9 X   1      72.262  78.566  22.560  1.00 20.00           H  
HETATM   27  H4  3K9 X   1      73.119  78.842  24.808  1.00 20.00           H  
HETATM   28  H5  3K9 X   1      67.444  77.995  20.304  1.00 20.00           H  
HETATM   29  H6  3K9 X   1      66.823  81.721  23.345  1.00 20.00           H  
HETATM   30  H7  3K9 X   1      68.527  82.065  23.517  1.00 20.00           H  
HETATM   31  H8  3K9 X   1      69.057  81.063  21.424  1.00 20.00           H  
HETATM   32  H9  3K9 X   1      67.534  81.846  21.075  1.00 20.00           H  
HETATM   33  H10 3K9 X   1      66.338  79.829  21.149  1.00 20.00           H  
HETATM   34  H11 3K9 X   1      67.888  79.167  20.690  1.00 20.00           H  
HETATM   35  H12 3K9 X   1      71.673  79.689  26.562  1.00 20.00           H  
HETATM   36  H13 3K9 X   1      69.346  79.934  27.340  1.00 20.00           H  
HETATM   37  H14 3K9 X   1      68.067  80.171  26.173  1.00 20.00           H  
HETATM   38  H15 3K9 X   1      69.203  81.458  26.499  1.00 20.00           H  
HETATM   39  H16 3K9 X   1      64.441  74.396  21.541  1.00 20.00           H  
HETATM   40  H17 3K9 X   1      66.052  75.575  24.066  1.00 20.00           H  
HETATM   41  H18 3K9 X   1      65.452  73.821  18.851  1.00 20.00           H  
TER                                                                             
HETATM    1  N1  3K9 X   1      67.697  79.043  22.618  1.00 20.00           N  
HETATM    2  C1  3K9 X   1      68.203  79.953  23.662  1.00 20.00           C  
HETATM    3  C2  3K9 X   1      69.627  79.607  24.039  1.00 20.00           C  
HETATM    4  C3  3K9 X   1      70.590  79.478  23.056  1.00 20.00           C  
HETATM    5  C4  3K9 X   1      71.896  79.166  23.403  1.00 20.00           C  
HETATM    6  C5  3K9 X   1      72.233  78.981  24.731  1.00 20.00           C  
HETATM    7  C6  3K9 X   1      69.965  79.421  25.370  1.00 20.00           C  
HETATM    8  C7  3K9 X   1      65.706  77.738  20.970  1.00 20.00           C  
HETATM    9  C8  3K9 X   1      64.912  75.647  20.106  1.00 20.00           C  
HETATM   10  C9  3K9 X   1      66.583  75.677  21.824  1.00 20.00           C  
HETATM   11  C10 3K9 X   1      68.130  81.329  22.988  1.00 20.00           C  
HETATM   12  C11 3K9 X   1      68.259  81.020  21.500  1.00 20.00           C  
HETATM   13  C12 3K9 X   1      67.449  79.738  21.336  1.00 20.00           C  
HETATM   14  C13 3K9 X   1      71.266  79.111  25.716  1.00 20.00           C  
HETATM   15  C14 3K9 X   1      68.911  79.557  26.444  1.00 20.00           C  
HETATM   16  C15 3K9 X   1      66.555  77.059  21.830  1.00 20.00           C  
HETATM   17  C16 3K9 X   1      64.883  77.033  20.111  1.00 20.00           C  
HETATM   18  C17 3K9 X   1      65.758  74.970  20.963  1.00 20.00           C  
HETATM   19  O1  3K9 X   1      67.441  75.081  22.687  1.00 20.00           O  
HETATM   20  O2  3K9 X   1      64.129  74.913  19.278  1.00 20.00           O  
HETATM   21  C18 3K9 X   1      67.486  77.741  22.808  1.00 20.00           C  
HETATM   22  O3  3K9 X   1      68.021  77.097  23.743  1.00 20.00           O  
HETATM   23 CL1  3K9 X   1      63.819  77.881  19.043  1.00 20.00          CL  
HETATM   24  H1  3K9 X   1      67.585  79.919  24.534  1.00 20.00           H  
HETATM   25  H2  3K9 X   1      70.336  79.613  22.057  1.00 20.00           H  
HETATM   26  H3  3K9 X   1      72.622  79.073  22.664  1.00 20.00           H  
HETATM   27  H4  3K9 X   1      73.211  78.743  24.990  1.00 20.00           H  
HETATM   28  H5  3K9 X   1      65.687  78.778  20.972  1.00 20.00           H  
HETATM   29  H6  3K9 X   1      68.933  81.956  23.316  1.00 20.00           H  
HETATM   30  H7  3K9 X   1      67.196  81.805  23.197  1.00 20.00           H  
HETATM   31  H8  3K9 X   1      67.848  81.811  20.908  1.00 20.00           H  
HETATM   32  H9  3K9 X   1      69.282  80.864  21.228  1.00 20.00           H  
HETATM   33  H10 3K9 X   1      66.409  79.950  21.206  1.00 20.00           H  
HETATM   34  H11 3K9 X   1      67.803  79.160  20.508  1.00 20.00           H  
HETATM   35  H12 3K9 X   1      71.521  78.975  26.715  1.00 20.00           H  
HETATM   36  H13 3K9 X   1      69.276  80.191  27.224  1.00 20.00           H  
HETATM   37  H14 3K9 X   1      68.684  78.592  26.845  1.00 20.00           H  
HETATM   38  H15 3K9 X   1      68.025  79.985  26.022  1.00 20.00           H  
HETATM   39  H16 3K9 X   1      65.777  73.930  20.961  1.00 20.00           H  
HETATM   40  H17 3K9 X   1      67.746  74.250  22.315  1.00 20.00           H  
HETATM   41  H18 3K9 X   1      64.364  73.986  19.353  1.00 20.00           H  
TER                                                                             
HETATM    1  N1  3K9 X   1      67.653  78.928  20.475  1.00 20.00           N  
HETATM    2  C1  3K9 X   1      67.891  79.896  21.556  1.00 20.00           C  
HETATM    3  C2  3K9 X   1      68.872  79.350  22.568  1.00 20.00           C  
HETATM    4  C3  3K9 X   1      69.875  78.488  22.164  1.00 20.00           C  
HETATM    5  C4  3K9 X   1      70.778  77.992  23.092  1.00 20.00           C  
HETATM    6  C5  3K9 X   1      70.672  78.355  24.421  1.00 20.00           C  
HETATM    7  C6  3K9 X   1      68.766  79.714  23.902  1.00 20.00           C  
HETATM    8  C7  3K9 X   1      66.542  77.937  22.895  1.00 20.00           C  
HETATM    9  C8  3K9 X   1      66.227  76.097  24.399  1.00 20.00           C  
HETATM   10  C9  3K9 X   1      67.106  75.713  22.202  1.00 20.00           C  
HETATM   11  C10 3K9 X   1      68.472  81.092  20.823  1.00 20.00           C  
HETATM   12  C11 3K9 X   1      67.747  81.059  19.486  1.00 20.00           C  
HETATM   13  C12 3K9 X   1      67.648  79.570  19.151  1.00 20.00           C  
HETATM   14  C13 3K9 X   1      69.667  79.219  24.826  1.00 20.00           C  
HETATM   15  C14 3K9 X   1      67.668  80.651  24.345  1.00 20.00           C  
HETATM   16  C15 3K9 X   1      67.025  77.066  21.932  1.00 20.00           C  
HETATM   17  C16 3K9 X   1      66.146  77.454  24.128  1.00 20.00           C  
HETATM   18  C17 3K9 X   1      66.709  75.228  23.438  1.00 20.00           C  
HETATM   19  O1  3K9 X   1      67.577  74.880  21.242  1.00 20.00           O  
HETATM   20  O2  3K9 X   1      65.846  75.575  25.590  1.00 20.00           O  
HETATM   21  C18 3K9 X   1      67.456  77.599  20.606  1.00 20.00           C  
HETATM   22  O3  3K9 X   1      67.627  76.837  19.648  1.00 20.00           O  
HETATM   23 CL1  3K9 X   1      65.549  78.542  25.333  1.00 20.00          CL  
HETATM   24  H1  3K9 X   1      66.977  80.154  22.048  1.00 20.00           H  
HETATM   25  H2  3K9 X   1      69.952  78.212  21.165  1.00 20.00           H  
HETATM   26  H3  3K9 X   1      71.534  77.347  22.787  1.00 20.00           H  
HETATM   27  H4  3K9 X   1      71.347  77.979  25.118  1.00 20.00           H  
HETATM   28  H5  3K9 X   1      66.477  78.955  22.690  1.00 20.00           H  
HETATM   29  H6  3K9 X   1      69.528  80.985  20.691  1.00 20.00           H  
HETATM   30  H7  3K9 X   1      68.268  82.001  21.349  1.00 20.00           H  
HETATM   31  H8  3K9 X   1      68.308  81.580  18.738  1.00 20.00           H  
HETATM   32  H9  3K9 X   1      66.774  81.495  19.571  1.00 20.00           H  
HETATM   33  H10 3K9 X   1      68.486  79.251  18.567  1.00 20.00           H  
HETATM   34  H11 3K9 X   1      66.742  79.355  18.624  1.00 20.00           H  
HETATM   35  H12 3K9 X   1      69.590  79.495  25.826  1.00 20.00           H  
HETATM   36  H13 3K9 X   1      67.204  81.088  23.486  1.00 20.00           H  
HETATM   37  H14 3K9 X   1      68.083  81.423  24.957  1.00 20.00           H  
HETATM   38  H15 3K9 X   1      66.938  80.104  24.905  1.00 20.00           H  
HETATM   39  H16 3K9 X   1      66.774  74.210  23.643  1.00 20.00           H  
HETATM   40  H17 3K9 X   1      66.936  74.185  21.078  1.00 20.00           H  
HETATM   41  H18 3K9 X   1      64.924  75.311  25.545  1.00 20.00           H  
TER                                                                             
HETATM    1  N1  3K9 X   1      67.611  78.916  23.026  1.00 20.00           N  
HETATM    2  C1  3K9 X   1      68.169  79.845  24.027  1.00 20.00           C  
HETATM    3  C2  3K9 X   1      69.642  79.579  24.249  1.00 20.00           C  
HETATM    4  C3  3K9 X   1      70.568  80.578  24.014  1.00 20.00           C  
HETATM    5  C4  3K9 X   1      71.916  80.335  24.224  1.00 20.00           C  
HETATM    6  C5  3K9 X   1      72.335  79.093  24.662  1.00 20.00           C  
HETATM    7  C6  3K9 X   1      70.062  78.333  24.689  1.00 20.00           C  
HETATM    8  C7  3K9 X   1      65.010  76.886  21.861  1.00 20.00           C  
HETATM    9  C8  3K9 X   1      65.355  76.082  19.629  1.00 20.00           C  
HETATM   10  C9  3K9 X   1      67.204  76.935  20.894  1.00 20.00           C  
HETATM   11  C10 3K9 X   1      67.953  81.206  23.403  1.00 20.00           C  
HETATM   12  C11 3K9 X   1      67.779  80.971  21.930  1.00 20.00           C  
HETATM   13  C12 3K9 X   1      67.998  79.494  21.726  1.00 20.00           C  
HETATM   14  C13 3K9 X   1      71.406  78.092  24.898  1.00 20.00           C  
HETATM   15  C14 3K9 X   1      69.097  77.202  24.957  1.00 20.00           C  
HETATM   16  C15 3K9 X   1      66.360  77.185  21.960  1.00 20.00           C  
HETATM   17  C16 3K9 X   1      64.509  76.333  20.698  1.00 20.00           C  
HETATM   18  C17 3K9 X   1      66.701  76.380  19.728  1.00 20.00           C  
HETATM   19  O1  3K9 X   1      68.518  77.240  21.014  1.00 20.00           O  
HETATM   20  O2  3K9 X   1      64.909  75.546  18.467  1.00 20.00           O  
HETATM   21  C18 3K9 X   1      66.904  77.790  23.251  1.00 20.00           C  
HETATM   22  O3  3K9 X   1      66.690  77.265  24.342  1.00 20.00           O  
HETATM   23 CL1  3K9 X   1      62.825  75.954  20.576  1.00 20.00          CL  
HETATM   24  H1  3K9 X   1      67.646  79.764  24.957  1.00 20.00           H  
HETATM   25  H2  3K9 X   1      70.253  81.511  23.681  1.00 20.00           H  
HETATM   26  H3  3K9 X   1      72.613  81.088  24.051  1.00 20.00           H  
HETATM   27  H4  3K9 X   1      73.348  78.910  24.815  1.00 20.00           H  
HETATM   28  H5  3K9 X   1      64.375  77.078  22.662  1.00 20.00           H  
HETATM   29  H6  3K9 X   1      67.077  81.666  23.810  1.00 20.00           H  
HETATM   30  H7  3K9 X   1      68.801  81.833  23.580  1.00 20.00           H  
HETATM   31  H8  3K9 X   1      68.499  81.535  21.375  1.00 20.00           H  
HETATM   32  H9  3K9 X   1      66.793  81.248  21.622  1.00 20.00           H  
HETATM   33  H10 3K9 X   1      69.023  79.284  21.502  1.00 20.00           H  
HETATM   34  H11 3K9 X   1      67.377  79.119  20.939  1.00 20.00           H  
HETATM   35  H12 3K9 X   1      71.721  77.158  25.232  1.00 20.00           H  
HETATM   36  H13 3K9 X   1      68.766  76.787  24.028  1.00 20.00           H  
HETATM   37  H14 3K9 X   1      68.254  77.574  25.501  1.00 20.00           H  
HETATM   38  H15 3K9 X   1      69.587  76.445  25.532  1.00 20.00           H  
HETATM   39  H16 3K9 X   1      67.336  76.188  18.927  1.00 20.00           H  
HETATM   40  H17 3K9 X   1      69.003  76.464  21.305  1.00 20.00           H  
HETATM   41  H18 3K9 X   1      65.634  75.490  17.841  1.00 20.00           H  
TER                                                                             
HETATM    1  N1  3K9 X   1      67.496  79.078  22.888  1.00 20.00           N  
HETATM    2  C1  3K9 X   1      68.053  80.001  23.915  1.00 20.00           C  
HETATM    3  C2  3K9 X   1      69.534  79.760  24.121  1.00 20.00           C  
HETATM    4  C3  3K9 X   1      70.454  80.689  23.672  1.00 20.00           C  
HETATM    5  C4  3K9 X   1      71.809  80.471  23.865  1.00 20.00           C  
HETATM    6  C5  3K9 X   1      72.240  79.323  24.503  1.00 20.00           C  
HETATM    7  C6  3K9 X   1      69.966  78.609  24.760  1.00 20.00           C  
HETATM    8  C7  3K9 X   1      67.227  76.772  20.875  1.00 20.00           C  
HETATM    9  C8  3K9 X   1      65.332  75.670  19.904  1.00 20.00           C  
HETATM   10  C9  3K9 X   1      65.153  76.673  22.074  1.00 20.00           C  
HETATM   11  C10 3K9 X   1      67.796  81.378  23.293  1.00 20.00           C  
HETATM   12  C11 3K9 X   1      67.969  81.141  21.787  1.00 20.00           C  
HETATM   13  C12 3K9 X   1      67.491  79.698  21.538  1.00 20.00           C  
HETATM   14  C13 3K9 X   1      71.317  78.392  24.953  1.00 20.00           C  
HETATM   15  C14 3K9 X   1      68.961  77.591  25.246  1.00 20.00           C  
HETATM   16  C15 3K9 X   1      66.474  77.075  21.998  1.00 20.00           C  
HETATM   17  C16 3K9 X   1      66.656  76.073  19.828  1.00 20.00           C  
HETATM   18  C17 3K9 X   1      64.581  75.972  21.024  1.00 20.00           C  
HETATM   19  O1  3K9 X   1      64.481  76.999  23.205  1.00 20.00           O  
HETATM   20  O2  3K9 X   1      64.730  74.979  18.906  1.00 20.00           O  
HETATM   21  C18 3K9 X   1      67.050  77.834  23.151  1.00 20.00           C  
HETATM   22  O3  3K9 X   1      67.105  77.331  24.271  1.00 20.00           O  
HETATM   23 CL1  3K9 X   1      67.645  75.732  18.450  1.00 20.00          CL  
HETATM   24  H1  3K9 X   1      67.541  79.896  24.848  1.00 20.00           H  
HETATM   25  H2  3K9 X   1      70.129  81.551  23.188  1.00 20.00           H  
HETATM   26  H3  3K9 X   1      72.501  81.171  23.531  1.00 20.00           H  
HETATM   27  H4  3K9 X   1      73.257  79.157  24.644  1.00 20.00           H  
HETATM   28  H5  3K9 X   1      68.221  77.072  20.819  1.00 20.00           H  
HETATM   29  H6  3K9 X   1      66.805  81.716  23.513  1.00 20.00           H  
HETATM   30  H7  3K9 X   1      68.506  82.095  23.649  1.00 20.00           H  
HETATM   31  H8  3K9 X   1      67.373  81.833  21.229  1.00 20.00           H  
HETATM   32  H9  3K9 X   1      68.996  81.248  21.508  1.00 20.00           H  
HETATM   33  H10 3K9 X   1      68.162  79.184  20.882  1.00 20.00           H  
HETATM   34  H11 3K9 X   1      66.507  79.691  21.120  1.00 20.00           H  
HETATM   35  H12 3K9 X   1      71.641  77.530  25.436  1.00 20.00           H  
HETATM   36  H13 3K9 X   1      68.850  76.821  24.512  1.00 20.00           H  
HETATM   37  H14 3K9 X   1      68.018  78.070  25.406  1.00 20.00           H  
HETATM   38  H15 3K9 X   1      69.304  77.162  26.164  1.00 20.00           H  
HETATM   39  H16 3K9 X   1      63.586  75.673  21.080  1.00 20.00           H  
HETATM   40  H17 3K9 X   1      63.543  76.842  23.076  1.00 20.00           H  
HETATM   41  H18 3K9 X   1      65.320  74.289  18.593  1.00 20.00           H  
TER                                                                             
HETATM    1  N1  3K9 X   1      67.572  79.126  22.835  1.00 20.00           N  
HETATM    2  C1  3K9 X   1      68.177  80.031  23.835  1.00 20.00           C  
HETATM    3  C2  3K9 X   1      69.635  79.699  24.062  1.00 20.00           C  
HETATM    4  C3  3K9 X   1      70.578  80.036  23.110  1.00 20.00           C  
HETATM    5  C4  3K9 X   1      71.915  79.736  23.322  1.00 20.00           C  
HETATM    6  C5  3K9 X   1      72.304  79.094  24.482  1.00 20.00           C  
HETATM    7  C6  3K9 X   1      70.025  79.055  25.226  1.00 20.00           C  
HETATM    8  C7  3K9 X   1      65.781  77.725  20.973  1.00 20.00           C  
HETATM    9  C8  3K9 X   1      65.032  75.683  19.965  1.00 20.00           C  
HETATM   10  C9  3K9 X   1      66.480  75.616  21.874  1.00 20.00           C  
HETATM   11  C10 3K9 X   1      68.019  81.397  23.174  1.00 20.00           C  
HETATM   12  C11 3K9 X   1      68.186  81.091  21.690  1.00 20.00           C  
HETATM   13  C12 3K9 X   1      67.466  79.749  21.503  1.00 20.00           C  
HETATM   14  C13 3K9 X   1      71.358  78.756  25.437  1.00 20.00           C  
HETATM   15  C14 3K9 X   1      68.994  78.681  26.265  1.00 20.00           C  
HETATM   16  C15 3K9 X   1      66.496  76.998  21.912  1.00 20.00           C  
HETATM   17  C16 3K9 X   1      65.047  77.068  20.003  1.00 20.00           C  
HETATM   18  C17 3K9 X   1      65.745  74.958  20.901  1.00 20.00           C  
HETATM   19  O1  3K9 X   1      67.179  74.895  22.784  1.00 20.00           O  
HETATM   20  O2  3K9 X   1      64.347  74.954  19.050  1.00 20.00           O  
HETATM   21  C18 3K9 X   1      67.315  77.750  23.007  1.00 20.00           C  
HETATM   22  O3  3K9 X   1      67.720  77.165  23.979  1.00 20.00           O  
HETATM   23 CL1  3K9 X   1      64.150  77.975  18.835  1.00 20.00          CL  
HETATM   24  H1  3K9 X   1      67.652  79.988  24.766  1.00 20.00           H  
HETATM   25  H2  3K9 X   1      70.285  80.516  22.235  1.00 20.00           H  
HETATM   26  H3  3K9 X   1      72.625  79.994  22.607  1.00 20.00           H  
HETATM   27  H4  3K9 X   1      73.306  78.865  24.639  1.00 20.00           H  
HETATM   28  H5  3K9 X   1      65.796  78.764  20.999  1.00 20.00           H  
HETATM   29  H6  3K9 X   1      67.052  81.809  23.374  1.00 20.00           H  
HETATM   30  H7  3K9 X   1      68.774  82.076  23.513  1.00 20.00           H  
HETATM   31  H8  3K9 X   1      67.731  81.853  21.092  1.00 20.00           H  
HETATM   32  H9  3K9 X   1      69.221  81.006  21.434  1.00 20.00           H  
HETATM   33  H10 3K9 X   1      66.442  79.897  21.228  1.00 20.00           H  
HETATM   34  H11 3K9 X   1      67.952  79.152  20.760  1.00 20.00           H  
HETATM   35  H12 3K9 X   1      71.651  78.277  26.312  1.00 20.00           H  
HETATM   36  H13 3K9 X   1      68.082  78.402  25.779  1.00 20.00           H  
HETATM   37  H14 3K9 X   1      68.814  79.518  26.907  1.00 20.00           H  
HETATM   38  H15 3K9 X   1      69.355  77.857  26.844  1.00 20.00           H  
HETATM   39  H16 3K9 X   1      65.729  73.918  20.876  1.00 20.00           H  
HETATM   40  H17 3K9 X   1      66.663  74.806  23.588  1.00 20.00           H  
HETATM   41  H18 3K9 X   1      64.729  75.093  18.180  1.00 20.00           H  
TER                                                                             
HETATM    1  N1  3K9 X   1      67.278  79.225  22.718  1.00 20.00           N  
HETATM    2  C1  3K9 X   1      67.617  80.191  23.875  1.00 20.00           C  
HETATM    3  C2  3K9 X   1      68.750  79.661  24.725  1.00 20.00           C  
HETATM    4  C3  3K9 X   1      68.538  79.374  26.060  1.00 20.00           C  
HETATM    5  C4  3K9 X   1      69.576  78.884  26.837  1.00 20.00           C  
HETATM    6  C5  3K9 X   1      70.824  78.687  26.278  1.00 20.00           C  
HETATM    7  C6  3K9 X   1      70.003  79.463  24.164  1.00 20.00           C  
HETATM    8  C7  3K9 X   1      67.713  76.172  21.348  1.00 20.00           C  
HETATM    9  C8  3K9 X   1      66.420  75.544  19.429  1.00 20.00           C  
HETATM   10  C9  3K9 X   1      65.616  77.249  20.909  1.00 20.00           C  
HETATM   11  C10 3K9 X   1      68.028  81.426  23.114  1.00 20.00           C  
HETATM   12  C11 3K9 X   1      67.547  81.256  21.656  1.00 20.00           C  
HETATM   13  C12 3K9 X   1      67.357  79.756  21.540  1.00 20.00           C  
HETATM   14  C13 3K9 X   1      71.037  78.974  24.939  1.00 20.00           C  
HETATM   15  C14 3K9 X   1      70.182  79.798  22.702  1.00 20.00           C  
HETATM   16  C15 3K9 X   1      66.744  77.102  21.694  1.00 20.00           C  
HETATM   17  C16 3K9 X   1      67.552  75.396  20.215  1.00 20.00           C  
HETATM   18  C17 3K9 X   1      65.455  76.471  19.773  1.00 20.00           C  
HETATM   19  O1  3K9 X   1      64.640  78.140  21.209  1.00 20.00           O  
HETATM   20  O2  3K9 X   1      66.175  74.825  18.306  1.00 20.00           O  
HETATM   21  C18 3K9 X   1      66.931  77.940  22.918  1.00 20.00           C  
HETATM   22  O3  3K9 X   1      66.771  77.462  24.039  1.00 20.00           O  
HETATM   23 CL1  3K9 X   1      68.764  74.241  19.780  1.00 20.00          CL  
HETATM   24  H1  3K9 X   1      66.764  80.376  24.493  1.00 20.00           H  
HETATM   25  H2  3K9 X   1      67.599  79.526  26.481  1.00 20.00           H  
HETATM   26  H3  3K9 X   1      69.415  78.664  27.841  1.00 20.00           H  
HETATM   27  H4  3K9 X   1      71.604  78.323  26.862  1.00 20.00           H  
HETATM   28  H5  3K9 X   1      68.560  76.059  21.940  1.00 20.00           H  
HETATM   29  H6  3K9 X   1      67.573  82.291  23.550  1.00 20.00           H  
HETATM   30  H7  3K9 X   1      69.092  81.532  23.137  1.00 20.00           H  
HETATM   31  H8  3K9 X   1      68.284  81.606  20.963  1.00 20.00           H  
HETATM   32  H9  3K9 X   1      66.626  81.775  21.490  1.00 20.00           H  
HETATM   33  H10 3K9 X   1      68.189  79.334  21.017  1.00 20.00           H  
HETATM   34  H11 3K9 X   1      66.456  79.554  21.000  1.00 20.00           H  
HETATM   35  H12 3K9 X   1      71.976  78.822  24.517  1.00 20.00           H  
HETATM   36  H13 3K9 X   1      69.829  80.792  22.517  1.00 20.00           H  
HETATM   37  H14 3K9 X   1      69.624  79.106  22.107  1.00 20.00           H  
HETATM   38  H15 3K9 X   1      71.219  79.736  22.446  1.00 20.00           H  
HETATM   39  H16 3K9 X   1      64.608  76.585  19.181  1.00 20.00           H  
HETATM   40  H17 3K9 X   1      65.025  78.902  21.650  1.00 20.00           H  
HETATM   41  H18 3K9 X   1      65.593  74.091  18.516  1.00 20.00           H  
TER                                                                             
HETATM    1  N1  3K9 X   1      67.673  79.033  22.777  1.00 20.00           N  
HETATM    2  C1  3K9 X   1      68.261  79.942  23.799  1.00 20.00           C  
HETATM    3  C2  3K9 X   1      69.747  79.690  23.968  1.00 20.00           C  
HETATM    4  C3  3K9 X   1      70.657  80.366  23.178  1.00 20.00           C  
HETATM    5  C4  3K9 X   1      72.015  80.138  23.336  1.00 20.00           C  
HETATM    6  C5  3K9 X   1      72.459  79.232  24.281  1.00 20.00           C  
HETATM    7  C6  3K9 X   1      70.191  78.781  24.916  1.00 20.00           C  
HETATM    8  C7  3K9 X   1      65.276  76.411  22.368  1.00 20.00           C  
HETATM    9  C8  3K9 X   1      64.937  75.762  20.085  1.00 20.00           C  
HETATM   10  C9  3K9 X   1      66.835  77.100  20.682  1.00 20.00           C  
HETATM   11  C10 3K9 X   1      67.999  81.327  23.197  1.00 20.00           C  
HETATM   12  C11 3K9 X   1      68.135  81.103  21.685  1.00 20.00           C  
HETATM   13  C12 3K9 X   1      67.642  79.666  21.434  1.00 20.00           C  
HETATM   14  C13 3K9 X   1      71.545  78.554  25.074  1.00 20.00           C  
HETATM   15  C14 3K9 X   1      69.210  78.106  25.845  1.00 20.00           C  
HETATM   16  C15 3K9 X   1      66.431  77.085  22.004  1.00 20.00           C  
HETATM   17  C16 3K9 X   1      64.531  75.748  21.411  1.00 20.00           C  
HETATM   18  C17 3K9 X   1      66.088  76.435  19.722  1.00 20.00           C  
HETATM   19  O1  3K9 X   1      67.944  77.735  20.233  1.00 20.00           O  
HETATM   20  O2  3K9 X   1      64.155  75.096  19.202  1.00 20.00           O  
HETATM   21  C18 3K9 X   1      67.224  77.788  23.039  1.00 20.00           C  
HETATM   22  O3  3K9 X   1      67.468  77.241  24.120  1.00 20.00           O  
HETATM   23 CL1  3K9 X   1      63.094  74.900  21.867  1.00 20.00          CL  
HETATM   24  H1  3K9 X   1      67.771  79.832  24.744  1.00 20.00           H  
HETATM   25  H2  3K9 X   1      70.323  81.044  22.464  1.00 20.00           H  
HETATM   26  H3  3K9 X   1      72.701  80.650  22.745  1.00 20.00           H  
HETATM   27  H4  3K9 X   1      73.478  79.058  24.397  1.00 20.00           H  
HETATM   28  H5  3K9 X   1      64.970  76.403  23.362  1.00 20.00           H  
HETATM   29  H6  3K9 X   1      68.722  82.036  23.543  1.00 20.00           H  
HETATM   30  H7  3K9 X   1      67.016  81.670  23.444  1.00 20.00           H  
HETATM   31  H8  3K9 X   1      67.531  81.805  21.148  1.00 20.00           H  
HETATM   32  H9  3K9 X   1      69.156  81.206  21.383  1.00 20.00           H  
HETATM   33  H10 3K9 X   1      68.293  79.154  20.758  1.00 20.00           H  
HETATM   34  H11 3K9 X   1      66.647  79.669  21.039  1.00 20.00           H  
HETATM   35  H12 3K9 X   1      71.879  77.875  25.787  1.00 20.00           H  
HETATM   36  H13 3K9 X   1      69.561  78.185  26.853  1.00 20.00           H  
HETATM   37  H14 3K9 X   1      69.120  77.073  25.579  1.00 20.00           H  
HETATM   38  H15 3K9 X   1      68.255  78.581  25.761  1.00 20.00           H  
HETATM   39  H16 3K9 X   1      66.395  76.442  18.728  1.00 20.00           H  
HETATM   40  H17 3K9 X   1      68.632  77.692  20.902  1.00 20.00           H  
HETATM   41  H18 3K9 X   1      63.984  75.654  18.440  1.00 20.00           H  
TER                                                                             
HETATM    1  N1  3K9 X   1      67.430  79.329  22.143  1.00 20.00           N  
HETATM    2  C1  3K9 X   1      67.515  80.330  23.222  1.00 20.00           C  
HETATM    3  C2  3K9 X   1      68.544  79.928  24.256  1.00 20.00           C  
HETATM    4  C3  3K9 X   1      69.885  79.789  23.951  1.00 20.00           C  
HETATM    5  C4  3K9 X   1      70.786  79.423  24.938  1.00 20.00           C  
HETATM    6  C5  3K9 X   1      70.343  79.193  26.227  1.00 20.00           C  
HETATM    7  C6  3K9 X   1      68.099  79.697  25.548  1.00 20.00           C  
HETATM    8  C7  3K9 X   1      68.126  76.970  20.719  1.00 20.00           C  
HETATM    9  C8  3K9 X   1      67.420  74.793  20.004  1.00 20.00           C  
HETATM   10  C9  3K9 X   1      66.143  75.989  21.642  1.00 20.00           C  
HETATM   11  C10 3K9 X   1      67.942  81.586  22.489  1.00 20.00           C  
HETATM   12  C11 3K9 X   1      67.343  81.433  21.111  1.00 20.00           C  
HETATM   13  C12 3K9 X   1      67.499  79.944  20.811  1.00 20.00           C  
HETATM   14  C13 3K9 X   1      68.998  79.332  26.533  1.00 20.00           C  
HETATM   15  C14 3K9 X   1      66.633  79.843  25.881  1.00 20.00           C  
HETATM   16  C15 3K9 X   1      67.036  77.042  21.573  1.00 20.00           C  
HETATM   17  C16 3K9 X   1      68.316  75.849  19.934  1.00 20.00           C  
HETATM   18  C17 3K9 X   1      66.334  74.864  20.855  1.00 20.00           C  
HETATM   19  O1  3K9 X   1      65.104  76.127  22.503  1.00 20.00           O  
HETATM   20  O2  3K9 X   1      67.632  73.703  19.228  1.00 20.00           O  
HETATM   21  C18 3K9 X   1      66.755  78.173  22.423  1.00 20.00           C  
HETATM   22  O3  3K9 X   1      65.943  78.081  23.350  1.00 20.00           O  
HETATM   23 CL1  3K9 X   1      69.691  75.822  18.884  1.00 20.00          CL  
HETATM   24  H1  3K9 X   1      66.566  80.466  23.697  1.00 20.00           H  
HETATM   25  H2  3K9 X   1      70.217  79.958  22.980  1.00 20.00           H  
HETATM   26  H3  3K9 X   1      71.795  79.322  24.710  1.00 20.00           H  
HETATM   27  H4  3K9 X   1      71.018  78.914  26.967  1.00 20.00           H  
HETATM   28  H5  3K9 X   1      68.800  77.761  20.669  1.00 20.00           H  
HETATM   29  H6  3K9 X   1      67.558  82.458  22.975  1.00 20.00           H  
HETATM   30  H7  3K9 X   1      69.009  81.648  22.434  1.00 20.00           H  
HETATM   31  H8  3K9 X   1      67.876  82.025  20.396  1.00 20.00           H  
HETATM   32  H9  3K9 X   1      66.311  81.716  21.111  1.00 20.00           H  
HETATM   33  H10 3K9 X   1      68.440  79.743  20.343  1.00 20.00           H  
HETATM   34  H11 3K9 X   1      66.707  79.593  20.183  1.00 20.00           H  
HETATM   35  H12 3K9 X   1      68.665  79.163  27.504  1.00 20.00           H  
HETATM   36  H13 3K9 X   1      66.252  78.909  26.236  1.00 20.00           H  
HETATM   37  H14 3K9 X   1      66.096  80.137  25.004  1.00 20.00           H  
HETATM   38  H15 3K9 X   1      66.513  80.588  26.640  1.00 20.00           H  
HETATM   39  H16 3K9 X   1      65.660  74.074  20.905  1.00 20.00           H  
HETATM   40  H17 3K9 X   1      65.139  76.995  22.910  1.00 20.00           H  
HETATM   41  H18 3K9 X   1      68.513  73.359  19.391  1.00 20.00           H  
TER                                                                             
HETATM    1  N1  3K9 X   1      66.798  79.013  20.817  1.00 20.00           N  
HETATM    2  C1  3K9 X   1      67.202  79.906  21.934  1.00 20.00           C  
HETATM    3  C2  3K9 X   1      68.523  79.462  22.525  1.00 20.00           C  
HETATM    4  C3  3K9 X   1      68.767  79.629  23.875  1.00 20.00           C  
HETATM    5  C4  3K9 X   1      69.975  79.218  24.417  1.00 20.00           C  
HETATM    6  C5  3K9 X   1      70.938  78.647  23.606  1.00 20.00           C  
HETATM    7  C6  3K9 X   1      69.489  78.890  21.712  1.00 20.00           C  
HETATM    8  C7  3K9 X   1      67.997  76.521  22.694  1.00 20.00           C  
HETATM    9  C8  3K9 X   1      67.136  76.112  24.894  1.00 20.00           C  
HETATM   10  C9  3K9 X   1      65.824  77.333  23.302  1.00 20.00           C  
HETATM   11  C10 3K9 X   1      67.334  81.292  21.276  1.00 20.00           C  
HETATM   12  C11 3K9 X   1      67.426  81.025  19.768  1.00 20.00           C  
HETATM   13  C12 3K9 X   1      66.561  79.777  19.562  1.00 20.00           C  
HETATM   14  C13 3K9 X   1      70.693  78.480  22.252  1.00 20.00           C  
HETATM   15  C14 3K9 X   1      69.225  78.713  20.235  1.00 20.00           C  
HETATM   16  C15 3K9 X   1      66.832  77.198  22.366  1.00 20.00           C  
HETATM   17  C16 3K9 X   1      68.147  75.977  23.956  1.00 20.00           C  
HETATM   18  C17 3K9 X   1      65.975  76.787  24.567  1.00 20.00           C  
HETATM   19  O1  3K9 X   1      64.671  77.991  23.030  1.00 20.00           O  
HETATM   20  O2  3K9 X   1      67.310  75.574  26.126  1.00 20.00           O  
HETATM   21  C18 3K9 X   1      66.663  77.677  20.928  1.00 20.00           C  
HETATM   22  O3  3K9 X   1      66.433  76.893  20.022  1.00 20.00           O  
HETATM   23 CL1  3K9 X   1      69.598  75.126  24.363  1.00 20.00          CL  
HETATM   24  H1  3K9 X   1      66.454  79.918  22.699  1.00 20.00           H  
HETATM   25  H2  3K9 X   1      68.044  80.062  24.485  1.00 20.00           H  
HETATM   26  H3  3K9 X   1      70.157  79.339  25.434  1.00 20.00           H  
HETATM   27  H4  3K9 X   1      71.846  78.343  24.012  1.00 20.00           H  
HETATM   28  H5  3K9 X   1      68.757  76.423  21.991  1.00 20.00           H  
HETATM   29  H6  3K9 X   1      66.478  81.894  21.497  1.00 20.00           H  
HETATM   30  H7  3K9 X   1      68.218  81.786  21.622  1.00 20.00           H  
HETATM   31  H8  3K9 X   1      68.438  80.840  19.475  1.00 20.00           H  
HETATM   32  H9  3K9 X   1      67.039  81.853  19.211  1.00 20.00           H  
HETATM   33  H10 3K9 X   1      65.528  80.035  19.455  1.00 20.00           H  
HETATM   34  H11 3K9 X   1      66.881  79.221  18.705  1.00 20.00           H  
HETATM   35  H12 3K9 X   1      71.416  78.047  21.643  1.00 20.00           H  
HETATM   36  H13 3K9 X   1      68.812  79.616  19.835  1.00 20.00           H  
HETATM   37  H14 3K9 X   1      68.534  77.910  20.090  1.00 20.00           H  
HETATM   38  H15 3K9 X   1      70.143  78.490  19.733  1.00 20.00           H  
HETATM   39  H16 3K9 X   1      65.215  76.885  25.270  1.00 20.00           H  
HETATM   40  H17 3K9 X   1      63.961  77.356  22.908  1.00 20.00           H  
HETATM   41  H18 3K9 X   1      67.060  74.647  26.109  1.00 20.00           H  
TER                                                                             
HETATM    1  N1  3K9 X   1      67.018  79.193  22.509  1.00 20.00           N  
HETATM    2  C1  3K9 X   1      67.367  80.148  23.670  1.00 20.00           C  
HETATM    3  C2  3K9 X   1      68.527  79.627  24.486  1.00 20.00           C  
HETATM    4  C3  3K9 X   1      69.065  78.385  24.208  1.00 20.00           C  
HETATM    5  C4  3K9 X   1      70.132  77.909  24.954  1.00 20.00           C  
HETATM    6  C5  3K9 X   1      70.656  78.676  25.978  1.00 20.00           C  
HETATM    7  C6  3K9 X   1      69.052  80.396  25.514  1.00 20.00           C  
HETATM    8  C7  3K9 X   1      65.925  76.092  21.265  1.00 20.00           C  
HETATM    9  C8  3K9 X   1      67.303  75.296  19.471  1.00 20.00           C  
HETATM   10  C9  3K9 X   1      68.078  77.074  20.880  1.00 20.00           C  
HETATM   11  C10 3K9 X   1      67.740  81.401  22.918  1.00 20.00           C  
HETATM   12  C11 3K9 X   1      67.229  81.242  21.468  1.00 20.00           C  
HETATM   13  C12 3K9 X   1      67.062  79.741  21.337  1.00 20.00           C  
HETATM   14  C13 3K9 X   1      70.116  79.922  26.257  1.00 20.00           C  
HETATM   15  C14 3K9 X   1      68.460  81.751  25.821  1.00 20.00           C  
HETATM   16  C15 3K9 X   1      66.904  77.012  21.607  1.00 20.00           C  
HETATM   17  C16 3K9 X   1      66.125  75.234  20.200  1.00 20.00           C  
HETATM   18  C17 3K9 X   1      68.279  76.213  19.812  1.00 20.00           C  
HETATM   19  O1  3K9 X   1      69.018  77.985  21.231  1.00 20.00           O  
HETATM   20  O2  3K9 X   1      67.621  74.520  18.407  1.00 20.00           O  
HETATM   21  C18 3K9 X   1      66.692  77.881  22.701  1.00 20.00           C  
HETATM   22  O3  3K9 X   1      66.240  77.462  23.754  1.00 20.00           O  
HETATM   23 CL1  3K9 X   1      64.906  74.081  19.777  1.00 20.00          CL  
HETATM   24  H1  3K9 X   1      66.525  80.311  24.310  1.00 20.00           H  
HETATM   25  H2  3K9 X   1      68.669  77.806  23.440  1.00 20.00           H  
HETATM   26  H3  3K9 X   1      70.540  76.976  24.742  1.00 20.00           H  
HETATM   27  H4  3K9 X   1      71.454  78.317  26.540  1.00 20.00           H  
HETATM   28  H5  3K9 X   1      65.040  76.048  21.809  1.00 20.00           H  
HETATM   29  H6  3K9 X   1      67.281  82.252  23.375  1.00 20.00           H  
HETATM   30  H7  3K9 X   1      68.803  81.524  22.918  1.00 20.00           H  
HETATM   31  H8  3K9 X   1      66.296  81.748  21.331  1.00 20.00           H  
HETATM   32  H9  3K9 X   1      67.944  81.613  20.764  1.00 20.00           H  
HETATM   33  H10 3K9 X   1      67.888  79.339  20.789  1.00 20.00           H  
HETATM   34  H11 3K9 X   1      66.151  79.531  20.814  1.00 20.00           H  
HETATM   35  H12 3K9 X   1      70.512  80.500  27.025  1.00 20.00           H  
HETATM   36  H13 3K9 X   1      68.232  81.813  26.865  1.00 20.00           H  
HETATM   37  H14 3K9 X   1      67.565  81.887  25.252  1.00 20.00           H  
HETATM   38  H15 3K9 X   1      69.166  82.514  25.565  1.00 20.00           H  
HETATM   39  H16 3K9 X   1      69.164  76.257  19.268  1.00 20.00           H  
HETATM   40  H17 3K9 X   1      68.878  78.797  20.738  1.00 20.00           H  
HETATM   41  H18 3K9 X   1      66.891  73.928  18.213  1.00 20.00           H  
TER                                                                             
HETATM    1  N1  3K9 X   1      67.586  78.835  22.870  1.00 20.00           N  
HETATM    2  C1  3K9 X   1      68.173  79.748  23.889  1.00 20.00           C  
HETATM    3  C2  3K9 X   1      69.657  79.499  24.055  1.00 20.00           C  
HETATM    4  C3  3K9 X   1      70.271  78.480  23.352  1.00 20.00           C  
HETATM    5  C4  3K9 X   1      71.631  78.257  23.501  1.00 20.00           C  
HETATM    6  C5  3K9 X   1      72.372  79.050  24.357  1.00 20.00           C  
HETATM    7  C6  3K9 X   1      70.400  80.295  24.914  1.00 20.00           C  
HETATM    8  C7  3K9 X   1      66.656  77.267  20.707  1.00 20.00           C  
HETATM    9  C8  3K9 X   1      65.002  75.693  19.976  1.00 20.00           C  
HETATM   10  C9  3K9 X   1      65.509  75.902  22.310  1.00 20.00           C  
HETATM   11  C10 3K9 X   1      67.907  81.130  23.283  1.00 20.00           C  
HETATM   12  C11 3K9 X   1      68.041  80.903  21.772  1.00 20.00           C  
HETATM   13  C12 3K9 X   1      67.550  79.464  21.525  1.00 20.00           C  
HETATM   14  C13 3K9 X   1      71.756  80.072  25.062  1.00 20.00           C  
HETATM   15  C14 3K9 X   1      69.709  81.455  25.592  1.00 20.00           C  
HETATM   16  C15 3K9 X   1      66.440  76.882  22.021  1.00 20.00           C  
HETATM   17  C16 3K9 X   1      65.936  76.675  19.686  1.00 20.00           C  
HETATM   18  C17 3K9 X   1      64.787  75.309  21.286  1.00 20.00           C  
HETATM   19  O1  3K9 X   1      65.266  75.489  23.578  1.00 20.00           O  
HETATM   20  O2  3K9 X   1      64.237  75.032  19.073  1.00 20.00           O  
HETATM   21  C18 3K9 X   1      67.141  77.591  23.135  1.00 20.00           C  
HETATM   22  O3  3K9 X   1      67.294  77.050  24.229  1.00 20.00           O  
HETATM   23 CL1  3K9 X   1      66.201  77.161  18.047  1.00 20.00          CL  
HETATM   24  H1  3K9 X   1      67.685  79.638  24.834  1.00 20.00           H  
HETATM   25  H2  3K9 X   1      69.713  77.881  22.711  1.00 20.00           H  
HETATM   26  H3  3K9 X   1      72.094  77.493  22.969  1.00 20.00           H  
HETATM   27  H4  3K9 X   1      73.391  78.880  24.472  1.00 20.00           H  
HETATM   28  H5  3K9 X   1      67.359  78.002  20.490  1.00 20.00           H  
HETATM   29  H6  3K9 X   1      66.924  81.471  23.531  1.00 20.00           H  
HETATM   30  H7  3K9 X   1      68.629  81.842  23.626  1.00 20.00           H  
HETATM   31  H8  3K9 X   1      67.434  81.601  21.234  1.00 20.00           H  
HETATM   32  H9  3K9 X   1      69.061  81.007  21.468  1.00 20.00           H  
HETATM   33  H10 3K9 X   1      66.555  79.464  21.132  1.00 20.00           H  
HETATM   34  H11 3K9 X   1      68.202  78.952  20.849  1.00 20.00           H  
HETATM   35  H12 3K9 X   1      72.314  80.672  25.703  1.00 20.00           H  
HETATM   36  H13 3K9 X   1      68.649  81.337  25.510  1.00 20.00           H  
HETATM   37  H14 3K9 X   1      70.004  82.369  25.122  1.00 20.00           H  
HETATM   38  H15 3K9 X   1      69.986  81.479  26.625  1.00 20.00           H  
HETATM   39  H16 3K9 X   1      64.083  74.574  21.504  1.00 20.00           H  
HETATM   40  H17 3K9 X   1      64.364  75.712  23.820  1.00 20.00           H  
HETATM   41  H18 3K9 X   1      63.321  75.302  19.171  1.00 20.00           H  
TER                                                                             
HETATM    1  N1  3K9 X   1      67.178  79.343  22.496  1.00 20.00           N  
HETATM    2  C1  3K9 X   1      67.504  80.306  23.560  1.00 20.00           C  
HETATM    3  C2  3K9 X   1      68.609  79.779  24.448  1.00 20.00           C  
HETATM    4  C3  3K9 X   1      69.946  79.900  24.116  1.00 20.00           C  
HETATM    5  C4  3K9 X   1      70.919  79.404  24.970  1.00 20.00           C  
HETATM    6  C5  3K9 X   1      70.552  78.783  26.150  1.00 20.00           C  
HETATM    7  C6  3K9 X   1      68.242  79.157  25.631  1.00 20.00           C  
HETATM    8  C7  3K9 X   1      68.028  76.206  21.559  1.00 20.00           C  
HETATM    9  C8  3K9 X   1      67.280  75.371  19.440  1.00 20.00           C  
HETATM   10  C9  3K9 X   1      66.090  77.153  20.514  1.00 20.00           C  
HETATM   11  C10 3K9 X   1      67.965  81.540  22.783  1.00 20.00           C  
HETATM   12  C11 3K9 X   1      67.235  81.437  21.453  1.00 20.00           C  
HETATM   13  C12 3K9 X   1      67.270  79.948  21.159  1.00 20.00           C  
HETATM   14  C13 3K9 X   1      69.212  78.662  26.482  1.00 20.00           C  
HETATM   15  C14 3K9 X   1      66.768  79.047  25.941  1.00 20.00           C  
HETATM   16  C15 3K9 X   1      66.984  77.118  21.567  1.00 20.00           C  
HETATM   17  C16 3K9 X   1      68.178  75.336  20.496  1.00 20.00           C  
HETATM   18  C17 3K9 X   1      66.239  76.280  19.448  1.00 20.00           C  
HETATM   19  O1  3K9 X   1      65.110  78.081  20.637  1.00 20.00           O  
HETATM   20  O2  3K9 X   1      67.486  74.485  18.435  1.00 20.00           O  
HETATM   21  C18 3K9 X   1      66.836  78.058  22.720  1.00 20.00           C  
HETATM   22  O3  3K9 X   1      66.425  77.664  23.799  1.00 20.00           O  
HETATM   23 CL1  3K9 X   1      69.463  74.180  20.424  1.00 20.00          CL  
HETATM   24  H1  3K9 X   1      66.643  80.526  24.155  1.00 20.00           H  
HETATM   25  H2  3K9 X   1      70.221  80.363  23.227  1.00 20.00           H  
HETATM   26  H3  3K9 X   1      71.924  79.498  24.723  1.00 20.00           H  
HETATM   27  H4  3K9 X   1      71.282  78.408  26.788  1.00 20.00           H  
HETATM   28  H5  3K9 X   1      68.699  76.176  22.353  1.00 20.00           H  
HETATM   29  H6  3K9 X   1      67.691  82.437  23.298  1.00 20.00           H  
HETATM   30  H7  3K9 X   1      69.025  81.523  22.636  1.00 20.00           H  
HETATM   31  H8  3K9 X   1      66.227  81.788  21.539  1.00 20.00           H  
HETATM   32  H9  3K9 X   1      67.742  81.992  20.691  1.00 20.00           H  
HETATM   33  H10 3K9 X   1      68.184  79.674  20.675  1.00 20.00           H  
HETATM   34  H11 3K9 X   1      66.441  79.657  20.548  1.00 20.00           H  
HETATM   35  H12 3K9 X   1      68.936  78.199  27.371  1.00 20.00           H  
HETATM   36  H13 3K9 X   1      66.344  80.027  26.017  1.00 20.00           H  
HETATM   37  H14 3K9 X   1      66.636  78.529  26.868  1.00 20.00           H  
HETATM   38  H15 3K9 X   1      66.278  78.507  25.158  1.00 20.00           H  
HETATM   39  H16 3K9 X   1      65.568  76.310  18.654  1.00 20.00           H  
HETATM   40  H17 3K9 X   1      65.492  78.960  20.577  1.00 20.00           H  
HETATM   41  H18 3K9 X   1      66.849  73.770  18.503  1.00 20.00           H  
TER                                                                             
HETATM    1  N1  3K9 X   1      67.100  79.262  22.466  1.00 20.00           N  
HETATM    2  C1  3K9 X   1      67.313  80.242  23.542  1.00 20.00           C  
HETATM    3  C2  3K9 X   1      68.388  79.766  24.509  1.00 20.00           C  
HETATM    4  C3  3K9 X   1      69.623  79.502  23.947  1.00 20.00           C  
HETATM    5  C4  3K9 X   1      70.670  79.068  24.746  1.00 20.00           C  
HETATM    6  C5  3K9 X   1      70.476  78.895  26.104  1.00 20.00           C  
HETATM    7  C6  3K9 X   1      68.194  79.592  25.870  1.00 20.00           C  
HETATM    8  C7  3K9 X   1      67.579  77.476  20.324  1.00 20.00           C  
HETATM    9  C8  3K9 X   1      67.529  75.236  19.471  1.00 20.00           C  
HETATM   10  C9  3K9 X   1      66.793  75.684  21.709  1.00 20.00           C  
HETATM   11  C10 3K9 X   1      67.768  81.493  22.789  1.00 20.00           C  
HETATM   12  C11 3K9 X   1      67.129  81.353  21.415  1.00 20.00           C  
HETATM   13  C12 3K9 X   1      67.250  79.865  21.134  1.00 20.00           C  
HETATM   14  C13 3K9 X   1      69.238  79.160  26.667  1.00 20.00           C  
HETATM   15  C14 3K9 X   1      66.843  79.875  26.483  1.00 20.00           C  
HETATM   16  C15 3K9 X   1      67.069  77.027  21.532  1.00 20.00           C  
HETATM   17  C16 3K9 X   1      67.806  76.582  19.294  1.00 20.00           C  
HETATM   18  C17 3K9 X   1      67.021  74.788  20.676  1.00 20.00           C  
HETATM   19  O1  3K9 X   1      66.302  75.317  22.917  1.00 20.00           O  
HETATM   20  O2  3K9 X   1      67.782  74.418  18.421  1.00 20.00           O  
HETATM   21  C18 3K9 X   1      66.802  77.965  22.676  1.00 20.00           C  
HETATM   22  O3  3K9 X   1      66.406  77.531  23.750  1.00 20.00           O  
HETATM   23 CL1  3K9 X   1      68.436  77.144  17.784  1.00 20.00          CL  
HETATM   24  H1  3K9 X   1      66.406  80.426  24.079  1.00 20.00           H  
HETATM   25  H2  3K9 X   1      69.768  79.629  22.925  1.00 20.00           H  
HETATM   26  H3  3K9 X   1      71.600  78.873  24.325  1.00 20.00           H  
HETATM   27  H4  3K9 X   1      71.260  78.565  26.703  1.00 20.00           H  
HETATM   28  H5  3K9 X   1      67.791  78.486  20.192  1.00 20.00           H  
HETATM   29  H6  3K9 X   1      68.835  81.523  22.710  1.00 20.00           H  
HETATM   30  H7  3K9 X   1      67.422  82.379  23.279  1.00 20.00           H  
HETATM   31  H8  3K9 X   1      66.104  81.658  21.435  1.00 20.00           H  
HETATM   32  H9  3K9 X   1      67.659  81.926  20.684  1.00 20.00           H  
HETATM   33  H10 3K9 X   1      68.205  79.631  20.711  1.00 20.00           H  
HETATM   34  H11 3K9 X   1      66.476  79.535  20.473  1.00 20.00           H  
HETATM   35  H12 3K9 X   1      69.093  79.033  27.689  1.00 20.00           H  
HETATM   36  H13 3K9 X   1      66.973  80.228  27.485  1.00 20.00           H  
HETATM   37  H14 3K9 X   1      66.262  78.977  26.495  1.00 20.00           H  
HETATM   38  H15 3K9 X   1      66.338  80.620  25.905  1.00 20.00           H  
HETATM   39  H16 3K9 X   1      66.809  73.778  20.807  1.00 20.00           H  
HETATM   40  H17 3K9 X   1      65.738  74.546  22.813  1.00 20.00           H  
HETATM   41  H18 3K9 X   1      67.709  74.916  17.603  1.00 20.00           H  
TER                                                                             
HETATM    1  N1  3K9 X   1      67.675  79.127  22.490  1.00 20.00           N  
HETATM    2  C1  3K9 X   1      68.100  80.069  23.557  1.00 20.00           C  
HETATM    3  C2  3K9 X   1      69.453  79.677  24.110  1.00 20.00           C  
HETATM    4  C3  3K9 X   1      70.469  79.300  23.252  1.00 20.00           C  
HETATM    5  C4  3K9 X   1      71.709  78.947  23.760  1.00 20.00           C  
HETATM    6  C5  3K9 X   1      71.929  78.966  25.124  1.00 20.00           C  
HETATM    7  C6  3K9 X   1      69.673  79.697  25.479  1.00 20.00           C  
HETATM    8  C7  3K9 X   1      65.889  76.072  22.245  1.00 20.00           C  
HETATM    9  C8  3K9 X   1      65.129  75.508  20.042  1.00 20.00           C  
HETATM   10  C9  3K9 X   1      66.783  77.217  20.338  1.00 20.00           C  
HETATM   11  C10 3K9 X   1      68.175  81.432  22.845  1.00 20.00           C  
HETATM   12  C11 3K9 X   1      68.214  81.113  21.345  1.00 20.00           C  
HETATM   13  C12 3K9 X   1      67.371  79.838  21.218  1.00 20.00           C  
HETATM   14  C13 3K9 X   1      70.910  79.344  25.985  1.00 20.00           C  
HETATM   15  C14 3K9 X   1      68.527  80.111  26.372  1.00 20.00           C  
HETATM   16  C15 3K9 X   1      66.741  77.023  21.706  1.00 20.00           C  
HETATM   17  C16 3K9 X   1      65.086  75.313  21.414  1.00 20.00           C  
HETATM   18  C17 3K9 X   1      65.978  76.456  19.504  1.00 20.00           C  
HETATM   19  O1  3K9 X   1      67.620  78.157  19.835  1.00 20.00           O  
HETATM   20  O2  3K9 X   1      64.310  74.732  19.291  1.00 20.00           O  
HETATM   21  C18 3K9 X   1      67.576  77.795  22.653  1.00 20.00           C  
HETATM   22  O3  3K9 X   1      68.169  77.225  23.574  1.00 20.00           O  
HETATM   23 CL1  3K9 X   1      64.028  74.121  22.086  1.00 20.00          CL  
HETATM   24  H1  3K9 X   1      67.383  80.093  24.350  1.00 20.00           H  
HETATM   25  H2  3K9 X   1      70.303  79.282  22.226  1.00 20.00           H  
HETATM   26  H3  3K9 X   1      72.475  78.667  23.114  1.00 20.00           H  
HETATM   27  H4  3K9 X   1      72.859  78.698  25.505  1.00 20.00           H  
HETATM   28  H5  3K9 X   1      65.854  75.929  23.274  1.00 20.00           H  
HETATM   29  H6  3K9 X   1      69.059  81.959  23.138  1.00 20.00           H  
HETATM   30  H7  3K9 X   1      67.314  82.023  23.079  1.00 20.00           H  
HETATM   31  H8  3K9 X   1      69.218  80.939  21.019  1.00 20.00           H  
HETATM   32  H9  3K9 X   1      67.786  81.910  20.775  1.00 20.00           H  
HETATM   33  H10 3K9 X   1      66.329  80.069  21.143  1.00 20.00           H  
HETATM   34  H11 3K9 X   1      67.671  79.259  20.370  1.00 20.00           H  
HETATM   35  H12 3K9 X   1      71.076  79.363  27.011  1.00 20.00           H  
HETATM   36  H13 3K9 X   1      67.856  79.287  26.497  1.00 20.00           H  
HETATM   37  H14 3K9 X   1      68.005  80.931  25.924  1.00 20.00           H  
HETATM   38  H15 3K9 X   1      68.908  80.408  27.326  1.00 20.00           H  
HETATM   39  H16 3K9 X   1      66.013  76.600  18.475  1.00 20.00           H  
HETATM   40  H17 3K9 X   1      67.285  78.465  18.990  1.00 20.00           H  
HETATM   41  H18 3K9 X   1      63.689  75.288  18.815  1.00 20.00           H  
TER                                                                             
HETATM    1  N1  3K9 X   1      67.418  78.936  22.887  1.00 20.00           N  
HETATM    2  C1  3K9 X   1      68.001  79.848  23.909  1.00 20.00           C  
HETATM    3  C2  3K9 X   1      69.479  79.583  24.100  1.00 20.00           C  
HETATM    4  C3  3K9 X   1      70.144  78.728  23.242  1.00 20.00           C  
HETATM    5  C4  3K9 X   1      71.499  78.490  23.414  1.00 20.00           C  
HETATM    6  C5  3K9 X   1      72.183  79.105  24.446  1.00 20.00           C  
HETATM    7  C6  3K9 X   1      70.165  80.200  25.134  1.00 20.00           C  
HETATM    8  C7  3K9 X   1      65.922  77.579  20.890  1.00 20.00           C  
HETATM    9  C8  3K9 X   1      65.498  75.475  19.821  1.00 20.00           C  
HETATM   10  C9  3K9 X   1      66.500  75.532  21.998  1.00 20.00           C  
HETATM   11  C10 3K9 X   1      67.760  81.230  23.292  1.00 20.00           C  
HETATM   12  C11 3K9 X   1      67.913  80.992  21.784  1.00 20.00           C  
HETATM   13  C12 3K9 X   1      67.410  79.557  21.539  1.00 20.00           C  
HETATM   14  C13 3K9 X   1      71.515  79.963  25.305  1.00 20.00           C  
HETATM   15  C14 3K9 X   1      69.490  81.140  26.106  1.00 20.00           C  
HETATM   16  C15 3K9 X   1      66.448  76.914  21.987  1.00 20.00           C  
HETATM   17  C16 3K9 X   1      65.446  76.861  19.809  1.00 20.00           C  
HETATM   18  C17 3K9 X   1      66.022  74.812  20.914  1.00 20.00           C  
HETATM   19  O1  3K9 X   1      67.009  74.838  23.044  1.00 20.00           O  
HETATM   20  O2  3K9 X   1      65.017  74.839  18.725  1.00 20.00           O  
HETATM   21  C18 3K9 X   1      66.955  77.700  23.153  1.00 20.00           C  
HETATM   22  O3  3K9 X   1      66.942  77.227  24.281  1.00 20.00           O  
HETATM   23 CL1  3K9 X   1      64.784  77.690  18.443  1.00 20.00          CL  
HETATM   24  H1  3K9 X   1      67.497  79.750  24.848  1.00 20.00           H  
HETATM   25  H2  3K9 X   1      69.629  78.262  22.469  1.00 20.00           H  
HETATM   26  H3  3K9 X   1      72.001  77.849  22.767  1.00 20.00           H  
HETATM   27  H4  3K9 X   1      73.199  78.924  24.577  1.00 20.00           H  
HETATM   28  H5  3K9 X   1      65.887  78.618  20.880  1.00 20.00           H  
HETATM   29  H6  3K9 X   1      68.485  81.935  23.642  1.00 20.00           H  
HETATM   30  H7  3K9 X   1      66.777  81.584  23.523  1.00 20.00           H  
HETATM   31  H8  3K9 X   1      68.939  81.083  21.495  1.00 20.00           H  
HETATM   32  H9  3K9 X   1      67.323  81.694  21.233  1.00 20.00           H  
HETATM   33  H10 3K9 X   1      66.421  79.567  21.130  1.00 20.00           H  
HETATM   34  H11 3K9 X   1      68.066  79.033  20.875  1.00 20.00           H  
HETATM   35  H12 3K9 X   1      72.031  80.429  26.079  1.00 20.00           H  
HETATM   36  H13 3K9 X   1      70.192  81.877  26.436  1.00 20.00           H  
HETATM   37  H14 3K9 X   1      69.132  80.585  26.948  1.00 20.00           H  
HETATM   38  H15 3K9 X   1      68.668  81.623  25.621  1.00 20.00           H  
HETATM   39  H16 3K9 X   1      66.057  73.773  20.924  1.00 20.00           H  
HETATM   40  H17 3K9 X   1      66.295  74.410  23.523  1.00 20.00           H  
HETATM   41  H18 3K9 X   1      65.720  74.326  18.319  1.00 20.00           H  
TER                                                                             
HETATM    1  N1  3K9 X   1      67.614  79.274  22.468  1.00 20.00           N  
HETATM    2  C1  3K9 X   1      67.878  80.252  23.532  1.00 20.00           C  
HETATM    3  C2  3K9 X   1      68.899  79.723  24.516  1.00 20.00           C  
HETATM    4  C3  3K9 X   1      70.222  79.911  24.164  1.00 20.00           C  
HETATM    5  C4  3K9 X   1      71.232  79.466  25.003  1.00 20.00           C  
HETATM    6  C5  3K9 X   1      70.916  78.830  26.189  1.00 20.00           C  
HETATM    7  C6  3K9 X   1      68.581  79.086  25.705  1.00 20.00           C  
HETATM    8  C7  3K9 X   1      67.499  75.861  21.417  1.00 20.00           C  
HETATM    9  C8  3K9 X   1      66.249  75.517  19.401  1.00 20.00           C  
HETATM   10  C9  3K9 X   1      66.043  77.582  20.601  1.00 20.00           C  
HETATM   11  C10 3K9 X   1      68.425  81.454  22.766  1.00 20.00           C  
HETATM   12  C11 3K9 X   1      67.744  81.362  21.421  1.00 20.00           C  
HETATM   13  C12 3K9 X   1      67.702  79.876  21.125  1.00 20.00           C  
HETATM   14  C13 3K9 X   1      69.588  78.642  26.541  1.00 20.00           C  
HETATM   15  C14 3K9 X   1      67.135  78.875  26.088  1.00 20.00           C  
HETATM   16  C15 3K9 X   1      66.945  77.125  21.543  1.00 20.00           C  
HETATM   17  C16 3K9 X   1      67.153  75.059  20.346  1.00 20.00           C  
HETATM   18  C17 3K9 X   1      65.696  76.778  19.526  1.00 20.00           C  
HETATM   19  O1  3K9 X   1      65.566  78.829  20.833  1.00 20.00           O  
HETATM   20  O2  3K9 X   1      65.875  74.766  18.336  1.00 20.00           O  
HETATM   21  C18 3K9 X   1      67.327  77.979  22.693  1.00 20.00           C  
HETATM   22  O3  3K9 X   1      67.379  77.510  23.828  1.00 20.00           O  
HETATM   23 CL1  3K9 X   1      67.850  73.484  20.184  1.00 20.00          CL  
HETATM   24  H1  3K9 X   1      66.978  80.505  24.053  1.00 20.00           H  
HETATM   25  H2  3K9 X   1      70.460  80.386  23.270  1.00 20.00           H  
HETATM   26  H3  3K9 X   1      72.228  79.611  24.740  1.00 20.00           H  
HETATM   27  H4  3K9 X   1      71.673  78.493  26.816  1.00 20.00           H  
HETATM   28  H5  3K9 X   1      68.174  75.516  22.128  1.00 20.00           H  
HETATM   29  H6  3K9 X   1      69.488  81.387  22.660  1.00 20.00           H  
HETATM   30  H7  3K9 X   1      68.172  82.369  23.259  1.00 20.00           H  
HETATM   31  H8  3K9 X   1      68.308  81.881  20.674  1.00 20.00           H  
HETATM   32  H9  3K9 X   1      66.755  81.768  21.468  1.00 20.00           H  
HETATM   33  H10 3K9 X   1      66.845  79.626  20.535  1.00 20.00           H  
HETATM   34  H11 3K9 X   1      68.590  79.559  20.619  1.00 20.00           H  
HETATM   35  H12 3K9 X   1      69.350  78.168  27.436  1.00 20.00           H  
HETATM   36  H13 3K9 X   1      67.013  77.894  26.496  1.00 20.00           H  
HETATM   37  H14 3K9 X   1      66.518  78.979  25.220  1.00 20.00           H  
HETATM   38  H15 3K9 X   1      66.850  79.603  26.818  1.00 20.00           H  
HETATM   39  H16 3K9 X   1      65.021  77.123  18.815  1.00 20.00           H  
HETATM   40  H17 3K9 X   1      65.747  79.388  20.074  1.00 20.00           H  
HETATM   41  H18 3K9 X   1      66.209  75.165  17.529  1.00 20.00           H  
TER                                                                             
HETATM    1  N1  3K9 X   1      67.089  79.099  22.828  1.00 20.00           N  
HETATM    2  C1  3K9 X   1      67.628  80.028  23.859  1.00 20.00           C  
HETATM    3  C2  3K9 X   1      69.096  79.767  24.117  1.00 20.00           C  
HETATM    4  C3  3K9 X   1      69.724  78.692  23.517  1.00 20.00           C  
HETATM    5  C4  3K9 X   1      71.070  78.457  23.749  1.00 20.00           C  
HETATM    6  C5  3K9 X   1      71.783  79.294  24.586  1.00 20.00           C  
HETATM    7  C6  3K9 X   1      69.811  80.607  24.956  1.00 20.00           C  
HETATM    8  C7  3K9 X   1      66.634  77.270  20.622  1.00 20.00           C  
HETATM    9  C8  3K9 X   1      66.382  74.986  19.939  1.00 20.00           C  
HETATM   10  C9  3K9 X   1      66.362  75.550  22.269  1.00 20.00           C  
HETATM   11  C10 3K9 X   1      67.414  81.400  23.209  1.00 20.00           C  
HETATM   12  C11 3K9 X   1      67.633  81.137  21.714  1.00 20.00           C  
HETATM   13  C12 3K9 X   1      67.140  79.699  21.470  1.00 20.00           C  
HETATM   14  C13 3K9 X   1      71.154  80.373  25.188  1.00 20.00           C  
HETATM   15  C14 3K9 X   1      69.125  81.779  25.617  1.00 20.00           C  
HETATM   16  C15 3K9 X   1      66.534  76.883  21.949  1.00 20.00           C  
HETATM   17  C16 3K9 X   1      66.555  76.323  19.618  1.00 20.00           C  
HETATM   18  C17 3K9 X   1      66.283  74.600  21.262  1.00 20.00           C  
HETATM   19  O1  3K9 X   1      66.264  75.122  23.551  1.00 20.00           O  
HETATM   20  O2  3K9 X   1      66.305  74.021  18.990  1.00 20.00           O  
HETATM   21  C18 3K9 X   1      66.602  77.834  23.101  1.00 20.00           C  
HETATM   22  O3  3K9 X   1      66.261  77.511  24.155  1.00 20.00           O  
HETATM   23 CL1  3K9 X   1      66.673  76.807  17.961  1.00 20.00          CL  
HETATM   24  H1  3K9 X   1      67.084  79.945  24.776  1.00 20.00           H  
HETATM   25  H2  3K9 X   1      69.186  78.059  22.890  1.00 20.00           H  
HETATM   26  H3  3K9 X   1      71.543  77.650  23.294  1.00 20.00           H  
HETATM   27  H4  3K9 X   1      72.792  79.116  24.764  1.00 20.00           H  
HETATM   28  H5  3K9 X   1      66.767  78.273  20.381  1.00 20.00           H  
HETATM   29  H6  3K9 X   1      68.124  82.111  23.578  1.00 20.00           H  
HETATM   30  H7  3K9 X   1      66.422  81.757  23.392  1.00 20.00           H  
HETATM   31  H8  3K9 X   1      68.670  81.223  21.467  1.00 20.00           H  
HETATM   32  H9  3K9 X   1      67.067  81.830  21.126  1.00 20.00           H  
HETATM   33  H10 3K9 X   1      67.823  79.164  20.844  1.00 20.00           H  
HETATM   34  H11 3K9 X   1      66.169  79.701  21.019  1.00 20.00           H  
HETATM   35  H12 3K9 X   1      71.691  81.005  25.814  1.00 20.00           H  
HETATM   36  H13 3K9 X   1      68.364  82.160  24.968  1.00 20.00           H  
HETATM   37  H14 3K9 X   1      69.843  82.548  25.814  1.00 20.00           H  
HETATM   38  H15 3K9 X   1      68.682  81.460  26.537  1.00 20.00           H  
HETATM   39  H16 3K9 X   1      66.149  73.597  21.502  1.00 20.00           H  
HETATM   40  H17 3K9 X   1      67.056  74.633  23.787  1.00 20.00           H  
HETATM   41  H18 3K9 X   1      65.563  74.203  18.408  1.00 20.00           H  
TER                                                                             
HETATM    1  N1  3K9 X   1      67.507  79.354  22.544  1.00 20.00           N  
HETATM    2  C1  3K9 X   1      67.784  80.218  23.468  1.00 20.00           C  
HETATM    3  C2  3K9 X   1      68.855  79.653  24.375  1.00 20.00           C  
HETATM    4  C3  3K9 X   1      70.163  79.570  23.934  1.00 20.00           C  
HETATM    5  C4  3K9 X   1      71.144  79.057  24.768  1.00 20.00           C  
HETATM    6  C5  3K9 X   1      70.815  78.623  26.038  1.00 20.00           C  
HETATM    7  C6  3K9 X   1      68.525  79.218  25.649  1.00 20.00           C  
HETATM    8  C7  3K9 X   1      65.916  76.320  21.659  1.00 20.00           C  
HETATM    9  C8  3K9 X   1      66.505  75.473  19.495  1.00 20.00           C  
HETATM   10  C9  3K9 X   1      67.839  77.183  20.517  1.00 20.00           C  
HETATM   11  C10 3K9 X   1      68.285  81.506  22.844  1.00 20.00           C  
HETATM   12  C11 3K9 X   1      67.803  81.385  21.382  1.00 20.00           C  
HETATM   13  C12 3K9 X   1      67.538  79.926  21.110  1.00 20.00           C  
HETATM   14  C13 3K9 X   1      69.503  78.706  26.480  1.00 20.00           C  
HETATM   15  C14 3K9 X   1      67.081  79.325  26.078  1.00 20.00           C  
HETATM   16  C15 3K9 X   1      67.004  77.178  21.619  1.00 20.00           C  
HETATM   17  C16 3K9 X   1      65.668  75.467  20.600  1.00 20.00           C  
HETATM   18  C17 3K9 X   1      67.591  76.328  19.455  1.00 20.00           C  
HETATM   19  O1  3K9 X   1      68.935  77.998  20.385  1.00 20.00           O  
HETATM   20  O2  3K9 X   1      66.338  74.678  18.411  1.00 20.00           O  
HETATM   21  C18 3K9 X   1      67.216  78.074  22.810  1.00 20.00           C  
HETATM   22  O3  3K9 X   1      67.192  77.609  23.948  1.00 20.00           O  
HETATM   23 CL1  3K9 X   1      64.313  74.393  20.654  1.00 20.00          CL  
HETATM   24  H1  3K9 X   1      66.903  80.421  24.039  1.00 20.00           H  
HETATM   25  H2  3K9 X   1      70.410  79.893  22.977  1.00 20.00           H  
HETATM   26  H3  3K9 X   1      72.128  78.998  24.437  1.00 20.00           H  
HETATM   27  H4  3K9 X   1      71.550  78.234  26.662  1.00 20.00           H  
HETATM   28  H5  3K9 X   1      65.286  76.319  22.486  1.00 20.00           H  
HETATM   29  H6  3K9 X   1      67.853  82.360  23.324  1.00 20.00           H  
HETATM   30  H7  3K9 X   1      69.352  81.570  22.895  1.00 20.00           H  
HETATM   31  H8  3K9 X   1      68.558  81.749  20.717  1.00 20.00           H  
HETATM   32  H9  3K9 X   1      66.904  81.951  21.245  1.00 20.00           H  
HETATM   33  H10 3K9 X   1      68.323  79.487  20.530  1.00 20.00           H  
HETATM   34  H11 3K9 X   1      66.603  79.783  20.610  1.00 20.00           H  
HETATM   35  H12 3K9 X   1      69.256  78.383  27.437  1.00 20.00           H  
HETATM   36  H13 3K9 X   1      66.947  78.819  27.011  1.00 20.00           H  
HETATM   37  H14 3K9 X   1      66.454  78.877  25.336  1.00 20.00           H  
HETATM   38  H15 3K9 X   1      66.818  80.356  26.192  1.00 20.00           H  
HETATM   39  H16 3K9 X   1      68.221  76.329  18.628  1.00 20.00           H  
HETATM   40  H17 3K9 X   1      68.927  78.660  21.080  1.00 20.00           H  
HETATM   41  H18 3K9 X   1      66.808  73.851  18.544  1.00 20.00           H  
TER                                                                             
HETATM    1  N1  3K9 X   1      67.432  79.216  22.819  1.00 20.00           N  
HETATM    2  C1  3K9 X   1      67.855  80.154  23.889  1.00 20.00           C  
HETATM    3  C2  3K9 X   1      69.188  79.740  24.468  1.00 20.00           C  
HETATM    4  C3  3K9 X   1      69.371  79.850  25.834  1.00 20.00           C  
HETATM    5  C4  3K9 X   1      70.544  79.394  26.414  1.00 20.00           C  
HETATM    6  C5  3K9 X   1      71.533  78.834  25.627  1.00 20.00           C  
HETATM    7  C6  3K9 X   1      70.180  79.179  23.679  1.00 20.00           C  
HETATM    8  C7  3K9 X   1      67.115  75.818  21.660  1.00 20.00           C  
HETATM    9  C8  3K9 X   1      65.563  75.578  19.849  1.00 20.00           C  
HETATM   10  C9  3K9 X   1      65.660  77.633  21.079  1.00 20.00           C  
HETATM   11  C10 3K9 X   1      67.968  81.513  23.174  1.00 20.00           C  
HETATM   12  C11 3K9 X   1      68.028  81.186  21.677  1.00 20.00           C  
HETATM   13  C12 3K9 X   1      67.164  79.927  21.539  1.00 20.00           C  
HETATM   14  C13 3K9 X   1      71.349  78.724  24.258  1.00 20.00           C  
HETATM   15  C14 3K9 X   1      69.982  79.064  22.185  1.00 20.00           C  
HETATM   16  C15 3K9 X   1      66.663  77.111  21.875  1.00 20.00           C  
HETATM   17  C16 3K9 X   1      66.568  75.054  20.646  1.00 20.00           C  
HETATM   18  C17 3K9 X   1      65.111  76.867  20.063  1.00 20.00           C  
HETATM   19  O1  3K9 X   1      65.182  78.889  21.254  1.00 20.00           O  
HETATM   20  O2  3K9 X   1      64.992  74.866  18.847  1.00 20.00           O  
HETATM   21  C18 3K9 X   1      67.305  77.883  22.986  1.00 20.00           C  
HETATM   22  O3  3K9 X   1      67.627  77.318  24.028  1.00 20.00           O  
HETATM   23 CL1  3K9 X   1      67.137  73.443  20.374  1.00 20.00          CL  
HETATM   24  H1  3K9 X   1      67.124  80.194  24.670  1.00 20.00           H  
HETATM   25  H2  3K9 X   1      68.629  80.275  26.425  1.00 20.00           H  
HETATM   26  H3  3K9 X   1      70.681  79.473  27.442  1.00 20.00           H  
HETATM   27  H4  3K9 X   1      72.415  78.496  26.062  1.00 20.00           H  
HETATM   28  H5  3K9 X   1      67.867  75.424  22.261  1.00 20.00           H  
HETATM   29  H6  3K9 X   1      67.114  82.120  23.390  1.00 20.00           H  
HETATM   30  H7  3K9 X   1      68.856  82.024  23.481  1.00 20.00           H  
HETATM   31  H8  3K9 X   1      67.625  81.989  21.096  1.00 20.00           H  
HETATM   32  H9  3K9 X   1      69.035  80.993  21.370  1.00 20.00           H  
HETATM   33  H10 3K9 X   1      66.128  80.177  21.444  1.00 20.00           H  
HETATM   34  H11 3K9 X   1      67.468  79.339  20.698  1.00 20.00           H  
HETATM   35  H12 3K9 X   1      72.091  78.300  23.666  1.00 20.00           H  
HETATM   36  H13 3K9 X   1      70.479  79.876  21.696  1.00 20.00           H  
HETATM   37  H14 3K9 X   1      68.937  79.098  21.960  1.00 20.00           H  
HETATM   38  H15 3K9 X   1      70.392  78.137  21.842  1.00 20.00           H  
HETATM   39  H16 3K9 X   1      64.360  77.261  19.462  1.00 20.00           H  
HETATM   40  H17 3K9 X   1      65.101  79.073  22.193  1.00 20.00           H  
HETATM   41  H18 3K9 X   1      65.664  74.612  18.211  1.00 20.00           H  
TER                                                                             
HETATM    1  N1  3K9 X   1      66.976  79.376  22.572  1.00 20.00           N  
HETATM    2  C1  3K9 X   1      67.167  80.240  23.517  1.00 20.00           C  
HETATM    3  C2  3K9 X   1      68.243  79.730  24.451  1.00 20.00           C  
HETATM    4  C3  3K9 X   1      67.946  79.479  25.777  1.00 20.00           C  
HETATM    5  C4  3K9 X   1      68.931  79.007  26.631  1.00 20.00           C  
HETATM    6  C5  3K9 X   1      70.212  78.792  26.157  1.00 20.00           C  
HETATM    7  C6  3K9 X   1      69.527  79.515  23.975  1.00 20.00           C  
HETATM    8  C7  3K9 X   1      67.698  77.402  20.635  1.00 20.00           C  
HETATM    9  C8  3K9 X   1      67.361  75.153  19.876  1.00 20.00           C  
HETATM   10  C9  3K9 X   1      66.496  75.843  22.003  1.00 20.00           C  
HETATM   11  C10 3K9 X   1      67.601  81.569  22.930  1.00 20.00           C  
HETATM   12  C11 3K9 X   1      67.175  81.442  21.451  1.00 20.00           C  
HETATM   13  C12 3K9 X   1      67.016  79.973  21.148  1.00 20.00           C  
HETATM   14  C13 3K9 X   1      70.509  79.044  24.826  1.00 20.00           C  
HETATM   15  C14 3K9 X   1      69.866  79.889  22.552  1.00 20.00           C  
HETATM   16  C15 3K9 X   1      67.007  77.111  21.801  1.00 20.00           C  
HETATM   17  C16 3K9 X   1      67.873  76.425  19.673  1.00 20.00           C  
HETATM   18  C17 3K9 X   1      66.672  74.863  21.038  1.00 20.00           C  
HETATM   19  O1  3K9 X   1      65.837  75.630  23.168  1.00 20.00           O  
HETATM   20  O2  3K9 X   1      67.511  74.161  18.965  1.00 20.00           O  
HETATM   21  C18 3K9 X   1      66.767  78.087  22.877  1.00 20.00           C  
HETATM   22  O3  3K9 X   1      66.397  77.720  23.984  1.00 20.00           O  
HETATM   23 CL1  3K9 X   1      68.730  76.790  18.216  1.00 20.00          CL  
HETATM   24  H1  3K9 X   1      66.256  80.375  24.062  1.00 20.00           H  
HETATM   25  H2  3K9 X   1      66.984  79.645  26.135  1.00 20.00           H  
HETATM   26  H3  3K9 X   1      68.707  78.815  27.628  1.00 20.00           H  
HETATM   27  H4  3K9 X   1      70.952  78.442  26.798  1.00 20.00           H  
HETATM   28  H5  3K9 X   1      68.086  78.355  20.485  1.00 20.00           H  
HETATM   29  H6  3K9 X   1      68.659  81.701  23.017  1.00 20.00           H  
HETATM   30  H7  3K9 X   1      67.099  82.384  23.408  1.00 20.00           H  
HETATM   31  H8  3K9 X   1      66.246  81.949  21.294  1.00 20.00           H  
HETATM   32  H9  3K9 X   1      67.925  81.866  20.817  1.00 20.00           H  
HETATM   33  H10 3K9 X   1      67.846  79.596  20.588  1.00 20.00           H  
HETATM   34  H11 3K9 X   1      66.108  79.778  20.616  1.00 20.00           H  
HETATM   35  H12 3K9 X   1      71.472  78.879  24.469  1.00 20.00           H  
HETATM   36  H13 3K9 X   1      70.922  80.032  22.462  1.00 20.00           H  
HETATM   37  H14 3K9 X   1      69.360  80.795  22.291  1.00 20.00           H  
HETATM   38  H15 3K9 X   1      69.555  79.104  21.894  1.00 20.00           H  
HETATM   39  H16 3K9 X   1      66.284  73.910  21.189  1.00 20.00           H  
HETATM   40  H17 3K9 X   1      64.900  75.793  23.040  1.00 20.00           H  
HETATM   41  H18 3K9 X   1      67.336  73.314  19.381  1.00 20.00           H  
TER                                                                             
HETATM    1  N1  3K9 X   1      67.165  79.285  22.480  1.00 20.00           N  
HETATM    2  C1  3K9 X   1      67.461  80.266  23.534  1.00 20.00           C  
HETATM    3  C2  3K9 X   1      68.447  79.705  24.537  1.00 20.00           C  
HETATM    4  C3  3K9 X   1      69.806  79.868  24.344  1.00 20.00           C  
HETATM    5  C4  3K9 X   1      70.700  79.436  25.312  1.00 20.00           C  
HETATM    6  C5  3K9 X   1      70.232  78.837  26.467  1.00 20.00           C  
HETATM    7  C6  3K9 X   1      67.978  79.106  25.695  1.00 20.00           C  
HETATM    8  C7  3K9 X   1      67.887  77.506  20.493  1.00 20.00           C  
HETATM    9  C8  3K9 X   1      67.496  75.447  19.328  1.00 20.00           C  
HETATM   10  C9  3K9 X   1      66.522  75.804  21.490  1.00 20.00           C  
HETATM   11  C10 3K9 X   1      68.066  81.425  22.763  1.00 20.00           C  
HETATM   12  C11 3K9 X   1      67.309  81.391  21.444  1.00 20.00           C  
HETATM   13  C12 3K9 X   1      67.151  79.899  21.143  1.00 20.00           C  
HETATM   14  C13 3K9 X   1      68.869  78.675  26.660  1.00 20.00           C  
HETATM   15  C14 3K9 X   1      66.484  79.031  25.907  1.00 20.00           C  
HETATM   16  C15 3K9 X   1      67.104  77.057  21.546  1.00 20.00           C  
HETATM   17  C16 3K9 X   1      68.080  76.703  19.385  1.00 20.00           C  
HETATM   18  C17 3K9 X   1      66.716  74.999  20.378  1.00 20.00           C  
HETATM   19  O1  3K9 X   1      65.766  75.386  22.534  1.00 20.00           O  
HETATM   20  O2  3K9 X   1      67.705  74.677  18.233  1.00 20.00           O  
HETATM   21  C18 3K9 X   1      66.934  77.980  22.710  1.00 20.00           C  
HETATM   22  O3  3K9 X   1      66.601  77.551  23.807  1.00 20.00           O  
HETATM   23 CL1  3K9 X   1      69.039  77.209  18.037  1.00 20.00          CL  
HETATM   24  H1  3K9 X   1      66.568  80.566  24.041  1.00 20.00           H  
HETATM   25  H2  3K9 X   1      70.159  80.314  23.474  1.00 20.00           H  
HETATM   26  H3  3K9 X   1      71.722  79.561  25.169  1.00 20.00           H  
HETATM   27  H4  3K9 X   1      70.902  78.510  27.191  1.00 20.00           H  
HETATM   28  H5  3K9 X   1      68.328  78.446  20.538  1.00 20.00           H  
HETATM   29  H6  3K9 X   1      67.906  82.352  23.274  1.00 20.00           H  
HETATM   30  H7  3K9 X   1      69.114  81.279  22.609  1.00 20.00           H  
HETATM   31  H8  3K9 X   1      66.354  81.862  21.541  1.00 20.00           H  
HETATM   32  H9  3K9 X   1      67.870  81.876  20.672  1.00 20.00           H  
HETATM   33  H10 3K9 X   1      67.963  79.539  20.547  1.00 20.00           H  
HETATM   34  H11 3K9 X   1      66.226  79.705  20.641  1.00 20.00           H  
HETATM   35  H12 3K9 X   1      68.516  78.228  27.530  1.00 20.00           H  
HETATM   36  H13 3K9 X   1      66.246  78.146  26.459  1.00 20.00           H  
HETATM   37  H14 3K9 X   1      65.991  79.003  24.958  1.00 20.00           H  
HETATM   38  H15 3K9 X   1      66.158  79.891  26.454  1.00 20.00           H  
HETATM   39  H16 3K9 X   1      66.275  74.059  20.334  1.00 20.00           H  
HETATM   40  H17 3K9 X   1      66.338  75.075  23.239  1.00 20.00           H  
HETATM   41  H18 3K9 X   1      68.645  74.643  18.040  1.00 20.00           H  
TER                                                                             
HETATM    1  N1  3K9 X   1      67.536  79.246  22.621  1.00 20.00           N  
HETATM    2  C1  3K9 X   1      67.735  80.238  23.687  1.00 20.00           C  
HETATM    3  C2  3K9 X   1      68.731  79.741  24.713  1.00 20.00           C  
HETATM    4  C3  3K9 X   1      68.695  80.175  26.025  1.00 20.00           C  
HETATM    5  C4  3K9 X   1      69.675  79.766  26.916  1.00 20.00           C  
HETATM    6  C5  3K9 X   1      70.690  78.929  26.492  1.00 20.00           C  
HETATM    7  C6  3K9 X   1      69.748  78.902  24.287  1.00 20.00           C  
HETATM    8  C7  3K9 X   1      67.547  77.228  20.421  1.00 20.00           C  
HETATM    9  C8  3K9 X   1      66.116  75.520  19.536  1.00 20.00           C  
HETATM   10  C9  3K9 X   1      65.885  76.214  21.819  1.00 20.00           C  
HETATM   11  C10 3K9 X   1      68.281  81.448  22.933  1.00 20.00           C  
HETATM   12  C11 3K9 X   1      67.654  81.330  21.564  1.00 20.00           C  
HETATM   13  C12 3K9 X   1      67.660  79.842  21.278  1.00 20.00           C  
HETATM   14  C13 3K9 X   1      70.725  78.494  25.176  1.00 20.00           C  
HETATM   15  C14 3K9 X   1      69.791  78.433  22.852  1.00 20.00           C  
HETATM   16  C15 3K9 X   1      66.913  77.122  21.649  1.00 20.00           C  
HETATM   17  C16 3K9 X   1      67.147  76.430  19.365  1.00 20.00           C  
HETATM   18  C17 3K9 X   1      65.483  75.415  20.761  1.00 20.00           C  
HETATM   19  O1  3K9 X   1      65.238  76.071  23.002  1.00 20.00           O  
HETATM   20  O2  3K9 X   1      65.745  74.746  18.488  1.00 20.00           O  
HETATM   21  C18 3K9 X   1      67.272  77.944  22.845  1.00 20.00           C  
HETATM   22  O3  3K9 X   1      67.319  77.440  23.965  1.00 20.00           O  
HETATM   23 CL1  3K9 X   1      67.934  76.567  17.831  1.00 20.00          CL  
HETATM   24  H1  3K9 X   1      66.810  80.472  24.171  1.00 20.00           H  
HETATM   25  H2  3K9 X   1      67.934  80.807  26.343  1.00 20.00           H  
HETATM   26  H3  3K9 X   1      69.646  80.088  27.904  1.00 20.00           H  
HETATM   27  H4  3K9 X   1      71.427  78.625  27.160  1.00 20.00           H  
HETATM   28  H5  3K9 X   1      68.324  77.907  20.294  1.00 20.00           H  
HETATM   29  H6  3K9 X   1      69.348  81.407  22.868  1.00 20.00           H  
HETATM   30  H7  3K9 X   1      67.987  82.359  23.410  1.00 20.00           H  
HETATM   31  H8  3K9 X   1      68.232  81.858  20.835  1.00 20.00           H  
HETATM   32  H9  3K9 X   1      66.654  81.711  21.571  1.00 20.00           H  
HETATM   33  H10 3K9 X   1      68.573  79.544  20.808  1.00 20.00           H  
HETATM   34  H11 3K9 X   1      66.832  79.566  20.658  1.00 20.00           H  
HETATM   35  H12 3K9 X   1      71.486  77.862  24.857  1.00 20.00           H  
HETATM   36  H13 3K9 X   1      69.134  79.035  22.259  1.00 20.00           H  
HETATM   37  H14 3K9 X   1      69.479  77.411  22.802  1.00 20.00           H  
HETATM   38  H15 3K9 X   1      70.789  78.521  22.478  1.00 20.00           H  
HETATM   39  H16 3K9 X   1      64.706  74.735  20.888  1.00 20.00           H  
HETATM   40  H17 3K9 X   1      65.758  75.514  23.586  1.00 20.00           H  
HETATM   41  H18 3K9 X   1      66.516  74.536  17.956  1.00 20.00           H  
TER                                                                             
HETATM    1  N1  3K9 X   1      67.492  79.007  22.775  1.00 20.00           N  
HETATM    2  C1  3K9 X   1      68.008  79.924  23.810  1.00 20.00           C  
HETATM    3  C2  3K9 X   1      69.454  79.621  24.134  1.00 20.00           C  
HETATM    4  C3  3K9 X   1      70.281  79.083  23.166  1.00 20.00           C  
HETATM    5  C4  3K9 X   1      71.608  78.811  23.462  1.00 20.00           C  
HETATM    6  C5  3K9 X   1      72.102  79.072  24.726  1.00 20.00           C  
HETATM    7  C6  3K9 X   1      69.949  79.884  25.402  1.00 20.00           C  
HETATM    8  C7  3K9 X   1      65.471  76.156  22.093  1.00 20.00           C  
HETATM    9  C8  3K9 X   1      65.401  75.584  19.766  1.00 20.00           C  
HETATM   10  C9  3K9 X   1      67.075  77.095  20.579  1.00 20.00           C  
HETATM   11  C10 3K9 X   1      67.868  81.296  23.152  1.00 20.00           C  
HETATM   12  C11 3K9 X   1      68.069  81.002  21.669  1.00 20.00           C  
HETATM   13  C12 3K9 X   1      67.350  79.676  21.473  1.00 20.00           C  
HETATM   14  C13 3K9 X   1      71.272  79.612  25.696  1.00 20.00           C  
HETATM   15  C14 3K9 X   1      69.044  80.466  26.461  1.00 20.00           C  
HETATM   16  C15 3K9 X   1      66.566  76.972  21.858  1.00 20.00           C  
HETATM   17  C16 3K9 X   1      64.891  75.461  21.049  1.00 20.00           C  
HETATM   18  C17 3K9 X   1      66.493  76.398  19.532  1.00 20.00           C  
HETATM   19  O1  3K9 X   1      68.140  77.885  20.299  1.00 20.00           O  
HETATM   20  O2  3K9 X   1      64.863  74.927  18.709  1.00 20.00           O  
HETATM   21  C18 3K9 X   1      67.189  77.715  22.996  1.00 20.00           C  
HETATM   22  O3  3K9 X   1      67.407  77.154  24.075  1.00 20.00           O  
HETATM   23 CL1  3K9 X   1      63.528  74.436  21.343  1.00 20.00          CL  
HETATM   24  H1  3K9 X   1      67.422  79.865  24.704  1.00 20.00           H  
HETATM   25  H2  3K9 X   1      69.908  78.883  22.216  1.00 20.00           H  
HETATM   26  H3  3K9 X   1      72.231  78.410  22.733  1.00 20.00           H  
HETATM   27  H4  3K9 X   1      73.096  78.864  24.949  1.00 20.00           H  
HETATM   28  H5  3K9 X   1      65.086  76.066  23.055  1.00 20.00           H  
HETATM   29  H6  3K9 X   1      66.897  81.709  23.332  1.00 20.00           H  
HETATM   30  H7  3K9 X   1      68.615  81.971  23.513  1.00 20.00           H  
HETATM   31  H8  3K9 X   1      67.631  81.769  21.064  1.00 20.00           H  
HETATM   32  H9  3K9 X   1      69.109  80.912  21.434  1.00 20.00           H  
HETATM   33  H10 3K9 X   1      66.318  79.833  21.235  1.00 20.00           H  
HETATM   34  H11 3K9 X   1      67.812  79.102  20.697  1.00 20.00           H  
HETATM   35  H12 3K9 X   1      71.645  79.812  26.646  1.00 20.00           H  
HETATM   36  H13 3K9 X   1      69.556  81.254  26.974  1.00 20.00           H  
HETATM   37  H14 3K9 X   1      68.775  79.702  27.160  1.00 20.00           H  
HETATM   38  H15 3K9 X   1      68.161  80.856  26.001  1.00 20.00           H  
HETATM   39  H16 3K9 X   1      66.878  76.488  18.570  1.00 20.00           H  
HETATM   40  H17 3K9 X   1      67.905  78.506  19.605  1.00 20.00           H  
HETATM   41  H18 3K9 X   1      63.966  75.236  18.562  1.00 20.00           H  
TER                                                                             
HETATM    1  N1  3K9 X   1      67.649  79.038  22.586  1.00 20.00           N  
HETATM    2  C1  3K9 X   1      68.102  79.969  23.650  1.00 20.00           C  
HETATM    3  C2  3K9 X   1      69.449  79.547  24.196  1.00 20.00           C  
HETATM    4  C3  3K9 X   1      69.989  78.327  23.837  1.00 20.00           C  
HETATM    5  C4  3K9 X   1      71.225  77.943  24.333  1.00 20.00           C  
HETATM    6  C5  3K9 X   1      71.915  78.778  25.191  1.00 20.00           C  
HETATM    7  C6  3K9 X   1      70.141  80.385  25.056  1.00 20.00           C  
HETATM    8  C7  3K9 X   1      65.766  77.596  20.982  1.00 20.00           C  
HETATM    9  C8  3K9 X   1      65.033  75.520  20.034  1.00 20.00           C  
HETATM   10  C9  3K9 X   1      66.725  75.531  21.732  1.00 20.00           C  
HETATM   11  C10 3K9 X   1      68.204  81.331  22.938  1.00 20.00           C  
HETATM   12  C11 3K9 X   1      68.227  81.011  21.438  1.00 20.00           C  
HETATM   13  C12 3K9 X   1      67.355  79.756  21.315  1.00 20.00           C  
HETATM   14  C13 3K9 X   1      71.373  80.002  25.551  1.00 20.00           C  
HETATM   15  C14 3K9 X   1      69.548  81.716  25.454  1.00 20.00           C  
HETATM   16  C15 3K9 X   1      66.650  76.909  21.800  1.00 20.00           C  
HETATM   17  C16 3K9 X   1      64.957  76.903  20.102  1.00 20.00           C  
HETATM   18  C17 3K9 X   1      65.913  74.835  20.849  1.00 20.00           C  
HETATM   19  O1  3K9 X   1      67.576  74.816  22.507  1.00 20.00           O  
HETATM   20  O2  3K9 X   1      64.264  74.797  19.183  1.00 20.00           O  
HETATM   21  C18 3K9 X   1      67.517  77.670  22.754  1.00 20.00           C  
HETATM   22  O3  3K9 X   1      68.090  77.099  23.652  1.00 20.00           O  
HETATM   23 CL1  3K9 X   1      63.850  77.760  19.086  1.00 20.00          CL  
HETATM   24  H1  3K9 X   1      67.390  80.010  24.447  1.00 20.00           H  
HETATM   25  H2  3K9 X   1      69.468  77.696  23.194  1.00 20.00           H  
HETATM   26  H3  3K9 X   1      71.633  77.026  24.060  1.00 20.00           H  
HETATM   27  H4  3K9 X   1      72.840  78.488  25.567  1.00 20.00           H  
HETATM   28  H5  3K9 X   1      65.712  78.634  21.031  1.00 20.00           H  
HETATM   29  H6  3K9 X   1      67.358  81.941  23.176  1.00 20.00           H  
HETATM   30  H7  3K9 X   1      69.102  81.837  23.226  1.00 20.00           H  
HETATM   31  H8  3K9 X   1      67.814  81.818  20.870  1.00 20.00           H  
HETATM   32  H9  3K9 X   1      69.225  80.814  21.106  1.00 20.00           H  
HETATM   33  H10 3K9 X   1      66.318  80.011  21.246  1.00 20.00           H  
HETATM   34  H11 3K9 X   1      67.636  79.171  20.465  1.00 20.00           H  
HETATM   35  H12 3K9 X   1      71.894  80.633  26.194  1.00 20.00           H  
HETATM   36  H13 3K9 X   1      68.626  81.866  24.934  1.00 20.00           H  
HETATM   37  H14 3K9 X   1      70.232  82.500  25.201  1.00 20.00           H  
HETATM   38  H15 3K9 X   1      69.369  81.726  26.509  1.00 20.00           H  
HETATM   39  H16 3K9 X   1      65.967  73.798  20.801  1.00 20.00           H  
HETATM   40  H17 3K9 X   1      68.478  75.099  22.338  1.00 20.00           H  
HETATM   41  H18 3K9 X   1      63.392  75.194  19.123  1.00 20.00           H  
TER                                                                             
HETATM    1  N1  3K9 X   1      67.591  79.179  22.686  1.00 20.00           N  
HETATM    2  C1  3K9 X   1      67.867  80.148  23.759  1.00 20.00           C  
HETATM    3  C2  3K9 X   1      69.005  79.676  24.637  1.00 20.00           C  
HETATM    4  C3  3K9 X   1      69.072  80.168  25.926  1.00 20.00           C  
HETATM    5  C4  3K9 X   1      70.093  79.762  26.771  1.00 20.00           C  
HETATM    6  C5  3K9 X   1      71.047  78.869  26.322  1.00 20.00           C  
HETATM    7  C6  3K9 X   1      69.962  78.780  24.186  1.00 20.00           C  
HETATM    8  C7  3K9 X   1      65.733  76.302  21.842  1.00 20.00           C  
HETATM    9  C8  3K9 X   1      65.826  75.731  19.516  1.00 20.00           C  
HETATM   10  C9  3K9 X   1      67.419  77.267  20.437  1.00 20.00           C  
HETATM   11  C10 3K9 X   1      68.253  81.415  22.993  1.00 20.00           C  
HETATM   12  C11 3K9 X   1      67.523  81.283  21.665  1.00 20.00           C  
HETATM   13  C12 3K9 X   1      67.642  79.802  21.355  1.00 20.00           C  
HETATM   14  C13 3K9 X   1      70.980  78.375  25.029  1.00 20.00           C  
HETATM   15  C14 3K9 X   1      69.984  78.299  22.755  1.00 20.00           C  
HETATM   16  C15 3K9 X   1      66.829  77.135  21.680  1.00 20.00           C  
HETATM   17  C16 3K9 X   1      65.234  75.599  20.763  1.00 20.00           C  
HETATM   18  C17 3K9 X   1      66.918  76.561  19.354  1.00 20.00           C  
HETATM   19  O1  3K9 X   1      68.486  78.091  20.303  1.00 20.00           O  
HETATM   20  O2  3K9 X   1      65.403  75.086  18.401  1.00 20.00           O  
HETATM   21  C18 3K9 X   1      67.322  77.865  22.900  1.00 20.00           C  
HETATM   22  O3  3K9 X   1      67.458  77.292  23.979  1.00 20.00           O  
HETATM   23 CL1  3K9 X   1      63.870  74.554  20.967  1.00 20.00          CL  
HETATM   24  H1  3K9 X   1      66.997  80.313  24.359  1.00 20.00           H  
HETATM   25  H2  3K9 X   1      68.356  80.844  26.263  1.00 20.00           H  
HETATM   26  H3  3K9 X   1      70.141  80.130  27.743  1.00 20.00           H  
HETATM   27  H4  3K9 X   1      71.816  78.567  26.955  1.00 20.00           H  
HETATM   28  H5  3K9 X   1      65.286  76.207  22.777  1.00 20.00           H  
HETATM   29  H6  3K9 X   1      69.312  81.459  22.841  1.00 20.00           H  
HETATM   30  H7  3K9 X   1      67.931  82.289  23.518  1.00 20.00           H  
HETATM   31  H8  3K9 X   1      66.498  81.576  21.759  1.00 20.00           H  
HETATM   32  H9  3K9 X   1      67.995  81.874  20.907  1.00 20.00           H  
HETATM   33  H10 3K9 X   1      68.568  79.585  20.864  1.00 20.00           H  
HETATM   34  H11 3K9 X   1      66.828  79.471  20.744  1.00 20.00           H  
HETATM   35  H12 3K9 X   1      71.696  77.699  24.692  1.00 20.00           H  
HETATM   36  H13 3K9 X   1      69.304  77.481  22.642  1.00 20.00           H  
HETATM   37  H14 3K9 X   1      70.973  77.978  22.502  1.00 20.00           H  
HETATM   38  H15 3K9 X   1      69.692  79.098  22.106  1.00 20.00           H  
HETATM   39  H16 3K9 X   1      67.365  76.657  18.420  1.00 20.00           H  
HETATM   40  H17 3K9 X   1      68.278  78.784  19.671  1.00 20.00           H  
HETATM   41  H18 3K9 X   1      65.931  75.365  17.650  1.00 20.00           H  
TER                                                                             
HETATM    1  N1  3K9 X   1      67.172  79.146  22.426  1.00 20.00           N  
HETATM    2  C1  3K9 X   1      67.374  80.132  23.475  1.00 20.00           C  
HETATM    3  C2  3K9 X   1      68.626  79.827  24.268  1.00 20.00           C  
HETATM    4  C3  3K9 X   1      69.256  78.598  24.213  1.00 20.00           C  
HETATM    5  C4  3K9 X   1      70.404  78.374  24.956  1.00 20.00           C  
HETATM    6  C5  3K9 X   1      70.917  79.378  25.756  1.00 20.00           C  
HETATM    7  C6  3K9 X   1      69.140  80.834  25.070  1.00 20.00           C  
HETATM    8  C7  3K9 X   1      66.709  75.593  22.153  1.00 20.00           C  
HETATM    9  C8  3K9 X   1      67.216  74.765  19.962  1.00 20.00           C  
HETATM   10  C9  3K9 X   1      67.100  77.127  20.352  1.00 20.00           C  
HETATM   11  C10 3K9 X   1      67.516  81.423  22.726  1.00 20.00           C  
HETATM   12  C11 3K9 X   1      67.331  81.212  21.378  1.00 20.00           C  
HETATM   13  C12 3K9 X   1      67.112  79.775  21.096  1.00 20.00           C  
HETATM   14  C13 3K9 X   1      70.285  80.610  25.811  1.00 20.00           C  
HETATM   15  C14 3K9 X   1      68.449  82.175  25.135  1.00 20.00           C  
HETATM   16  C15 3K9 X   1      66.803  76.894  21.682  1.00 20.00           C  
HETATM   17  C16 3K9 X   1      66.919  74.530  21.295  1.00 20.00           C  
HETATM   18  C17 3K9 X   1      67.309  76.061  19.491  1.00 20.00           C  
HETATM   19  O1  3K9 X   1      67.206  78.361  19.802  1.00 20.00           O  
HETATM   20  O2  3K9 X   1      67.432  73.788  19.047  1.00 20.00           O  
HETATM   21  C18 3K9 X   1      66.578  77.957  22.634  1.00 20.00           C  
HETATM   22  O3  3K9 X   1      65.857  77.775  23.614  1.00 20.00           O  
HETATM   23 CL1  3K9 X   1      66.809  72.908  21.885  1.00 20.00          CL  
HETATM   24  H1  3K9 X   1      66.532  80.164  24.135  1.00 20.00           H  
HETATM   25  H2  3K9 X   1      68.868  77.841  23.614  1.00 20.00           H  
HETATM   26  H3  3K9 X   1      70.881  77.450  24.912  1.00 20.00           H  
HETATM   27  H4  3K9 X   1      71.776  79.209  26.317  1.00 20.00           H  
HETATM   28  H5  3K9 X   1      66.482  75.418  23.153  1.00 20.00           H  
HETATM   29  H6  3K9 X   1      68.496  81.822  22.890  1.00 20.00           H  
HETATM   30  H7  3K9 X   1      66.784  82.119  23.078  1.00 20.00           H  
HETATM   31  H8  3K9 X   1      68.200  81.544  20.849  1.00 20.00           H  
HETATM   32  H9  3K9 X   1      66.478  81.768  21.050  1.00 20.00           H  
HETATM   33  H10 3K9 X   1      66.155  79.618  20.642  1.00 20.00           H  
HETATM   34  H11 3K9 X   1      67.878  79.390  20.456  1.00 20.00           H  
HETATM   35  H12 3K9 X   1      70.672  81.367  26.410  1.00 20.00           H  
HETATM   36  H13 3K9 X   1      68.856  82.749  25.941  1.00 20.00           H  
HETATM   37  H14 3K9 X   1      67.401  82.029  25.295  1.00 20.00           H  
HETATM   38  H15 3K9 X   1      68.599  82.699  24.213  1.00 20.00           H  
HETATM   39  H16 3K9 X   1      67.537  76.237  18.492  1.00 20.00           H  
HETATM   40  H17 3K9 X   1      66.896  78.335  18.894  1.00 20.00           H  
HETATM   41  H18 3K9 X   1      66.620  73.615  18.566  1.00 20.00           H  
TER                                                                             
HETATM    1  N1  3K9 X   1      67.736  78.974  22.802  1.00 20.00           N  
HETATM    2  C1  3K9 X   1      68.361  79.869  23.799  1.00 20.00           C  
HETATM    3  C2  3K9 X   1      69.828  79.547  23.981  1.00 20.00           C  
HETATM    4  C3  3K9 X   1      70.789  80.364  23.416  1.00 20.00           C  
HETATM    5  C4  3K9 X   1      72.134  80.071  23.587  1.00 20.00           C  
HETATM    6  C5  3K9 X   1      72.512  78.961  24.318  1.00 20.00           C  
HETATM    7  C6  3K9 X   1      70.207  78.434  24.714  1.00 20.00           C  
HETATM    8  C7  3K9 X   1      66.670  75.969  21.395  1.00 20.00           C  
HETATM    9  C8  3K9 X   1      64.565  76.169  20.265  1.00 20.00           C  
HETATM   10  C9  3K9 X   1      65.288  77.892  21.767  1.00 20.00           C  
HETATM   11  C10 3K9 X   1      68.171  81.243  23.166  1.00 20.00           C  
HETATM   12  C11 3K9 X   1      68.299  80.963  21.673  1.00 20.00           C  
HETATM   13  C12 3K9 X   1      67.587  79.617  21.484  1.00 20.00           C  
HETATM   14  C13 3K9 X   1      71.547  78.143  24.884  1.00 20.00           C  
HETATM   15  C14 3K9 X   1      69.188  77.461  25.258  1.00 20.00           C  
HETATM   16  C15 3K9 X   1      66.450  77.187  22.019  1.00 20.00           C  
HETATM   17  C16 3K9 X   1      65.730  75.462  20.517  1.00 20.00           C  
HETATM   18  C17 3K9 X   1      64.345  77.384  20.887  1.00 20.00           C  
HETATM   19  O1  3K9 X   1      65.025  79.084  22.357  1.00 20.00           O  
HETATM   20  O2  3K9 X   1      63.586  75.750  19.426  1.00 20.00           O  
HETATM   21  C18 3K9 X   1      67.482  77.732  22.967  1.00 20.00           C  
HETATM   22  O3  3K9 X   1      68.012  77.021  23.812  1.00 20.00           O  
HETATM   23 CL1  3K9 X   1      66.007  73.945  19.733  1.00 20.00          CL  
HETATM   24  H1  3K9 X   1      67.862  79.805  24.743  1.00 20.00           H  
HETATM   25  H2  3K9 X   1      70.505  81.197  22.862  1.00 20.00           H  
HETATM   26  H3  3K9 X   1      72.858  80.688  23.165  1.00 20.00           H  
HETATM   27  H4  3K9 X   1      73.520  78.740  24.443  1.00 20.00           H  
HETATM   28  H5  3K9 X   1      67.542  75.436  21.587  1.00 20.00           H  
HETATM   29  H6  3K9 X   1      67.206  81.642  23.399  1.00 20.00           H  
HETATM   30  H7  3K9 X   1      68.928  81.924  23.494  1.00 20.00           H  
HETATM   31  H8  3K9 X   1      67.821  81.730  21.100  1.00 20.00           H  
HETATM   32  H9  3K9 X   1      69.328  80.893  21.386  1.00 20.00           H  
HETATM   33  H10 3K9 X   1      68.059  79.038  20.718  1.00 20.00           H  
HETATM   34  H11 3K9 X   1      66.555  79.759  21.240  1.00 20.00           H  
HETATM   35  H12 3K9 X   1      71.832  77.309  25.438  1.00 20.00           H  
HETATM   36  H13 3K9 X   1      68.701  76.962  24.447  1.00 20.00           H  
HETATM   37  H14 3K9 X   1      68.463  77.992  25.838  1.00 20.00           H  
HETATM   38  H15 3K9 X   1      69.680  76.738  25.876  1.00 20.00           H  
HETATM   39  H16 3K9 X   1      63.473  77.916  20.695  1.00 20.00           H  
HETATM   40  H17 3K9 X   1      65.394  79.091  23.244  1.00 20.00           H  
HETATM   41  H18 3K9 X   1      62.754  76.159  19.674  1.00 20.00           H  
TER                                                                             
HETATM    1  N1  3K9 X   1      67.714  79.045  22.515  1.00 20.00           N  
HETATM    2  C1  3K9 X   1      68.214  79.989  23.630  1.00 20.00           C  
HETATM    3  C2  3K9 X   1      69.420  79.418  24.339  1.00 20.00           C  
HETATM    4  C3  3K9 X   1      70.059  78.271  23.906  1.00 20.00           C  
HETATM    5  C4  3K9 X   1      71.165  77.794  24.592  1.00 20.00           C  
HETATM    6  C5  3K9 X   1      71.626  78.461  25.711  1.00 20.00           C  
HETATM    7  C6  3K9 X   1      69.882  80.088  25.462  1.00 20.00           C  
HETATM    8  C7  3K9 X   1      65.791  77.786  20.897  1.00 20.00           C  
HETATM    9  C8  3K9 X   1      65.066  75.780  19.803  1.00 20.00           C  
HETATM   10  C9  3K9 X   1      66.836  75.692  21.417  1.00 20.00           C  
HETATM   11  C10 3K9 X   1      68.572  81.218  22.834  1.00 20.00           C  
HETATM   12  C11 3K9 X   1      67.921  81.076  21.440  1.00 20.00           C  
HETATM   13  C12 3K9 X   1      67.672  79.584  21.339  1.00 20.00           C  
HETATM   14  C13 3K9 X   1      70.985  79.611  26.145  1.00 20.00           C  
HETATM   15  C14 3K9 X   1      69.181  81.337  25.938  1.00 20.00           C  
HETATM   16  C15 3K9 X   1      66.730  77.057  21.610  1.00 20.00           C  
HETATM   17  C16 3K9 X   1      64.959  77.148  19.997  1.00 20.00           C  
HETATM   18  C17 3K9 X   1      66.002  75.052  20.514  1.00 20.00           C  
HETATM   19  O1  3K9 X   1      67.765  75.002  22.122  1.00 20.00           O  
HETATM   20  O2  3K9 X   1      64.298  75.071  18.940  1.00 20.00           O  
HETATM   21  C18 3K9 X   1      67.623  77.689  22.572  1.00 20.00           C  
HETATM   22  O3  3K9 X   1      68.255  77.012  23.389  1.00 20.00           O  
HETATM   23 CL1  3K9 X   1      63.783  78.058  19.111  1.00 20.00          CL  
HETATM   24  H1  3K9 X   1      67.444  80.195  24.344  1.00 20.00           H  
HETATM   25  H2  3K9 X   1      69.710  77.767  23.067  1.00 20.00           H  
HETATM   26  H3  3K9 X   1      71.649  76.933  24.264  1.00 20.00           H  
HETATM   27  H4  3K9 X   1      72.454  78.101  26.228  1.00 20.00           H  
HETATM   28  H5  3K9 X   1      65.714  78.813  21.039  1.00 20.00           H  
HETATM   29  H6  3K9 X   1      69.635  81.292  22.734  1.00 20.00           H  
HETATM   30  H7  3K9 X   1      68.198  82.093  23.324  1.00 20.00           H  
HETATM   31  H8  3K9 X   1      67.004  81.624  21.385  1.00 20.00           H  
HETATM   32  H9  3K9 X   1      68.583  81.410  20.669  1.00 20.00           H  
HETATM   33  H10 3K9 X   1      66.708  79.415  20.906  1.00 20.00           H  
HETATM   34  H11 3K9 X   1      68.425  79.141  20.720  1.00 20.00           H  
HETATM   35  H12 3K9 X   1      71.334  80.116  26.985  1.00 20.00           H  
HETATM   36  H13 3K9 X   1      68.148  81.295  25.662  1.00 20.00           H  
HETATM   37  H14 3K9 X   1      69.635  82.195  25.488  1.00 20.00           H  
HETATM   38  H15 3K9 X   1      69.262  81.408  27.003  1.00 20.00           H  
HETATM   39  H16 3K9 X   1      66.079  74.025  20.372  1.00 20.00           H  
HETATM   40  H17 3K9 X   1      68.644  75.289  21.862  1.00 20.00           H  
HETATM   41  H18 3K9 X   1      63.436  75.487  18.862  1.00 20.00           H  
TER                                                                             
HETATM    1  N1  3K9 X   1      67.503  79.155  22.779  1.00 20.00           N  
HETATM    2  C1  3K9 X   1      67.887  80.108  23.932  1.00 20.00           C  
HETATM    3  C2  3K9 X   1      69.102  79.608  24.681  1.00 20.00           C  
HETATM    4  C3  3K9 X   1      69.238  79.869  26.031  1.00 20.00           C  
HETATM    5  C4  3K9 X   1      70.349  79.407  26.719  1.00 20.00           C  
HETATM    6  C5  3K9 X   1      71.324  78.689  26.052  1.00 20.00           C  
HETATM    7  C6  3K9 X   1      70.081  78.888  24.013  1.00 20.00           C  
HETATM    8  C7  3K9 X   1      67.098  77.532  20.468  1.00 20.00           C  
HETATM    9  C8  3K9 X   1      65.720  75.807  19.534  1.00 20.00           C  
HETATM   10  C9  3K9 X   1      65.834  76.094  21.911  1.00 20.00           C  
HETATM   11  C10 3K9 X   1      68.188  81.377  23.175  1.00 20.00           C  
HETATM   12  C11 3K9 X   1      67.606  81.219  21.752  1.00 20.00           C  
HETATM   13  C12 3K9 X   1      67.470  79.716  21.612  1.00 20.00           C  
HETATM   14  C13 3K9 X   1      71.189  78.427  24.698  1.00 20.00           C  
HETATM   15  C14 3K9 X   1      69.936  78.608  22.535  1.00 20.00           C  
HETATM   16  C15 3K9 X   1      66.712  77.148  21.743  1.00 20.00           C  
HETATM   17  C16 3K9 X   1      66.601  76.864  19.365  1.00 20.00           C  
HETATM   18  C17 3K9 X   1      65.335  75.424  20.805  1.00 20.00           C  
HETATM   19  O1  3K9 X   1      65.505  75.772  23.186  1.00 20.00           O  
HETATM   20  O2  3K9 X   1      65.210  75.119  18.484  1.00 20.00           O  
HETATM   21  C18 3K9 X   1      67.224  77.851  22.970  1.00 20.00           C  
HETATM   22  O3  3K9 X   1      67.364  77.260  24.033  1.00 20.00           O  
HETATM   23 CL1  3K9 X   1      67.040  77.299  17.749  1.00 20.00          CL  
HETATM   24  H1  3K9 X   1      67.076  80.242  24.616  1.00 20.00           H  
HETATM   25  H2  3K9 X   1      68.506  80.413  26.532  1.00 20.00           H  
HETATM   26  H3  3K9 X   1      70.449  79.600  27.736  1.00 20.00           H  
HETATM   27  H4  3K9 X   1      72.160  78.345  26.567  1.00 20.00           H  
HETATM   28  H5  3K9 X   1      67.763  78.322  20.342  1.00 20.00           H  
HETATM   29  H6  3K9 X   1      69.246  81.528  23.122  1.00 20.00           H  
HETATM   30  H7  3K9 X   1      67.732  82.211  23.665  1.00 20.00           H  
HETATM   31  H8  3K9 X   1      66.655  81.702  21.669  1.00 20.00           H  
HETATM   32  H9  3K9 X   1      68.274  81.616  21.016  1.00 20.00           H  
HETATM   33  H10 3K9 X   1      66.540  79.487  21.136  1.00 20.00           H  
HETATM   34  H11 3K9 X   1      68.278  79.342  21.018  1.00 20.00           H  
HETATM   35  H12 3K9 X   1      71.921  77.884  24.197  1.00 20.00           H  
HETATM   36  H13 3K9 X   1      70.759  78.010  22.203  1.00 20.00           H  
HETATM   37  H14 3K9 X   1      69.926  79.532  21.996  1.00 20.00           H  
HETATM   38  H15 3K9 X   1      69.021  78.082  22.360  1.00 20.00           H  
HETATM   39  H16 3K9 X   1      64.671  74.634  20.931  1.00 20.00           H  
HETATM   40  H17 3K9 X   1      66.240  75.316  23.601  1.00 20.00           H  
HETATM   41  H18 3K9 X   1      65.850  74.468  18.185  1.00 20.00           H  
TER                                                                             
HETATM    1  N1  3K9 X   1      67.533  79.124  22.772  1.00 20.00           N  
HETATM    2  C1  3K9 X   1      67.948  80.068  23.841  1.00 20.00           C  
HETATM    3  C2  3K9 X   1      69.299  79.684  24.401  1.00 20.00           C  
HETATM    4  C3  3K9 X   1      69.480  79.592  25.768  1.00 20.00           C  
HETATM    5  C4  3K9 X   1      70.717  79.235  26.281  1.00 20.00           C  
HETATM    6  C5  3K9 X   1      71.772  78.977  25.426  1.00 20.00           C  
HETATM    7  C6  3K9 X   1      70.356  79.425  23.543  1.00 20.00           C  
HETATM    8  C7  3K9 X   1      67.138  75.851  21.403  1.00 20.00           C  
HETATM    9  C8  3K9 X   1      65.169  75.616  20.055  1.00 20.00           C  
HETATM   10  C9  3K9 X   1      65.403  77.503  21.515  1.00 20.00           C  
HETATM   11  C10 3K9 X   1      68.019  81.432  23.129  1.00 20.00           C  
HETATM   12  C11 3K9 X   1      68.067  81.112  21.629  1.00 20.00           C  
HETATM   13  C12 3K9 X   1      67.232  79.833  21.499  1.00 20.00           C  
HETATM   14  C13 3K9 X   1      71.590  79.069  24.054  1.00 20.00           C  
HETATM   15  C14 3K9 X   1      70.161  79.531  22.049  1.00 20.00           C  
HETATM   16  C15 3K9 X   1      66.637  77.033  21.926  1.00 20.00           C  
HETATM   17  C16 3K9 X   1      66.406  75.145  20.467  1.00 20.00           C  
HETATM   18  C17 3K9 X   1      64.669  76.794  20.577  1.00 20.00           C  
HETATM   19  O1  3K9 X   1      65.017  78.663  22.100  1.00 20.00           O  
HETATM   20  O2  3K9 X   1      64.506  74.869  19.139  1.00 20.00           O  
HETATM   21  C18 3K9 X   1      67.440  77.794  22.935  1.00 20.00           C  
HETATM   22  O3  3K9 X   1      67.924  77.216  23.907  1.00 20.00           O  
HETATM   23 CL1  3K9 X   1      67.034  73.674  19.809  1.00 20.00          CL  
HETATM   24  H1  3K9 X   1      67.227  80.089  24.631  1.00 20.00           H  
HETATM   25  H2  3K9 X   1      68.688  79.791  26.412  1.00 20.00           H  
HETATM   26  H3  3K9 X   1      70.853  79.162  27.310  1.00 20.00           H  
HETATM   27  H4  3K9 X   1      72.701  78.713  25.810  1.00 20.00           H  
HETATM   28  H5  3K9 X   1      68.064  75.496  21.715  1.00 20.00           H  
HETATM   29  H6  3K9 X   1      68.899  81.963  23.426  1.00 20.00           H  
HETATM   30  H7  3K9 X   1      67.153  82.018  23.358  1.00 20.00           H  
HETATM   31  H8  3K9 X   1      69.074  80.943  21.309  1.00 20.00           H  
HETATM   32  H9  3K9 X   1      67.638  81.907  21.056  1.00 20.00           H  
HETATM   33  H10 3K9 X   1      66.189  80.058  21.418  1.00 20.00           H  
HETATM   34  H11 3K9 X   1      67.539  79.255  20.652  1.00 20.00           H  
HETATM   35  H12 3K9 X   1      72.382  78.870  23.410  1.00 20.00           H  
HETATM   36  H13 3K9 X   1      70.979  80.071  21.619  1.00 20.00           H  
HETATM   37  H14 3K9 X   1      69.247  80.048  21.845  1.00 20.00           H  
HETATM   38  H15 3K9 X   1      70.119  78.550  21.624  1.00 20.00           H  
HETATM   39  H16 3K9 X   1      63.743  77.150  20.265  1.00 20.00           H  
HETATM   40  H17 3K9 X   1      64.104  78.589  22.387  1.00 20.00           H  
HETATM   41  H18 3K9 X   1      64.911  74.986  18.276  1.00 20.00           H  
TER                                                                             
HETATM    1  N1  3K9 X   1      67.783  78.797  22.773  1.00 20.00           N  
HETATM    2  C1  3K9 X   1      68.386  79.704  23.788  1.00 20.00           C  
HETATM    3  C2  3K9 X   1      69.872  79.457  23.929  1.00 20.00           C  
HETATM    4  C3  3K9 X   1      70.606  79.072  22.823  1.00 20.00           C  
HETATM    5  C4  3K9 X   1      71.951  78.763  22.957  1.00 20.00           C  
HETATM    6  C5  3K9 X   1      72.556  78.834  24.197  1.00 20.00           C  
HETATM    7  C6  3K9 X   1      70.479  79.529  25.173  1.00 20.00           C  
HETATM    8  C7  3K9 X   1      65.779  77.886  21.119  1.00 20.00           C  
HETATM    9  C8  3K9 X   1      64.583  76.053  20.141  1.00 20.00           C  
HETATM   10  C9  3K9 X   1      66.076  75.667  21.976  1.00 20.00           C  
HETATM   11  C10 3K9 X   1      68.108  81.090  23.197  1.00 20.00           C  
HETATM   12  C11 3K9 X   1      68.217  80.874  21.682  1.00 20.00           C  
HETATM   13  C12 3K9 X   1      67.725  79.436  21.433  1.00 20.00           C  
HETATM   14  C13 3K9 X   1      71.820  79.221  25.306  1.00 20.00           C  
HETATM   15  C14 3K9 X   1      69.677  79.944  26.383  1.00 20.00           C  
HETATM   16  C15 3K9 X   1      66.375  77.016  22.019  1.00 20.00           C  
HETATM   17  C16 3K9 X   1      64.882  77.406  20.183  1.00 20.00           C  
HETATM   18  C17 3K9 X   1      65.177  75.185  21.038  1.00 20.00           C  
HETATM   19  O1  3K9 X   1      66.637  74.778  22.831  1.00 20.00           O  
HETATM   20  O2  3K9 X   1      63.699  75.653  19.194  1.00 20.00           O  
HETATM   21  C18 3K9 X   1      67.345  77.551  23.036  1.00 20.00           C  
HETATM   22  O3  3K9 X   1      67.685  76.883  24.011  1.00 20.00           O  
HETATM   23 CL1  3K9 X   1      64.101  78.442  19.039  1.00 20.00          CL  
HETATM   24  H1  3K9 X   1      67.913  79.587  24.740  1.00 20.00           H  
HETATM   25  H2  3K9 X   1      70.150  79.014  21.890  1.00 20.00           H  
HETATM   26  H3  3K9 X   1      72.504  78.477  22.124  1.00 20.00           H  
HETATM   27  H4  3K9 X   1      73.564  78.599  24.298  1.00 20.00           H  
HETATM   28  H5  3K9 X   1      66.006  78.901  21.148  1.00 20.00           H  
HETATM   29  H6  3K9 X   1      68.834  81.800  23.533  1.00 20.00           H  
HETATM   30  H7  3K9 X   1      67.128  81.428  23.463  1.00 20.00           H  
HETATM   31  H8  3K9 X   1      67.601  81.575  21.159  1.00 20.00           H  
HETATM   32  H9  3K9 X   1      69.232  80.982  21.362  1.00 20.00           H  
HETATM   33  H10 3K9 X   1      68.366  78.929  20.742  1.00 20.00           H  
HETATM   34  H11 3K9 X   1      66.724  79.437  21.056  1.00 20.00           H  
HETATM   35  H12 3K9 X   1      72.277  79.279  26.239  1.00 20.00           H  
HETATM   36  H13 3K9 X   1      68.686  80.211  26.080  1.00 20.00           H  
HETATM   37  H14 3K9 X   1      70.145  80.785  26.850  1.00 20.00           H  
HETATM   38  H15 3K9 X   1      69.630  79.130  27.076  1.00 20.00           H  
HETATM   39  H16 3K9 X   1      64.949  74.171  21.009  1.00 20.00           H  
HETATM   40  H17 3K9 X   1      66.618  73.901  22.440  1.00 20.00           H  
HETATM   41  H18 3K9 X   1      63.245  76.419  18.836  1.00 20.00           H  
TER                                                                             
HETATM    1  N1  3K9 X   1      67.074  79.435  22.454  1.00 20.00           N  
HETATM    2  C1  3K9 X   1      67.176  80.313  23.400  1.00 20.00           C  
HETATM    3  C2  3K9 X   1      68.218  79.861  24.388  1.00 20.00           C  
HETATM    4  C3  3K9 X   1      68.096  80.197  25.723  1.00 20.00           C  
HETATM    5  C4  3K9 X   1      69.053  79.776  26.634  1.00 20.00           C  
HETATM    6  C5  3K9 X   1      70.131  79.024  26.206  1.00 20.00           C  
HETATM    7  C6  3K9 X   1      69.299  79.107  23.959  1.00 20.00           C  
HETATM    8  C7  3K9 X   1      67.383  77.392  20.513  1.00 20.00           C  
HETATM    9  C8  3K9 X   1      67.554  75.044  20.061  1.00 20.00           C  
HETATM   10  C9  3K9 X   1      66.869  75.801  22.230  1.00 20.00           C  
HETATM   11  C10 3K9 X   1      67.582  81.655  22.823  1.00 20.00           C  
HETATM   12  C11 3K9 X   1      67.240  81.499  21.325  1.00 20.00           C  
HETATM   13  C12 3K9 X   1      67.162  80.022  21.029  1.00 20.00           C  
HETATM   14  C13 3K9 X   1      70.253  78.687  24.867  1.00 20.00           C  
HETATM   15  C14 3K9 X   1      69.435  78.744  22.499  1.00 20.00           C  
HETATM   16  C15 3K9 X   1      66.981  77.112  21.810  1.00 20.00           C  
HETATM   17  C16 3K9 X   1      67.666  76.360  19.639  1.00 20.00           C  
HETATM   18  C17 3K9 X   1      67.153  74.765  21.354  1.00 20.00           C  
HETATM   19  O1  3K9 X   1      66.479  75.552  23.505  1.00 20.00           O  
HETATM   20  O2  3K9 X   1      67.843  74.049  19.188  1.00 20.00           O  
HETATM   21  C18 3K9 X   1      66.661  78.192  22.779  1.00 20.00           C  
HETATM   22  O3  3K9 X   1      66.049  77.944  23.822  1.00 20.00           O  
HETATM   23 CL1  3K9 X   1      68.162  76.709  18.019  1.00 20.00          CL  
HETATM   24  H1  3K9 X   1      66.233  80.411  23.895  1.00 20.00           H  
HETATM   25  H2  3K9 X   1      67.287  80.766  26.045  1.00 20.00           H  
HETATM   26  H3  3K9 X   1      68.960  80.025  27.639  1.00 20.00           H  
HETATM   27  H4  3K9 X   1      70.851  78.712  26.888  1.00 20.00           H  
HETATM   28  H5  3K9 X   1      67.471  78.379  20.198  1.00 20.00           H  
HETATM   29  H6  3K9 X   1      68.627  81.835  22.964  1.00 20.00           H  
HETATM   30  H7  3K9 X   1      67.019  82.451  23.266  1.00 20.00           H  
HETATM   31  H8  3K9 X   1      68.004  81.951  20.727  1.00 20.00           H  
HETATM   32  H9  3K9 X   1      66.299  81.963  21.114  1.00 20.00           H  
HETATM   33  H10 3K9 X   1      68.036  79.678  20.516  1.00 20.00           H  
HETATM   34  H11 3K9 X   1      66.293  79.783  20.452  1.00 20.00           H  
HETATM   35  H12 3K9 X   1      71.062  78.118  24.545  1.00 20.00           H  
HETATM   36  H13 3K9 X   1      70.350  79.145  22.115  1.00 20.00           H  
HETATM   37  H14 3K9 X   1      68.611  79.151  21.952  1.00 20.00           H  
HETATM   38  H15 3K9 X   1      69.442  77.679  22.395  1.00 20.00           H  
HETATM   39  H16 3K9 X   1      67.065  73.778  21.670  1.00 20.00           H  
HETATM   40  H17 3K9 X   1      66.857  76.213  24.090  1.00 20.00           H  
HETATM   41  H18 3K9 X   1      68.013  74.424  18.320  1.00 20.00           H  
TER                                                                             
HETATM    1  N1  3K9 X   1      67.624  79.063  22.576  1.00 20.00           N  
HETATM    2  C1  3K9 X   1      68.107  79.987  23.634  1.00 20.00           C  
HETATM    3  C2  3K9 X   1      69.468  79.561  24.140  1.00 20.00           C  
HETATM    4  C3  3K9 X   1      70.068  78.423  23.634  1.00 20.00           C  
HETATM    5  C4  3K9 X   1      71.318  78.037  24.093  1.00 20.00           C  
HETATM    6  C5  3K9 X   1      71.960  78.785  25.061  1.00 20.00           C  
HETATM    7  C6  3K9 X   1      70.112  80.312  25.111  1.00 20.00           C  
HETATM    8  C7  3K9 X   1      66.700  75.645  21.784  1.00 20.00           C  
HETATM    9  C8  3K9 X   1      65.023  75.507  20.077  1.00 20.00           C  
HETATM   10  C9  3K9 X   1      65.704  77.647  20.918  1.00 20.00           C  
HETATM   11  C10 3K9 X   1      68.189  81.354  22.930  1.00 20.00           C  
HETATM   12  C11 3K9 X   1      68.170  81.044  21.428  1.00 20.00           C  
HETATM   13  C12 3K9 X   1      67.295  79.791  21.320  1.00 20.00           C  
HETATM   14  C13 3K9 X   1      71.358  79.926  25.569  1.00 20.00           C  
HETATM   15  C14 3K9 X   1      69.454  81.551  25.668  1.00 20.00           C  
HETATM   16  C15 3K9 X   1      66.595  77.028  21.774  1.00 20.00           C  
HETATM   17  C16 3K9 X   1      65.917  74.886  20.935  1.00 20.00           C  
HETATM   18  C17 3K9 X   1      64.918  76.886  20.067  1.00 20.00           C  
HETATM   19  O1  3K9 X   1      65.616  78.999  20.931  1.00 20.00           O  
HETATM   20  O2  3K9 X   1      64.230  74.806  19.231  1.00 20.00           O  
HETATM   21  C18 3K9 X   1      67.500  77.731  22.734  1.00 20.00           C  
HETATM   22  O3  3K9 X   1      68.094  77.106  23.619  1.00 20.00           O  
HETATM   23 CL1  3K9 X   1      66.098  73.167  20.990  1.00 20.00          CL  
HETATM   24  H1  3K9 X   1      67.417  80.022  24.452  1.00 20.00           H  
HETATM   25  H2  3K9 X   1      69.583  77.858  22.908  1.00 20.00           H  
HETATM   26  H3  3K9 X   1      71.771  77.183  23.710  1.00 20.00           H  
HETATM   27  H4  3K9 X   1      72.896  78.493  25.409  1.00 20.00           H  
HETATM   28  H5  3K9 X   1      67.368  75.179  22.431  1.00 20.00           H  
HETATM   29  H6  3K9 X   1      69.094  81.858  23.196  1.00 20.00           H  
HETATM   30  H7  3K9 X   1      67.350  81.962  23.196  1.00 20.00           H  
HETATM   31  H8  3K9 X   1      67.742  81.856  20.877  1.00 20.00           H  
HETATM   32  H9  3K9 X   1      69.159  80.850  21.067  1.00 20.00           H  
HETATM   33  H10 3K9 X   1      67.552  79.211  20.458  1.00 20.00           H  
HETATM   34  H11 3K9 X   1      66.256  80.046  21.282  1.00 20.00           H  
HETATM   35  H12 3K9 X   1      71.843  80.491  26.294  1.00 20.00           H  
HETATM   36  H13 3K9 X   1      68.747  81.272  26.421  1.00 20.00           H  
HETATM   37  H14 3K9 X   1      68.950  82.072  24.881  1.00 20.00           H  
HETATM   38  H15 3K9 X   1      70.199  82.188  26.097  1.00 20.00           H  
HETATM   39  H16 3K9 X   1      64.250  77.352  19.420  1.00 20.00           H  
HETATM   40  H17 3K9 X   1      64.916  79.280  20.337  1.00 20.00           H  
HETATM   41  H18 3K9 X   1      63.536  75.378  18.893  1.00 20.00           H  
TER                                                                             
HETATM    1  N1  3K9 X   1      67.635  78.897  22.692  1.00 20.00           N  
HETATM    2  C1  3K9 X   1      68.156  79.825  23.728  1.00 20.00           C  
HETATM    3  C2  3K9 X   1      69.509  79.370  24.224  1.00 20.00           C  
HETATM    4  C3  3K9 X   1      69.989  78.094  23.998  1.00 20.00           C  
HETATM    5  C4  3K9 X   1      71.240  77.731  24.472  1.00 20.00           C  
HETATM    6  C5  3K9 X   1      72.005  78.643  25.174  1.00 20.00           C  
HETATM    7  C6  3K9 X   1      70.276  80.285  24.929  1.00 20.00           C  
HETATM    8  C7  3K9 X   1      65.370  77.507  21.643  1.00 20.00           C  
HETATM    9  C8  3K9 X   1      64.879  75.864  19.967  1.00 20.00           C  
HETATM   10  C9  3K9 X   1      67.000  75.840  21.085  1.00 20.00           C  
HETATM   11  C10 3K9 X   1      68.268  81.177  22.999  1.00 20.00           C  
HETATM   12  C11 3K9 X   1      68.223  80.842  21.502  1.00 20.00           C  
HETATM   13  C12 3K9 X   1      67.311  79.612  21.428  1.00 20.00           C  
HETATM   14  C13 3K9 X   1      71.523  79.923  25.401  1.00 20.00           C  
HETATM   15  C14 3K9 X   1      69.749  81.678  25.181  1.00 20.00           C  
HETATM   16  C15 3K9 X   1      66.621  76.941  21.830  1.00 20.00           C  
HETATM   17  C16 3K9 X   1      64.499  76.968  20.715  1.00 20.00           C  
HETATM   18  C17 3K9 X   1      66.126  75.299  20.154  1.00 20.00           C  
HETATM   19  O1  3K9 X   1      68.239  75.343  21.318  1.00 20.00           O  
HETATM   20  O2  3K9 X   1      64.096  75.272  19.033  1.00 20.00           O  
HETATM   21  C18 3K9 X   1      67.599  77.585  22.774  1.00 20.00           C  
HETATM   22  O3  3K9 X   1      68.284  76.918  23.537  1.00 20.00           O  
HETATM   23 CL1  3K9 X   1      62.923  77.625  20.440  1.00 20.00          CL  
HETATM   24  H1  3K9 X   1      67.478  79.894  24.553  1.00 20.00           H  
HETATM   25  H2  3K9 X   1      69.412  77.407  23.473  1.00 20.00           H  
HETATM   26  H3  3K9 X   1      71.603  76.772  24.299  1.00 20.00           H  
HETATM   27  H4  3K9 X   1      72.942  78.369  25.533  1.00 20.00           H  
HETATM   28  H5  3K9 X   1      65.086  78.338  22.200  1.00 20.00           H  
HETATM   29  H6  3K9 X   1      69.191  81.659  23.245  1.00 20.00           H  
HETATM   30  H7  3K9 X   1      67.450  81.813  23.264  1.00 20.00           H  
HETATM   31  H8  3K9 X   1      67.811  81.656  20.943  1.00 20.00           H  
HETATM   32  H9  3K9 X   1      69.201  80.614  21.134  1.00 20.00           H  
HETATM   33  H10 3K9 X   1      67.542  79.011  20.573  1.00 20.00           H  
HETATM   34  H11 3K9 X   1      66.280  79.896  21.397  1.00 20.00           H  
HETATM   35  H12 3K9 X   1      72.100  80.610  25.926  1.00 20.00           H  
HETATM   36  H13 3K9 X   1      70.078  82.331  24.400  1.00 20.00           H  
HETATM   37  H14 3K9 X   1      70.116  82.033  26.121  1.00 20.00           H  
HETATM   38  H15 3K9 X   1      68.679  81.657  25.200  1.00 20.00           H  
HETATM   39  H16 3K9 X   1      66.410  74.468  19.597  1.00 20.00           H  
HETATM   40  H17 3K9 X   1      68.181  74.619  21.946  1.00 20.00           H  
HETATM   41  H18 3K9 X   1      63.219  75.125  19.396  1.00 20.00           H  
TER                                                                             
HETATM    1  N1  3K9 X   1      67.569  79.216  22.751  1.00 20.00           N  
HETATM    2  C1  3K9 X   1      68.006  80.156  23.896  1.00 20.00           C  
HETATM    3  C2  3K9 X   1      69.232  79.630  24.608  1.00 20.00           C  
HETATM    4  C3  3K9 X   1      69.546  79.990  25.904  1.00 20.00           C  
HETATM    5  C4  3K9 X   1      70.681  79.473  26.511  1.00 20.00           C  
HETATM    6  C5  3K9 X   1      71.499  78.602  25.818  1.00 20.00           C  
HETATM    7  C6  3K9 X   1      70.053  78.756  23.912  1.00 20.00           C  
HETATM    8  C7  3K9 X   1      67.292  77.126  20.529  1.00 20.00           C  
HETATM    9  C8  3K9 X   1      65.478  75.782  19.722  1.00 20.00           C  
HETATM   10  C9  3K9 X   1      65.490  76.539  21.997  1.00 20.00           C  
HETATM   11  C10 3K9 X   1      68.309  81.423  23.136  1.00 20.00           C  
HETATM   12  C11 3K9 X   1      67.684  81.283  21.730  1.00 20.00           C  
HETATM   13  C12 3K9 X   1      67.514  79.783  21.588  1.00 20.00           C  
HETATM   14  C13 3K9 X   1      71.183  78.241  24.517  1.00 20.00           C  
HETATM   15  C14 3K9 X   1      69.756  78.449  22.463  1.00 20.00           C  
HETATM   16  C15 3K9 X   1      66.693  77.184  21.777  1.00 20.00           C  
HETATM   17  C16 3K9 X   1      66.685  76.428  19.502  1.00 20.00           C  
HETATM   18  C17 3K9 X   1      64.881  75.839  20.967  1.00 20.00           C  
HETATM   19  O1  3K9 X   1      64.966  76.634  23.243  1.00 20.00           O  
HETATM   20  O2  3K9 X   1      64.847  75.081  18.749  1.00 20.00           O  
HETATM   21  C18 3K9 X   1      67.271  77.917  22.945  1.00 20.00           C  
HETATM   22  O3  3K9 X   1      67.456  77.346  24.018  1.00 20.00           O  
HETATM   23 CL1  3K9 X   1      67.429  76.362  17.942  1.00 20.00          CL  
HETATM   24  H1  3K9 X   1      67.217  80.304  24.604  1.00 20.00           H  
HETATM   25  H2  3K9 X   1      68.933  80.649  26.425  1.00 20.00           H  
HETATM   26  H3  3K9 X   1      70.915  79.741  27.488  1.00 20.00           H  
HETATM   27  H4  3K9 X   1      72.352  78.217  26.272  1.00 20.00           H  
HETATM   28  H5  3K9 X   1      68.199  77.608  20.365  1.00 20.00           H  
HETATM   29  H6  3K9 X   1      67.884  82.264  23.642  1.00 20.00           H  
HETATM   30  H7  3K9 X   1      69.368  81.554  23.052  1.00 20.00           H  
HETATM   31  H8  3K9 X   1      66.740  81.784  21.676  1.00 20.00           H  
HETATM   32  H9  3K9 X   1      68.337  81.670  20.977  1.00 20.00           H  
HETATM   33  H10 3K9 X   1      68.296  79.396  20.969  1.00 20.00           H  
HETATM   34  H11 3K9 X   1      66.566  79.575  21.138  1.00 20.00           H  
HETATM   35  H12 3K9 X   1      71.797  77.582  23.997  1.00 20.00           H  
HETATM   36  H13 3K9 X   1      70.644  78.578  21.881  1.00 20.00           H  
HETATM   37  H14 3K9 X   1      68.997  79.114  22.107  1.00 20.00           H  
HETATM   38  H15 3K9 X   1      69.415  77.439  22.375  1.00 20.00           H  
HETATM   39  H16 3K9 X   1      63.974  75.358  21.131  1.00 20.00           H  
HETATM   40  H17 3K9 X   1      64.851  77.560  23.472  1.00 20.00           H  
HETATM   41  H18 3K9 X   1      63.906  75.049  18.936  1.00 20.00           H  
TER                                                                             
HETATM    1  N1  3K9 X   1      67.369  78.895  22.883  1.00 20.00           N  
HETATM    2  C1  3K9 X   1      67.865  79.819  23.915  1.00 20.00           C  
HETATM    3  C2  3K9 X   1      69.300  79.505  24.275  1.00 20.00           C  
HETATM    4  C3  3K9 X   1      69.952  78.381  23.804  1.00 20.00           C  
HETATM    5  C4  3K9 X   1      71.271  78.144  24.161  1.00 20.00           C  
HETATM    6  C5  3K9 X   1      71.932  79.029  24.992  1.00 20.00           C  
HETATM    7  C6  3K9 X   1      69.963  80.393  25.107  1.00 20.00           C  
HETATM    8  C7  3K9 X   1      66.997  75.613  21.535  1.00 20.00           C  
HETATM    9  C8  3K9 X   1      65.641  75.708  19.561  1.00 20.00           C  
HETATM   10  C9  3K9 X   1      65.648  77.546  21.100  1.00 20.00           C  
HETATM   11  C10 3K9 X   1      67.758  81.186  23.255  1.00 20.00           C  
HETATM   12  C11 3K9 X   1      67.965  80.879  21.775  1.00 20.00           C  
HETATM   13  C12 3K9 X   1      67.218  79.561  21.575  1.00 20.00           C  
HETATM   14  C13 3K9 X   1      71.278  80.157  25.463  1.00 20.00           C  
HETATM   15  C14 3K9 X   1      69.249  81.619  25.626  1.00 20.00           C  
HETATM   16  C15 3K9 X   1      66.550  76.873  21.902  1.00 20.00           C  
HETATM   17  C16 3K9 X   1      66.545  75.032  20.365  1.00 20.00           C  
HETATM   18  C17 3K9 X   1      65.195  76.964  19.926  1.00 20.00           C  
HETATM   19  O1  3K9 X   1      65.153  78.776  21.379  1.00 20.00           O  
HETATM   20  O2  3K9 X   1      65.237  75.075  18.432  1.00 20.00           O  
HETATM   21  C18 3K9 X   1      67.086  77.597  23.106  1.00 20.00           C  
HETATM   22  O3  3K9 X   1      67.239  77.025  24.183  1.00 20.00           O  
HETATM   23 CL1  3K9 X   1      67.108  73.463  19.904  1.00 20.00          CL  
HETATM   24  H1  3K9 X   1      67.258  79.771  24.795  1.00 20.00           H  
HETATM   25  H2  3K9 X   1      69.454  77.712  23.183  1.00 20.00           H  
HETATM   26  H3  3K9 X   1      71.763  77.300  23.804  1.00 20.00           H  
HETATM   27  H4  3K9 X   1      72.920  78.850  25.262  1.00 20.00           H  
HETATM   28  H5  3K9 X   1      67.673  75.104  22.140  1.00 20.00           H  
HETATM   29  H6  3K9 X   1      66.794  81.619  23.426  1.00 20.00           H  
HETATM   30  H7  3K9 X   1      68.516  81.847  23.619  1.00 20.00           H  
HETATM   31  H8  3K9 X   1      67.547  81.652  21.163  1.00 20.00           H  
HETATM   32  H9  3K9 X   1      69.005  80.768  21.549  1.00 20.00           H  
HETATM   33  H10 3K9 X   1      66.187  79.734  21.348  1.00 20.00           H  
HETATM   34  H11 3K9 X   1      67.664  78.981  20.794  1.00 20.00           H  
HETATM   35  H12 3K9 X   1      71.776  80.825  26.085  1.00 20.00           H  
HETATM   36  H13 3K9 X   1      69.951  82.419  25.741  1.00 20.00           H  
HETATM   37  H14 3K9 X   1      68.804  81.397  26.573  1.00 20.00           H  
HETATM   38  H15 3K9 X   1      68.488  81.909  24.932  1.00 20.00           H  
HETATM   39  H16 3K9 X   1      64.519  77.472  19.321  1.00 20.00           H  
HETATM   40  H17 3K9 X   1      65.185  79.322  20.590  1.00 20.00           H  
HETATM   41  H18 3K9 X   1      64.479  75.533  18.062  1.00 20.00           H  
TER                                                                             
HETATM    1  N1  3K9 X   1      67.708  79.330  22.581  1.00 20.00           N  
HETATM    2  C1  3K9 X   1      68.075  80.157  23.507  1.00 20.00           C  
HETATM    3  C2  3K9 X   1      69.258  79.580  24.251  1.00 20.00           C  
HETATM    4  C3  3K9 X   1      69.397  79.803  25.608  1.00 20.00           C  
HETATM    5  C4  3K9 X   1      70.479  79.270  26.291  1.00 20.00           C  
HETATM    6  C5  3K9 X   1      71.422  78.520  25.614  1.00 20.00           C  
HETATM    7  C6  3K9 X   1      70.204  78.828  23.572  1.00 20.00           C  
HETATM    8  C7  3K9 X   1      67.151  76.017  21.633  1.00 20.00           C  
HETATM    9  C8  3K9 X   1      65.235  75.652  20.240  1.00 20.00           C  
HETATM   10  C9  3K9 X   1      65.486  77.728  21.414  1.00 20.00           C  
HETATM   11  C10 3K9 X   1      68.468  81.486  22.893  1.00 20.00           C  
HETATM   12  C11 3K9 X   1      67.817  81.420  21.493  1.00 20.00           C  
HETATM   13  C12 3K9 X   1      67.554  79.968  21.183  1.00 20.00           C  
HETATM   14  C13 3K9 X   1      71.283  78.297  24.253  1.00 20.00           C  
HETATM   15  C14 3K9 X   1      69.960  78.652  22.092  1.00 20.00           C  
HETATM   16  C15 3K9 X   1      66.679  77.281  21.950  1.00 20.00           C  
HETATM   17  C16 3K9 X   1      66.431  75.205  20.778  1.00 20.00           C  
HETATM   18  C17 3K9 X   1      64.764  76.913  20.556  1.00 20.00           C  
HETATM   19  O1  3K9 X   1      65.085  78.971  21.772  1.00 20.00           O  
HETATM   20  O2  3K9 X   1      64.544  74.836  19.408  1.00 20.00           O  
HETATM   21  C18 3K9 X   1      67.505  78.100  22.869  1.00 20.00           C  
HETATM   22  O3  3K9 X   1      67.987  77.601  23.891  1.00 20.00           O  
HETATM   23 CL1  3K9 X   1      67.023  73.629  20.377  1.00 20.00          CL  
HETATM   24  H1  3K9 X   1      67.264  80.308  24.188  1.00 20.00           H  
HETATM   25  H2  3K9 X   1      68.690  80.370  26.117  1.00 20.00           H  
HETATM   26  H3  3K9 X   1      70.582  79.434  27.313  1.00 20.00           H  
HETATM   27  H4  3K9 X   1      72.237  78.123  26.125  1.00 20.00           H  
HETATM   28  H5  3K9 X   1      68.047  75.679  22.040  1.00 20.00           H  
HETATM   29  H6  3K9 X   1      68.078  82.304  23.461  1.00 20.00           H  
HETATM   30  H7  3K9 X   1      69.532  81.577  22.819  1.00 20.00           H  
HETATM   31  H8  3K9 X   1      66.897  81.966  21.493  1.00 20.00           H  
HETATM   32  H9  3K9 X   1      68.479  81.835  20.763  1.00 20.00           H  
HETATM   33  H10 3K9 X   1      68.273  79.578  20.493  1.00 20.00           H  
HETATM   34  H11 3K9 X   1      66.569  79.823  20.792  1.00 20.00           H  
HETATM   35  H12 3K9 X   1      71.991  77.729  23.744  1.00 20.00           H  
HETATM   36  H13 3K9 X   1      70.340  79.501  21.563  1.00 20.00           H  
HETATM   37  H14 3K9 X   1      68.909  78.562  21.912  1.00 20.00           H  
HETATM   38  H15 3K9 X   1      70.457  77.768  21.751  1.00 20.00           H  
HETATM   39  H16 3K9 X   1      63.868  77.251  20.149  1.00 20.00           H  
HETATM   40  H17 3K9 X   1      65.754  79.377  22.328  1.00 20.00           H  
HETATM   41  H18 3K9 X   1      64.329  74.019  19.865  1.00 20.00           H  
TER                                                                             
HETATM    1  N1  3K9 X   1      66.971  79.281  22.708  1.00 20.00           N  
HETATM    2  C1  3K9 X   1      67.374  80.221  23.784  1.00 20.00           C  
HETATM    3  C2  3K9 X   1      68.671  79.779  24.426  1.00 20.00           C  
HETATM    4  C3  3K9 X   1      69.880  80.138  23.861  1.00 20.00           C  
HETATM    5  C4  3K9 X   1      71.068  79.737  24.453  1.00 20.00           C  
HETATM    6  C5  3K9 X   1      71.043  78.973  25.605  1.00 20.00           C  
HETATM    7  C6  3K9 X   1      68.646  79.013  25.581  1.00 20.00           C  
HETATM    8  C7  3K9 X   1      66.458  75.793  21.700  1.00 20.00           C  
HETATM    9  C8  3K9 X   1      67.133  75.496  19.419  1.00 20.00           C  
HETATM   10  C9  3K9 X   1      67.483  77.603  20.508  1.00 20.00           C  
HETATM   11  C10 3K9 X   1      67.555  81.567  23.058  1.00 20.00           C  
HETATM   12  C11 3K9 X   1      67.671  81.219  21.568  1.00 20.00           C  
HETATM   13  C12 3K9 X   1      66.779  79.982  21.409  1.00 20.00           C  
HETATM   14  C13 3K9 X   1      69.830  78.613  26.171  1.00 20.00           C  
HETATM   15  C14 3K9 X   1      67.321  78.540  26.132  1.00 20.00           C  
HETATM   16  C15 3K9 X   1      66.919  77.100  21.665  1.00 20.00           C  
HETATM   17  C16 3K9 X   1      66.567  74.991  20.579  1.00 20.00           C  
HETATM   18  C17 3K9 X   1      67.592  76.799  19.384  1.00 20.00           C  
HETATM   19  O1  3K9 X   1      67.942  78.875  20.423  1.00 20.00           O  
HETATM   20  O2  3K9 X   1      67.257  74.750  18.294  1.00 20.00           O  
HETATM   21  C18 3K9 X   1      66.801  77.956  22.885  1.00 20.00           C  
HETATM   22  O3  3K9 X   1      66.559  77.456  23.988  1.00 20.00           O  
HETATM   23 CL1  3K9 X   1      65.998  73.358  20.625  1.00 20.00          CL  
HETATM   24  H1  3K9 X   1      66.612  80.292  24.531  1.00 20.00           H  
HETATM   25  H2  3K9 X   1      69.899  80.710  22.993  1.00 20.00           H  
HETATM   26  H3  3K9 X   1      71.978  80.011  24.030  1.00 20.00           H  
HETATM   27  H4  3K9 X   1      71.934  78.669  26.046  1.00 20.00           H  
HETATM   28  H5  3K9 X   1      66.030  75.416  22.569  1.00 20.00           H  
HETATM   29  H6  3K9 X   1      66.710  82.200  23.229  1.00 20.00           H  
HETATM   30  H7  3K9 X   1      68.444  82.058  23.397  1.00 20.00           H  
HETATM   31  H8  3K9 X   1      67.316  82.025  20.961  1.00 20.00           H  
HETATM   32  H9  3K9 X   1      68.684  80.994  21.308  1.00 20.00           H  
HETATM   33  H10 3K9 X   1      67.102  79.375  20.589  1.00 20.00           H  
HETATM   34  H11 3K9 X   1      65.755  80.259  21.266  1.00 20.00           H  
HETATM   35  H12 3K9 X   1      69.811  78.041  27.040  1.00 20.00           H  
HETATM   36  H13 3K9 X   1      66.526  78.922  25.527  1.00 20.00           H  
HETATM   37  H14 3K9 X   1      67.206  78.892  27.136  1.00 20.00           H  
HETATM   38  H15 3K9 X   1      67.293  77.470  26.123  1.00 20.00           H  
HETATM   39  H16 3K9 X   1      68.020  77.176  18.514  1.00 20.00           H  
HETATM   40  H17 3K9 X   1      68.752  78.958  20.933  1.00 20.00           H  
HETATM   41  H18 3K9 X   1      66.398  74.403  18.043  1.00 20.00           H  
TER                                                                             
HETATM    1  N1  3K9 X   1      67.462  79.101  22.991  1.00 20.00           N  
HETATM    2  C1  3K9 X   1      68.019  80.006  24.019  1.00 20.00           C  
HETATM    3  C2  3K9 X   1      69.486  79.725  24.259  1.00 20.00           C  
HETATM    4  C3  3K9 X   1      70.160  80.385  25.270  1.00 20.00           C  
HETATM    5  C4  3K9 X   1      71.503  80.122  25.493  1.00 20.00           C  
HETATM    6  C5  3K9 X   1      72.169  79.205  24.702  1.00 20.00           C  
HETATM    7  C6  3K9 X   1      70.153  78.805  23.466  1.00 20.00           C  
HETATM    8  C7  3K9 X   1      67.129  76.927  20.957  1.00 20.00           C  
HETATM    9  C8  3K9 X   1      65.315  75.651  20.049  1.00 20.00           C  
HETATM   10  C9  3K9 X   1      65.189  76.483  22.294  1.00 20.00           C  
HETATM   11  C10 3K9 X   1      67.817  81.379  23.387  1.00 20.00           C  
HETATM   12  C11 3K9 X   1      68.015  81.113  21.899  1.00 20.00           C  
HETATM   13  C12 3K9 X   1      67.350  79.749  21.672  1.00 20.00           C  
HETATM   14  C13 3K9 X   1      71.492  78.543  23.689  1.00 20.00           C  
HETATM   15  C14 3K9 X   1      69.434  78.166  22.301  1.00 20.00           C  
HETATM   16  C15 3K9 X   1      66.438  77.058  22.152  1.00 20.00           C  
HETATM   17  C16 3K9 X   1      66.567  76.227  19.907  1.00 20.00           C  
HETATM   18  C17 3K9 X   1      64.625  75.781  21.240  1.00 20.00           C  
HETATM   19  O1  3K9 X   1      64.575  76.648  23.491  1.00 20.00           O  
HETATM   20  O2  3K9 X   1      64.787  74.964  19.006  1.00 20.00           O  
HETATM   21  C18 3K9 X   1      67.098  77.827  23.233  1.00 20.00           C  
HETATM   22  O3  3K9 X   1      67.309  77.307  24.334  1.00 20.00           O  
HETATM   23 CL1  3K9 X   1      67.427  76.070  18.414  1.00 20.00          CL  
HETATM   24  H1  3K9 X   1      67.484  79.921  24.941  1.00 20.00           H  
HETATM   25  H2  3K9 X   1      69.660  81.078  25.862  1.00 20.00           H  
HETATM   26  H3  3K9 X   1      72.009  80.616  26.255  1.00 20.00           H  
HETATM   27  H4  3K9 X   1      73.177  79.011  24.867  1.00 20.00           H  
HETATM   28  H5  3K9 X   1      68.071  77.356  20.852  1.00 20.00           H  
HETATM   29  H6  3K9 X   1      68.540  82.079  23.750  1.00 20.00           H  
HETATM   30  H7  3K9 X   1      66.832  81.749  23.582  1.00 20.00           H  
HETATM   31  H8  3K9 X   1      67.539  81.870  21.311  1.00 20.00           H  
HETATM   32  H9  3K9 X   1      69.056  81.074  21.655  1.00 20.00           H  
HETATM   33  H10 3K9 X   1      66.325  79.864  21.387  1.00 20.00           H  
HETATM   34  H11 3K9 X   1      67.869  79.188  20.923  1.00 20.00           H  
HETATM   35  H12 3K9 X   1      71.992  77.850  23.096  1.00 20.00           H  
HETATM   36  H13 3K9 X   1      70.089  77.473  21.814  1.00 20.00           H  
HETATM   37  H14 3K9 X   1      69.137  78.924  21.607  1.00 20.00           H  
HETATM   38  H15 3K9 X   1      68.569  77.648  22.658  1.00 20.00           H  
HETATM   39  H16 3K9 X   1      63.684  75.352  21.346  1.00 20.00           H  
HETATM   40  H17 3K9 X   1      65.088  76.213  24.176  1.00 20.00           H  
HETATM   41  H18 3K9 X   1      65.273  75.175  18.206  1.00 20.00           H  
TER                                                                             
HETATM    1  N1  3K9 X   1      67.683  79.252  22.632  1.00 20.00           N  
HETATM    2  C1  3K9 X   1      68.084  80.199  23.682  1.00 20.00           C  
HETATM    3  C2  3K9 X   1      69.223  79.643  24.509  1.00 20.00           C  
HETATM    4  C3  3K9 X   1      69.235  79.905  25.866  1.00 20.00           C  
HETATM    5  C4  3K9 X   1      70.209  79.336  26.673  1.00 20.00           C  
HETATM    6  C5  3K9 X   1      71.170  78.512  26.119  1.00 20.00           C  
HETATM    7  C6  3K9 X   1      70.188  78.816  23.953  1.00 20.00           C  
HETATM    8  C7  3K9 X   1      66.396  77.774  20.536  1.00 20.00           C  
HETATM    9  C8  3K9 X   1      65.436  75.693  19.833  1.00 20.00           C  
HETATM   10  C9  3K9 X   1      66.418  75.885  22.012  1.00 20.00           C  
HETATM   11  C10 3K9 X   1      68.530  81.424  22.886  1.00 20.00           C  
HETATM   12  C11 3K9 X   1      67.680  81.370  21.639  1.00 20.00           C  
HETATM   13  C12 3K9 X   1      67.597  79.894  21.308  1.00 20.00           C  
HETATM   14  C13 3K9 X   1      71.158  78.250  24.758  1.00 20.00           C  
HETATM   15  C14 3K9 X   1      70.179  78.535  22.470  1.00 20.00           C  
HETATM   16  C15 3K9 X   1      66.729  77.207  21.756  1.00 20.00           C  
HETATM   17  C16 3K9 X   1      65.748  77.019  19.576  1.00 20.00           C  
HETATM   18  C17 3K9 X   1      65.768  75.127  21.050  1.00 20.00           C  
HETATM   19  O1  3K9 X   1      66.797  75.442  23.235  1.00 20.00           O  
HETATM   20  O2  3K9 X   1      64.807  74.911  18.923  1.00 20.00           O  
HETATM   21  C18 3K9 X   1      67.424  77.946  22.855  1.00 20.00           C  
HETATM   22  O3  3K9 X   1      67.734  77.375  23.899  1.00 20.00           O  
HETATM   23 CL1  3K9 X   1      65.327  77.728  18.056  1.00 20.00          CL  
HETATM   24  H1  3K9 X   1      67.260  80.435  24.322  1.00 20.00           H  
HETATM   25  H2  3K9 X   1      68.514  80.528  26.282  1.00 20.00           H  
HETATM   26  H3  3K9 X   1      70.215  79.530  27.694  1.00 20.00           H  
HETATM   27  H4  3K9 X   1      71.903  78.089  26.724  1.00 20.00           H  
HETATM   28  H5  3K9 X   1      66.633  78.768  20.342  1.00 20.00           H  
HETATM   29  H6  3K9 X   1      68.345  82.323  23.436  1.00 20.00           H  
HETATM   30  H7  3K9 X   1      69.570  81.362  22.642  1.00 20.00           H  
HETATM   31  H8  3K9 X   1      66.707  81.773  21.826  1.00 20.00           H  
HETATM   32  H9  3K9 X   1      68.144  81.912  20.841  1.00 20.00           H  
HETATM   33  H10 3K9 X   1      68.411  79.594  20.681  1.00 20.00           H  
HETATM   34  H11 3K9 X   1      66.670  79.660  20.827  1.00 20.00           H  
HETATM   35  H12 3K9 X   1      71.879  77.626  24.342  1.00 20.00           H  
HETATM   36  H13 3K9 X   1      70.872  77.750  22.251  1.00 20.00           H  
HETATM   37  H14 3K9 X   1      70.461  79.419  21.937  1.00 20.00           H  
HETATM   38  H15 3K9 X   1      69.196  78.236  22.169  1.00 20.00           H  
HETATM   39  H16 3K9 X   1      65.530  74.134  21.244  1.00 20.00           H  
HETATM   40  H17 3K9 X   1      66.159  75.729  23.892  1.00 20.00           H  
HETATM   41  H18 3K9 X   1      65.414  74.241  18.600  1.00 20.00           H  
TER                                                                             
HETATM    1  N1  3K9 X   1      67.446  79.171  22.736  1.00 20.00           N  
HETATM    2  C1  3K9 X   1      67.855  80.120  23.884  1.00 20.00           C  
HETATM    3  C2  3K9 X   1      69.028  79.561  24.680  1.00 20.00           C  
HETATM    4  C3  3K9 X   1      68.817  79.258  26.012  1.00 20.00           C  
HETATM    5  C4  3K9 X   1      69.852  78.742  26.777  1.00 20.00           C  
HETATM    6  C5  3K9 X   1      71.095  78.535  26.210  1.00 20.00           C  
HETATM    7  C6  3K9 X   1      70.274  79.354  24.111  1.00 20.00           C  
HETATM    8  C7  3K9 X   1      67.122  75.817  21.469  1.00 20.00           C  
HETATM    9  C8  3K9 X   1      65.854  75.807  19.434  1.00 20.00           C  
HETATM   10  C9  3K9 X   1      65.839  77.744  20.846  1.00 20.00           C  
HETATM   11  C10 3K9 X   1      68.248  81.357  23.116  1.00 20.00           C  
HETATM   12  C11 3K9 X   1      67.696  81.208  21.681  1.00 20.00           C  
HETATM   13  C12 3K9 X   1      67.477  79.712  21.561  1.00 20.00           C  
HETATM   14  C13 3K9 X   1      71.306  78.839  24.874  1.00 20.00           C  
HETATM   15  C14 3K9 X   1      70.451  79.707  22.653  1.00 20.00           C  
HETATM   16  C15 3K9 X   1      66.690  77.108  21.730  1.00 20.00           C  
HETATM   17  C16 3K9 X   1      66.707  75.169  20.321  1.00 20.00           C  
HETATM   18  C17 3K9 X   1      65.423  77.094  19.695  1.00 20.00           C  
HETATM   19  O1  3K9 X   1      65.427  79.004  21.126  1.00 20.00           O  
HETATM   20  O2  3K9 X   1      65.485  75.108  18.333  1.00 20.00           O  
HETATM   21  C18 3K9 X   1      67.089  77.890  22.941  1.00 20.00           C  
HETATM   22  O3  3K9 X   1      67.084  77.375  24.047  1.00 20.00           O  
HETATM   23 CL1  3K9 X   1      67.252  73.560  19.991  1.00 20.00          CL  
HETATM   24  H1  3K9 X   1      67.035  80.313  24.544  1.00 20.00           H  
HETATM   25  H2  3K9 X   1      67.883  79.417  26.441  1.00 20.00           H  
HETATM   26  H3  3K9 X   1      69.693  78.510  27.779  1.00 20.00           H  
HETATM   27  H4  3K9 X   1      71.872  78.152  26.785  1.00 20.00           H  
HETATM   28  H5  3K9 X   1      67.759  75.337  22.136  1.00 20.00           H  
HETATM   29  H6  3K9 X   1      67.828  82.224  23.581  1.00 20.00           H  
HETATM   30  H7  3K9 X   1      69.314  81.446  23.089  1.00 20.00           H  
HETATM   31  H8  3K9 X   1      68.404  81.553  20.957  1.00 20.00           H  
HETATM   32  H9  3K9 X   1      66.776  81.742  21.564  1.00 20.00           H  
HETATM   33  H10 3K9 X   1      66.548  79.530  21.063  1.00 20.00           H  
HETATM   34  H11 3K9 X   1      68.277  79.283  20.994  1.00 20.00           H  
HETATM   35  H12 3K9 X   1      72.240  78.680  24.445  1.00 20.00           H  
HETATM   36  H13 3K9 X   1      70.440  80.771  22.539  1.00 20.00           H  
HETATM   37  H14 3K9 X   1      69.653  79.279  22.083  1.00 20.00           H  
HETATM   38  H15 3K9 X   1      71.386  79.321  22.303  1.00 20.00           H  
HETATM   39  H16 3K9 X   1      64.787  77.575  19.027  1.00 20.00           H  
HETATM   40  H17 3K9 X   1      65.554  79.562  20.356  1.00 20.00           H  
HETATM   41  H18 3K9 X   1      64.535  75.174  18.215  1.00 20.00           H  
TER                                                                             
HETATM    1  N1  3K9 X   1      67.219  79.267  22.816  1.00 20.00           N  
HETATM    2  C1  3K9 X   1      67.489  80.131  23.741  1.00 20.00           C  
HETATM    3  C2  3K9 X   1      68.613  79.605  24.605  1.00 20.00           C  
HETATM    4  C3  3K9 X   1      68.639  79.987  25.933  1.00 20.00           C  
HETATM    5  C4  3K9 X   1      69.647  79.527  26.767  1.00 20.00           C  
HETATM    6  C5  3K9 X   1      70.628  78.690  26.268  1.00 20.00           C  
HETATM    7  C6  3K9 X   1      69.597  78.767  24.105  1.00 20.00           C  
HETATM    8  C7  3K9 X   1      67.769  77.373  20.790  1.00 20.00           C  
HETATM    9  C8  3K9 X   1      66.691  75.718  19.432  1.00 20.00           C  
HETATM   10  C9  3K9 X   1      65.854  76.199  21.626  1.00 20.00           C  
HETATM   11  C10 3K9 X   1      67.909  81.448  23.119  1.00 20.00           C  
HETATM   12  C11 3K9 X   1      67.384  81.323  21.671  1.00 20.00           C  
HETATM   13  C12 3K9 X   1      67.177  79.856  21.389  1.00 20.00           C  
HETATM   14  C13 3K9 X   1      70.601  78.308  24.936  1.00 20.00           C  
HETATM   15  C14 3K9 X   1      69.624  78.321  22.662  1.00 20.00           C  
HETATM   16  C15 3K9 X   1      66.849  77.142  21.800  1.00 20.00           C  
HETATM   17  C16 3K9 X   1      67.688  76.664  19.606  1.00 20.00           C  
HETATM   18  C17 3K9 X   1      65.773  75.488  20.439  1.00 20.00           C  
HETATM   19  O1  3K9 X   1      64.993  76.023  22.658  1.00 20.00           O  
HETATM   20  O2  3K9 X   1      66.636  75.032  18.264  1.00 20.00           O  
HETATM   21  C18 3K9 X   1      66.995  77.966  23.075  1.00 20.00           C  
HETATM   22  O3  3K9 X   1      66.910  77.449  24.177  1.00 20.00           O  
HETATM   23 CL1  3K9 X   1      68.833  76.957  18.342  1.00 20.00          CL  
HETATM   24  H1  3K9 X   1      66.618  80.287  24.344  1.00 20.00           H  
HETATM   25  H2  3K9 X   1      67.903  80.619  26.307  1.00 20.00           H  
HETATM   26  H3  3K9 X   1      69.665  79.811  27.767  1.00 20.00           H  
HETATM   27  H4  3K9 X   1      71.386  78.348  26.893  1.00 20.00           H  
HETATM   28  H5  3K9 X   1      68.520  78.080  20.922  1.00 20.00           H  
HETATM   29  H6  3K9 X   1      68.973  81.560  23.135  1.00 20.00           H  
HETATM   30  H7  3K9 X   1      67.455  82.276  23.623  1.00 20.00           H  
HETATM   31  H8  3K9 X   1      66.457  81.848  21.572  1.00 20.00           H  
HETATM   32  H9  3K9 X   1      68.100  81.729  20.987  1.00 20.00           H  
HETATM   33  H10 3K9 X   1      66.233  79.677  20.919  1.00 20.00           H  
HETATM   34  H11 3K9 X   1      67.961  79.460  20.778  1.00 20.00           H  
HETATM   35  H12 3K9 X   1      71.337  77.675  24.562  1.00 20.00           H  
HETATM   36  H13 3K9 X   1      70.035  77.335  22.601  1.00 20.00           H  
HETATM   37  H14 3K9 X   1      70.228  78.995  22.092  1.00 20.00           H  
HETATM   38  H15 3K9 X   1      68.627  78.316  22.272  1.00 20.00           H  
HETATM   39  H16 3K9 X   1      65.022  74.780  20.307  1.00 20.00           H  
HETATM   40  H17 3K9 X   1      65.292  75.292  23.204  1.00 20.00           H  
HETATM   41  H18 3K9 X   1      65.840  75.276  17.786  1.00 20.00           H  
TER                                                                             
HETATM    1  N1  3K9 X   1      67.598  79.124  22.755  1.00 20.00           N  
HETATM    2  C1  3K9 X   1      68.034  80.061  23.821  1.00 20.00           C  
HETATM    3  C2  3K9 X   1      69.384  79.658  24.371  1.00 20.00           C  
HETATM    4  C3  3K9 X   1      69.584  79.766  25.735  1.00 20.00           C  
HETATM    5  C4  3K9 X   1      70.802  79.404  26.288  1.00 20.00           C  
HETATM    6  C5  3K9 X   1      71.819  78.938  25.476  1.00 20.00           C  
HETATM    7  C6  3K9 X   1      70.404  79.191  23.557  1.00 20.00           C  
HETATM    8  C7  3K9 X   1      66.718  75.689  21.833  1.00 20.00           C  
HETATM    9  C8  3K9 X   1      65.073  75.709  20.089  1.00 20.00           C  
HETATM   10  C9  3K9 X   1      65.772  77.767  21.102  1.00 20.00           C  
HETATM   11  C10 3K9 X   1      68.119  81.424  23.109  1.00 20.00           C  
HETATM   12  C11 3K9 X   1      68.152  81.105  21.609  1.00 20.00           C  
HETATM   13  C12 3K9 X   1      67.297  79.838  21.484  1.00 20.00           C  
HETATM   14  C13 3K9 X   1      71.619  78.830  24.108  1.00 20.00           C  
HETATM   15  C14 3K9 X   1      70.135  79.098  22.073  1.00 20.00           C  
HETATM   16  C15 3K9 X   1      66.636  77.070  21.925  1.00 20.00           C  
HETATM   17  C16 3K9 X   1      65.940  75.010  20.915  1.00 20.00           C  
HETATM   18  C17 3K9 X   1      64.991  77.086  20.181  1.00 20.00           C  
HETATM   19  O1  3K9 X   1      65.620  79.113  21.124  1.00 20.00           O  
HETATM   20  O2  3K9 X   1      64.286  75.087  19.178  1.00 20.00           O  
HETATM   21  C18 3K9 X   1      67.487  77.795  22.918  1.00 20.00           C  
HETATM   22  O3  3K9 X   1      68.048  77.188  23.828  1.00 20.00           O  
HETATM   23 CL1  3K9 X   1      66.002  73.289  20.748  1.00 20.00          CL  
HETATM   24  H1  3K9 X   1      67.319  80.092  24.616  1.00 20.00           H  
HETATM   25  H2  3K9 X   1      68.820  80.120  26.345  1.00 20.00           H  
HETATM   26  H3  3K9 X   1      70.951  79.482  27.314  1.00 20.00           H  
HETATM   27  H4  3K9 X   1      72.734  78.670  25.890  1.00 20.00           H  
HETATM   28  H5  3K9 X   1      67.366  75.164  22.455  1.00 20.00           H  
HETATM   29  H6  3K9 X   1      69.009  81.943  23.400  1.00 20.00           H  
HETATM   30  H7  3K9 X   1      67.264  82.023  23.345  1.00 20.00           H  
HETATM   31  H8  3K9 X   1      67.730  81.906  21.040  1.00 20.00           H  
HETATM   32  H9  3K9 X   1      69.154  80.922  21.281  1.00 20.00           H  
HETATM   33  H10 3K9 X   1      66.257  80.079  21.411  1.00 20.00           H  
HETATM   34  H11 3K9 X   1      67.590  79.257  20.634  1.00 20.00           H  
HETATM   35  H12 3K9 X   1      72.382  78.476  23.498  1.00 20.00           H  
HETATM   36  H13 3K9 X   1      69.729  80.025  21.725  1.00 20.00           H  
HETATM   37  H14 3K9 X   1      69.435  78.310  21.887  1.00 20.00           H  
HETATM   38  H15 3K9 X   1      71.049  78.893  21.557  1.00 20.00           H  
HETATM   39  H16 3K9 X   1      64.343  77.611  19.559  1.00 20.00           H  
HETATM   40  H17 3K9 X   1      64.730  79.331  21.409  1.00 20.00           H  
HETATM   41  H18 3K9 X   1      63.909  75.739  18.582  1.00 20.00           H  
TER                                                                             
HETATM    1  N1  3K9 X   1      67.465  79.156  22.870  1.00 20.00           N  
HETATM    2  C1  3K9 X   1      67.928  80.087  23.930  1.00 20.00           C  
HETATM    3  C2  3K9 X   1      69.279  79.663  24.465  1.00 20.00           C  
HETATM    4  C3  3K9 X   1      69.633  79.822  25.792  1.00 20.00           C  
HETATM    5  C4  3K9 X   1      70.882  79.411  26.230  1.00 20.00           C  
HETATM    6  C5  3K9 X   1      71.775  78.846  25.339  1.00 20.00           C  
HETATM    7  C6  3K9 X   1      70.174  79.096  23.572  1.00 20.00           C  
HETATM    8  C7  3K9 X   1      66.054  77.745  20.880  1.00 20.00           C  
HETATM    9  C8  3K9 X   1      65.398  75.636  19.947  1.00 20.00           C  
HETATM   10  C9  3K9 X   1      66.627  75.707  22.004  1.00 20.00           C  
HETATM   11  C10 3K9 X   1      68.026  81.449  23.217  1.00 20.00           C  
HETATM   12  C11 3K9 X   1      68.036  81.128  21.717  1.00 20.00           C  
HETATM   13  C12 3K9 X   1      67.161  79.875  21.602  1.00 20.00           C  
HETATM   14  C13 3K9 X   1      71.420  78.686  24.009  1.00 20.00           C  
HETATM   15  C14 3K9 X   1      69.790  78.927  22.121  1.00 20.00           C  
HETATM   16  C15 3K9 X   1      66.654  77.087  21.942  1.00 20.00           C  
HETATM   17  C16 3K9 X   1      65.425  77.021  19.885  1.00 20.00           C  
HETATM   18  C17 3K9 X   1      65.995  74.980  21.007  1.00 20.00           C  
HETATM   19  O1  3K9 X   1      67.238  75.133  23.069  1.00 20.00           O  
HETATM   20  O2  3K9 X   1      64.797  74.883  18.994  1.00 20.00           O  
HETATM   21  C18 3K9 X   1      67.336  77.827  23.035  1.00 20.00           C  
HETATM   22  O3  3K9 X   1      67.755  77.235  24.035  1.00 20.00           O  
HETATM   23 CL1  3K9 X   1      64.670  77.842  18.562  1.00 20.00          CL  
HETATM   24  H1  3K9 X   1      67.223  80.129  24.734  1.00 20.00           H  
HETATM   25  H2  3K9 X   1      68.962  80.251  26.461  1.00 20.00           H  
HETATM   26  H3  3K9 X   1      71.147  79.527  27.229  1.00 20.00           H  
HETATM   27  H4  3K9 X   1      72.714  78.541  25.667  1.00 20.00           H  
HETATM   28  H5  3K9 X   1      66.078  78.784  20.831  1.00 20.00           H  
HETATM   29  H6  3K9 X   1      67.183  82.060  23.463  1.00 20.00           H  
HETATM   30  H7  3K9 X   1      68.927  81.953  23.497  1.00 20.00           H  
HETATM   31  H8  3K9 X   1      69.031  80.930  21.377  1.00 20.00           H  
HETATM   32  H9  3K9 X   1      67.620  81.936  21.152  1.00 20.00           H  
HETATM   33  H10 3K9 X   1      67.434  79.288  20.750  1.00 20.00           H  
HETATM   34  H11 3K9 X   1      66.124  80.131  21.542  1.00 20.00           H  
HETATM   35  H12 3K9 X   1      72.090  78.257  23.339  1.00 20.00           H  
HETATM   36  H13 3K9 X   1      68.740  79.097  22.007  1.00 20.00           H  
HETATM   37  H14 3K9 X   1      70.027  77.933  21.803  1.00 20.00           H  
HETATM   38  H15 3K9 X   1      70.332  79.631  21.524  1.00 20.00           H  
HETATM   39  H16 3K9 X   1      65.971  73.942  21.056  1.00 20.00           H  
HETATM   40  H17 3K9 X   1      67.268  74.181  22.946  1.00 20.00           H  
HETATM   41  H18 3K9 X   1      65.394  74.774  18.250  1.00 20.00           H  
TER                                                                             
HETATM    1  N1  3K9 X   1      67.161  79.238  22.566  1.00 20.00           N  
HETATM    2  C1  3K9 X   1      67.581  80.182  23.713  1.00 20.00           C  
HETATM    3  C2  3K9 X   1      68.769  79.635  24.475  1.00 20.00           C  
HETATM    4  C3  3K9 X   1      69.633  78.747  23.862  1.00 20.00           C  
HETATM    5  C4  3K9 X   1      70.724  78.250  24.559  1.00 20.00           C  
HETATM    6  C5  3K9 X   1      70.943  78.638  25.868  1.00 20.00           C  
HETATM    7  C6  3K9 X   1      68.989  80.023  25.787  1.00 20.00           C  
HETATM    8  C7  3K9 X   1      66.234  75.819  21.620  1.00 20.00           C  
HETATM    9  C8  3K9 X   1      66.909  75.387  19.360  1.00 20.00           C  
HETATM   10  C9  3K9 X   1      67.499  77.458  20.412  1.00 20.00           C  
HETATM   11  C10 3K9 X   1      67.944  81.430  22.947  1.00 20.00           C  
HETATM   12  C11 3K9 X   1      67.364  81.286  21.523  1.00 20.00           C  
HETATM   13  C12 3K9 X   1      67.161  79.789  21.394  1.00 20.00           C  
HETATM   14  C13 3K9 X   1      70.076  79.528  26.481  1.00 20.00           C  
HETATM   15  C14 3K9 X   1      68.010  80.991  26.409  1.00 20.00           C  
HETATM   16  C15 3K9 X   1      66.855  77.057  21.567  1.00 20.00           C  
HETATM   17  C16 3K9 X   1      66.263  74.984  20.519  1.00 20.00           C  
HETATM   18  C17 3K9 X   1      67.529  76.621  19.308  1.00 20.00           C  
HETATM   19  O1  3K9 X   1      68.095  78.675  20.384  1.00 20.00           O  
HETATM   20  O2  3K9 X   1      66.960  74.606  18.254  1.00 20.00           O  
HETATM   21  C18 3K9 X   1      66.822  77.949  22.766  1.00 20.00           C  
HETATM   22  O3  3K9 X   1      66.502  77.513  23.864  1.00 20.00           O  
HETATM   23 CL1  3K9 X   1      65.493  73.436  20.586  1.00 20.00          CL  
HETATM   24  H1  3K9 X   1      66.773  80.359  24.391  1.00 20.00           H  
HETATM   25  H2  3K9 X   1      69.466  78.452  22.879  1.00 20.00           H  
HETATM   26  H3  3K9 X   1      71.377  77.585  24.097  1.00 20.00           H  
HETATM   27  H4  3K9 X   1      71.759  78.261  26.391  1.00 20.00           H  
HETATM   28  H5  3K9 X   1      65.746  75.518  22.488  1.00 20.00           H  
HETATM   29  H6  3K9 X   1      67.523  82.288  23.428  1.00 20.00           H  
HETATM   30  H7  3K9 X   1      69.008  81.533  22.900  1.00 20.00           H  
HETATM   31  H8  3K9 X   1      66.436  81.811  21.429  1.00 20.00           H  
HETATM   32  H9  3K9 X   1      68.053  81.646  20.788  1.00 20.00           H  
HETATM   33  H10 3K9 X   1      66.224  79.599  20.914  1.00 20.00           H  
HETATM   34  H11 3K9 X   1      67.954  79.374  20.808  1.00 20.00           H  
HETATM   35  H12 3K9 X   1      70.243  79.823  27.464  1.00 20.00           H  
HETATM   36  H13 3K9 X   1      67.397  81.421  25.644  1.00 20.00           H  
HETATM   37  H14 3K9 X   1      68.547  81.767  26.914  1.00 20.00           H  
HETATM   38  H15 3K9 X   1      67.391  80.470  27.111  1.00 20.00           H  
HETATM   39  H16 3K9 X   1      68.017  76.922  18.440  1.00 20.00           H  
HETATM   40  H17 3K9 X   1      68.985  78.605  20.735  1.00 20.00           H  
HETATM   41  H18 3K9 X   1      67.414  73.785  18.461  1.00 20.00           H  
TER                                                                             
HETATM    1  N1  3K9 X   1      67.189  78.763  20.809  1.00 20.00           N  
HETATM    2  C1  3K9 X   1      67.712  79.645  21.864  1.00 20.00           C  
HETATM    3  C2  3K9 X   1      69.151  79.313  22.180  1.00 20.00           C  
HETATM    4  C3  3K9 X   1      69.783  78.278  21.518  1.00 20.00           C  
HETATM    5  C4  3K9 X   1      71.106  77.977  21.805  1.00 20.00           C  
HETATM    6  C5  3K9 X   1      71.790  78.709  22.757  1.00 20.00           C  
HETATM    7  C6  3K9 X   1      69.837  80.047  23.135  1.00 20.00           C  
HETATM    8  C7  3K9 X   1      66.636  75.623  22.695  1.00 20.00           C  
HETATM    9  C8  3K9 X   1      66.054  76.225  24.941  1.00 20.00           C  
HETATM   10  C9  3K9 X   1      66.380  77.932  23.289  1.00 20.00           C  
HETATM   11  C10 3K9 X   1      67.596  81.037  21.258  1.00 20.00           C  
HETATM   12  C11 3K9 X   1      67.770  80.785  19.763  1.00 20.00           C  
HETATM   13  C12 3K9 X   1      67.014  79.479  19.530  1.00 20.00           C  
HETATM   14  C13 3K9 X   1      71.155  79.747  23.421  1.00 20.00           C  
HETATM   15  C14 3K9 X   1      69.144  81.175  23.863  1.00 20.00           C  
HETATM   16  C15 3K9 X   1      66.657  76.964  22.342  1.00 20.00           C  
HETATM   17  C16 3K9 X   1      66.333  75.254  23.992  1.00 20.00           C  
HETATM   18  C17 3K9 X   1      66.075  77.562  24.590  1.00 20.00           C  
HETATM   19  O1  3K9 X   1      66.412  79.236  22.922  1.00 20.00           O  
HETATM   20  O2  3K9 X   1      65.765  75.838  26.207  1.00 20.00           O  
HETATM   21  C18 3K9 X   1      66.877  77.420  20.926  1.00 20.00           C  
HETATM   22  O3  3K9 X   1      66.781  76.648  19.986  1.00 20.00           O  
HETATM   23 CL1  3K9 X   1      66.300  73.581  24.430  1.00 20.00          CL  
HETATM   24  H1  3K9 X   1      67.123  79.567  22.754  1.00 20.00           H  
HETATM   25  H2  3K9 X   1      69.267  77.725  20.805  1.00 20.00           H  
HETATM   26  H3  3K9 X   1      71.583  77.201  21.304  1.00 20.00           H  
HETATM   27  H4  3K9 X   1      72.781  78.481  22.976  1.00 20.00           H  
HETATM   28  H5  3K9 X   1      66.849  74.895  21.983  1.00 20.00           H  
HETATM   29  H6  3K9 X   1      66.638  81.466  21.465  1.00 20.00           H  
HETATM   30  H7  3K9 X   1      68.365  81.681  21.630  1.00 20.00           H  
HETATM   31  H8  3K9 X   1      67.343  81.582  19.190  1.00 20.00           H  
HETATM   32  H9  3K9 X   1      68.805  80.678  19.512  1.00 20.00           H  
HETATM   33  H10 3K9 X   1      65.979  79.663  19.331  1.00 20.00           H  
HETATM   34  H11 3K9 X   1      67.441  78.927  18.719  1.00 20.00           H  
HETATM   35  H12 3K9 X   1      71.671  80.301  24.135  1.00 20.00           H  
HETATM   36  H13 3K9 X   1      69.636  81.353  24.797  1.00 20.00           H  
HETATM   37  H14 3K9 X   1      68.123  80.910  24.043  1.00 20.00           H  
HETATM   38  H15 3K9 X   1      69.183  82.062  23.266  1.00 20.00           H  
HETATM   39  H16 3K9 X   1      65.863  78.290  25.301  1.00 20.00           H  
HETATM   40  H17 3K9 X   1      65.515  79.573  22.857  1.00 20.00           H  
HETATM   41  H18 3K9 X   1      66.566  75.845  26.736  1.00 20.00           H  
TER                                                                             
HETATM    1  N1  3K9 X   1      67.466  79.252  22.700  1.00 20.00           N  
HETATM    2  C1  3K9 X   1      67.799  80.215  23.861  1.00 20.00           C  
HETATM    3  C2  3K9 X   1      68.953  79.705  24.690  1.00 20.00           C  
HETATM    4  C3  3K9 X   1      69.140  80.173  25.978  1.00 20.00           C  
HETATM    5  C4  3K9 X   1      70.197  79.700  26.740  1.00 20.00           C  
HETATM    6  C5  3K9 X   1      71.066  78.764  26.212  1.00 20.00           C  
HETATM    7  C6  3K9 X   1      69.825  78.767  24.160  1.00 20.00           C  
HETATM    8  C7  3K9 X   1      66.714  77.720  20.465  1.00 20.00           C  
HETATM    9  C8  3K9 X   1      66.025  75.626  19.522  1.00 20.00           C  
HETATM   10  C9  3K9 X   1      66.439  75.802  21.877  1.00 20.00           C  
HETATM   11  C10 3K9 X   1      68.172  81.466  23.106  1.00 20.00           C  
HETATM   12  C11 3K9 X   1      67.676  81.298  21.653  1.00 20.00           C  
HETATM   13  C12 3K9 X   1      67.518  79.795  21.526  1.00 20.00           C  
HETATM   14  C13 3K9 X   1      70.878  78.295  24.921  1.00 20.00           C  
HETATM   15  C14 3K9 X   1      69.717  78.308  22.725  1.00 20.00           C  
HETATM   16  C15 3K9 X   1      66.758  77.138  21.723  1.00 20.00           C  
HETATM   17  C16 3K9 X   1      66.345  76.966  19.367  1.00 20.00           C  
HETATM   18  C17 3K9 X   1      66.069  75.046  20.775  1.00 20.00           C  
HETATM   19  O1  3K9 X   1      66.473  75.187  23.084  1.00 20.00           O  
HETATM   20  O2  3K9 X   1      65.672  74.907  18.429  1.00 20.00           O  
HETATM   21  C18 3K9 X   1      67.149  77.956  22.894  1.00 20.00           C  
HETATM   22  O3  3K9 X   1      67.183  77.461  24.018  1.00 20.00           O  
HETATM   23 CL1  3K9 X   1      66.284  77.695  17.799  1.00 20.00          CL  
HETATM   24  H1  3K9 X   1      66.950  80.377  24.492  1.00 20.00           H  
HETATM   25  H2  3K9 X   1      68.488  80.880  26.374  1.00 20.00           H  
HETATM   26  H3  3K9 X   1      70.335  80.049  27.710  1.00 20.00           H  
HETATM   27  H4  3K9 X   1      71.861  78.412  26.782  1.00 20.00           H  
HETATM   28  H5  3K9 X   1      66.958  78.724  20.349  1.00 20.00           H  
HETATM   29  H6  3K9 X   1      69.234  81.596  23.116  1.00 20.00           H  
HETATM   30  H7  3K9 X   1      67.704  82.317  23.555  1.00 20.00           H  
HETATM   31  H8  3K9 X   1      68.396  81.670  20.954  1.00 20.00           H  
HETATM   32  H9  3K9 X   1      66.742  81.798  21.503  1.00 20.00           H  
HETATM   33  H10 3K9 X   1      66.614  79.578  20.996  1.00 20.00           H  
HETATM   34  H11 3K9 X   1      68.352  79.396  20.988  1.00 20.00           H  
HETATM   35  H12 3K9 X   1      71.530  77.588  24.525  1.00 20.00           H  
HETATM   36  H13 3K9 X   1      68.859  77.679  22.615  1.00 20.00           H  
HETATM   37  H14 3K9 X   1      70.597  77.761  22.459  1.00 20.00           H  
HETATM   38  H15 3K9 X   1      69.619  79.160  22.085  1.00 20.00           H  
HETATM   39  H16 3K9 X   1      65.825  74.041  20.892  1.00 20.00           H  
HETATM   40  H17 3K9 X   1      67.025  75.692  23.686  1.00 20.00           H  
HETATM   41  H18 3K9 X   1      66.295  75.076  17.719  1.00 20.00           H  
TER                                                                             
HETATM    1  N1  3K9 X   1      67.420  79.175  22.894  1.00 20.00           N  
HETATM    2  C1  3K9 X   1      67.898  80.096  23.941  1.00 20.00           C  
HETATM    3  C2  3K9 X   1      69.316  79.763  24.351  1.00 20.00           C  
HETATM    4  C3  3K9 X   1      69.836  80.410  25.456  1.00 20.00           C  
HETATM    5  C4  3K9 X   1      71.129  80.135  25.875  1.00 20.00           C  
HETATM    6  C5  3K9 X   1      71.899  79.218  25.185  1.00 20.00           C  
HETATM    7  C6  3K9 X   1      70.088  78.843  23.659  1.00 20.00           C  
HETATM    8  C7  3K9 X   1      65.292  76.675  22.021  1.00 20.00           C  
HETATM    9  C8  3K9 X   1      65.554  75.540  19.925  1.00 20.00           C  
HETATM   10  C9  3K9 X   1      67.395  76.749  20.871  1.00 20.00           C  
HETATM   11  C10 3K9 X   1      67.830  81.466  23.254  1.00 20.00           C  
HETATM   12  C11 3K9 X   1      67.993  81.146  21.773  1.00 20.00           C  
HETATM   13  C12 3K9 X   1      67.195  79.857  21.602  1.00 20.00           C  
HETATM   14  C13 3K9 X   1      71.376  78.569  24.076  1.00 20.00           C  
HETATM   15  C14 3K9 X   1      69.472  78.170  22.455  1.00 20.00           C  
HETATM   16  C15 3K9 X   1      66.609  77.102  21.953  1.00 20.00           C  
HETATM   17  C16 3K9 X   1      64.766  75.893  21.010  1.00 20.00           C  
HETATM   18  C17 3K9 X   1      66.867  75.965  19.857  1.00 20.00           C  
HETATM   19  O1  3K9 X   1      68.678  77.183  20.825  1.00 20.00           O  
HETATM   20  O2  3K9 X   1      65.081  74.779  18.908  1.00 20.00           O  
HETATM   21  C18 3K9 X   1      67.211  77.860  23.092  1.00 20.00           C  
HETATM   22  O3  3K9 X   1      67.494  77.294  24.146  1.00 20.00           O  
HETATM   23 CL1  3K9 X   1      63.124  75.354  21.098  1.00 20.00          CL  
HETATM   24  H1  3K9 X   1      67.260  80.064  24.800  1.00 20.00           H  
HETATM   25  H2  3K9 X   1      69.258  81.102  25.973  1.00 20.00           H  
HETATM   26  H3  3K9 X   1      71.519  80.618  26.709  1.00 20.00           H  
HETATM   27  H4  3K9 X   1      72.870  79.015  25.496  1.00 20.00           H  
HETATM   28  H5  3K9 X   1      64.700  76.943  22.832  1.00 20.00           H  
HETATM   29  H6  3K9 X   1      68.621  82.101  23.595  1.00 20.00           H  
HETATM   30  H7  3K9 X   1      66.888  81.938  23.440  1.00 20.00           H  
HETATM   31  H8  3K9 X   1      69.022  80.996  21.524  1.00 20.00           H  
HETATM   32  H9  3K9 X   1      67.589  81.929  21.165  1.00 20.00           H  
HETATM   33  H10 3K9 X   1      66.156  80.062  21.447  1.00 20.00           H  
HETATM   34  H11 3K9 X   1      67.570  79.275  20.786  1.00 20.00           H  
HETATM   35  H12 3K9 X   1      71.954  77.877  23.559  1.00 20.00           H  
HETATM   36  H13 3K9 X   1      68.532  78.629  22.231  1.00 20.00           H  
HETATM   37  H14 3K9 X   1      69.320  77.132  22.666  1.00 20.00           H  
HETATM   38  H15 3K9 X   1      70.128  78.271  21.616  1.00 20.00           H  
HETATM   39  H16 3K9 X   1      67.459  75.697  19.046  1.00 20.00           H  
HETATM   40  H17 3K9 X   1      68.708  78.049  20.410  1.00 20.00           H  
HETATM   41  H18 3K9 X   1      64.251  74.375  19.169  1.00 20.00           H  
TER                                                                             
HETATM    1  N1  3K9 X   1      67.814  78.829  22.689  1.00 20.00           N  
HETATM    2  C1  3K9 X   1      68.411  79.737  23.707  1.00 20.00           C  
HETATM    3  C2  3K9 X   1      69.898  79.497  23.849  1.00 20.00           C  
HETATM    4  C3  3K9 X   1      70.657  79.016  22.799  1.00 20.00           C  
HETATM    5  C4  3K9 X   1      71.999  78.727  22.990  1.00 20.00           C  
HETATM    6  C5  3K9 X   1      72.577  78.915  24.231  1.00 20.00           C  
HETATM    7  C6  3K9 X   1      70.477  79.686  25.094  1.00 20.00           C  
HETATM    8  C7  3K9 X   1      66.141  75.637  21.959  1.00 20.00           C  
HETATM    9  C8  3K9 X   1      64.477  76.009  20.274  1.00 20.00           C  
HETATM   10  C9  3K9 X   1      65.732  77.855  21.149  1.00 20.00           C  
HETATM   11  C10 3K9 X   1      68.127  81.123  23.116  1.00 20.00           C  
HETATM   12  C11 3K9 X   1      68.239  80.909  21.602  1.00 20.00           C  
HETATM   13  C12 3K9 X   1      67.754  79.469  21.351  1.00 20.00           C  
HETATM   14  C13 3K9 X   1      71.815  79.397  25.284  1.00 20.00           C  
HETATM   15  C14 3K9 X   1      69.557  80.210  26.171  1.00 20.00           C  
HETATM   16  C15 3K9 X   1      66.424  76.994  21.978  1.00 20.00           C  
HETATM   17  C16 3K9 X   1      65.171  75.145  21.106  1.00 20.00           C  
HETATM   18  C17 3K9 X   1      64.759  77.362  20.293  1.00 20.00           C  
HETATM   19  O1  3K9 X   1      66.022  79.178  21.189  1.00 20.00           O  
HETATM   20  O2  3K9 X   1      63.514  75.575  19.425  1.00 20.00           O  
HETATM   21  C18 3K9 X   1      67.381  77.580  22.951  1.00 20.00           C  
HETATM   22  O3  3K9 X   1      67.749  76.940  23.941  1.00 20.00           O  
HETATM   23 CL1  3K9 X   1      64.823  73.450  21.077  1.00 20.00          CL  
HETATM   24  H1  3K9 X   1      67.937  79.617  24.658  1.00 20.00           H  
HETATM   25  H2  3K9 X   1      70.221  78.871  21.866  1.00 20.00           H  
HETATM   26  H3  3K9 X   1      72.571  78.368  22.199  1.00 20.00           H  
HETATM   27  H4  3K9 X   1      73.583  78.694  24.375  1.00 20.00           H  
HETATM   28  H5  3K9 X   1      66.659  74.989  22.586  1.00 20.00           H  
HETATM   29  H6  3K9 X   1      67.145  81.456  23.382  1.00 20.00           H  
HETATM   30  H7  3K9 X   1      68.849  81.836  23.455  1.00 20.00           H  
HETATM   31  H8  3K9 X   1      67.620  81.608  21.079  1.00 20.00           H  
HETATM   32  H9  3K9 X   1      69.254  81.022  21.283  1.00 20.00           H  
HETATM   33  H10 3K9 X   1      68.399  78.966  20.660  1.00 20.00           H  
HETATM   34  H11 3K9 X   1      66.754  79.466  20.972  1.00 20.00           H  
HETATM   35  H12 3K9 X   1      72.251  79.543  26.217  1.00 20.00           H  
HETATM   36  H13 3K9 X   1      69.437  81.267  26.055  1.00 20.00           H  
HETATM   37  H14 3K9 X   1      69.978  80.002  27.132  1.00 20.00           H  
HETATM   38  H15 3K9 X   1      68.603  79.732  26.088  1.00 20.00           H  
HETATM   39  H16 3K9 X   1      64.241  78.010  19.666  1.00 20.00           H  
HETATM   40  H17 3K9 X   1      65.516  79.639  20.516  1.00 20.00           H  
HETATM   41  H18 3K9 X   1      62.985  74.901  19.858  1.00 20.00           H  
TER                                                                             
HETATM    1  N1  3K9 X   1      67.484  79.106  23.012  1.00 20.00           N  
HETATM    2  C1  3K9 X   1      68.060  80.022  24.034  1.00 20.00           C  
HETATM    3  C2  3K9 X   1      69.541  79.774  24.219  1.00 20.00           C  
HETATM    4  C3  3K9 X   1      70.228  80.410  25.236  1.00 20.00           C  
HETATM    5  C4  3K9 X   1      71.583  80.178  25.408  1.00 20.00           C  
HETATM    6  C5  3K9 X   1      72.250  79.315  24.559  1.00 20.00           C  
HETATM    7  C6  3K9 X   1      70.210  78.908  23.367  1.00 20.00           C  
HETATM    8  C7  3K9 X   1      65.730  77.659  21.154  1.00 20.00           C  
HETATM    9  C8  3K9 X   1      65.356  75.533  20.111  1.00 20.00           C  
HETATM   10  C9  3K9 X   1      66.621  75.665  22.143  1.00 20.00           C  
HETATM   11  C10 3K9 X   1      67.802  81.403  23.420  1.00 20.00           C  
HETATM   12  C11 3K9 X   1      67.953  81.170  21.911  1.00 20.00           C  
HETATM   13  C12 3K9 X   1      67.465  79.731  21.664  1.00 20.00           C  
HETATM   14  C13 3K9 X   1      71.561  78.677  23.539  1.00 20.00           C  
HETATM   15  C14 3K9 X   1      69.451  78.139  22.311  1.00 20.00           C  
HETATM   16  C15 3K9 X   1      66.448  77.036  22.163  1.00 20.00           C  
HETATM   17  C16 3K9 X   1      65.182  76.908  20.131  1.00 20.00           C  
HETATM   18  C17 3K9 X   1      66.073  74.912  21.117  1.00 20.00           C  
HETATM   19  O1  3K9 X   1      67.311  74.972  23.081  1.00 20.00           O  
HETATM   20  O2  3K9 X   1      64.815  74.819  19.094  1.00 20.00           O  
HETATM   21  C18 3K9 X   1      67.035  77.864  23.276  1.00 20.00           C  
HETATM   22  O3  3K9 X   1      67.079  77.356  24.400  1.00 20.00           O  
HETATM   23 CL1  3K9 X   1      64.280  77.684  18.875  1.00 20.00          CL  
HETATM   24  H1  3K9 X   1      67.560  79.917  24.974  1.00 20.00           H  
HETATM   25  H2  3K9 X   1      69.727  81.063  25.872  1.00 20.00           H  
HETATM   26  H3  3K9 X   1      72.099  80.654  26.175  1.00 20.00           H  
HETATM   27  H4  3K9 X   1      73.268  79.144  24.686  1.00 20.00           H  
HETATM   28  H5  3K9 X   1      65.603  78.691  21.167  1.00 20.00           H  
HETATM   29  H6  3K9 X   1      66.816  81.746  23.655  1.00 20.00           H  
HETATM   30  H7  3K9 X   1      68.520  82.115  23.769  1.00 20.00           H  
HETATM   31  H8  3K9 X   1      67.353  81.867  21.364  1.00 20.00           H  
HETATM   32  H9  3K9 X   1      68.977  81.273  21.618  1.00 20.00           H  
HETATM   33  H10 3K9 X   1      66.474  79.730  21.259  1.00 20.00           H  
HETATM   34  H11 3K9 X   1      68.124  79.216  20.997  1.00 20.00           H  
HETATM   35  H12 3K9 X   1      72.062  78.024  22.903  1.00 20.00           H  
HETATM   36  H13 3K9 X   1      68.815  77.419  22.781  1.00 20.00           H  
HETATM   37  H14 3K9 X   1      70.145  77.637  21.669  1.00 20.00           H  
HETATM   38  H15 3K9 X   1      68.857  78.817  21.735  1.00 20.00           H  
HETATM   39  H16 3K9 X   1      66.200  73.880  21.104  1.00 20.00           H  
HETATM   40  H17 3K9 X   1      67.326  74.041  22.846  1.00 20.00           H  
HETATM   41  H18 3K9 X   1      64.024  74.371  19.403  1.00 20.00           H  
TER                                                                             
HETATM    1  N1  3K9 X   1      66.946  78.934  20.896  1.00 20.00           N  
HETATM    2  C1  3K9 X   1      67.474  79.847  21.946  1.00 20.00           C  
HETATM    3  C2  3K9 X   1      68.958  79.641  22.154  1.00 20.00           C  
HETATM    4  C3  3K9 X   1      69.878  79.802  21.135  1.00 20.00           C  
HETATM    5  C4  3K9 X   1      71.228  79.605  21.383  1.00 20.00           C  
HETATM    6  C5  3K9 X   1      71.653  79.243  22.647  1.00 20.00           C  
HETATM    7  C6  3K9 X   1      69.385  79.277  23.422  1.00 20.00           C  
HETATM    8  C7  3K9 X   1      65.514  76.431  23.030  1.00 20.00           C  
HETATM    9  C8  3K9 X   1      67.040  75.711  24.733  1.00 20.00           C  
HETATM   10  C9  3K9 X   1      67.845  76.962  22.854  1.00 20.00           C  
HETATM   11  C10 3K9 X   1      67.184  81.231  21.355  1.00 20.00           C  
HETATM   12  C11 3K9 X   1      67.370  81.033  19.845  1.00 20.00           C  
HETATM   13  C12 3K9 X   1      66.932  79.585  19.561  1.00 20.00           C  
HETATM   14  C13 3K9 X   1      70.730  79.082  23.669  1.00 20.00           C  
HETATM   15  C14 3K9 X   1      68.379  79.095  24.535  1.00 20.00           C  
HETATM   16  C15 3K9 X   1      66.562  77.027  22.345  1.00 20.00           C  
HETATM   17  C16 3K9 X   1      65.752  75.776  24.223  1.00 20.00           C  
HETATM   18  C17 3K9 X   1      68.084  76.305  24.051  1.00 20.00           C  
HETATM   19  O1  3K9 X   1      68.902  77.525  22.218  1.00 20.00           O  
HETATM   20  O2  3K9 X   1      67.286  75.067  25.900  1.00 20.00           O  
HETATM   21  C18 3K9 X   1      66.351  77.740  21.074  1.00 20.00           C  
HETATM   22  O3  3K9 X   1      65.663  77.263  20.216  1.00 20.00           O  
HETATM   23 CL1  3K9 X   1      64.403  75.058  25.034  1.00 20.00          CL  
HETATM   24  H1  3K9 X   1      66.961  79.707  22.874  1.00 20.00           H  
HETATM   25  H2  3K9 X   1      69.557  80.070  20.183  1.00 20.00           H  
HETATM   26  H3  3K9 X   1      71.920  79.731  20.617  1.00 20.00           H  
HETATM   27  H4  3K9 X   1      72.665  79.092  22.831  1.00 20.00           H  
HETATM   28  H5  3K9 X   1      64.549  76.477  22.645  1.00 20.00           H  
HETATM   29  H6  3K9 X   1      66.184  81.538  21.578  1.00 20.00           H  
HETATM   30  H7  3K9 X   1      67.873  81.958  21.731  1.00 20.00           H  
HETATM   31  H8  3K9 X   1      68.396  81.173  19.574  1.00 20.00           H  
HETATM   32  H9  3K9 X   1      66.759  81.722  19.300  1.00 20.00           H  
HETATM   33  H10 3K9 X   1      65.950  79.561  19.137  1.00 20.00           H  
HETATM   34  H11 3K9 X   1      67.619  79.104  18.896  1.00 20.00           H  
HETATM   35  H12 3K9 X   1      71.051  78.813  24.621  1.00 20.00           H  
HETATM   36  H13 3K9 X   1      68.744  78.368  25.230  1.00 20.00           H  
HETATM   37  H14 3K9 X   1      67.450  78.761  24.124  1.00 20.00           H  
HETATM   38  H15 3K9 X   1      68.232  80.028  25.038  1.00 20.00           H  
HETATM   39  H16 3K9 X   1      69.049  76.260  24.435  1.00 20.00           H  
HETATM   40  H17 3K9 X   1      68.891  78.474  22.358  1.00 20.00           H  
HETATM   41  H18 3K9 X   1      68.029  75.483  26.344  1.00 20.00           H  
TER                                                                             
HETATM    1  N1  3K9 X   1      67.349  79.390  22.456  1.00 20.00           N  
HETATM    2  C1  3K9 X   1      67.610  80.351  23.524  1.00 20.00           C  
HETATM    3  C2  3K9 X   1      68.928  80.040  24.201  1.00 20.00           C  
HETATM    4  C3  3K9 X   1      69.801  81.064  24.518  1.00 20.00           C  
HETATM    5  C4  3K9 X   1      71.005  80.780  25.142  1.00 20.00           C  
HETATM    6  C5  3K9 X   1      71.336  79.472  25.443  1.00 20.00           C  
HETATM    7  C6  3K9 X   1      69.260  78.729  24.502  1.00 20.00           C  
HETATM    8  C7  3K9 X   1      66.882  75.873  22.346  1.00 20.00           C  
HETATM    9  C8  3K9 X   1      66.804  74.930  20.143  1.00 20.00           C  
HETATM   10  C9  3K9 X   1      66.438  77.278  20.456  1.00 20.00           C  
HETATM   11  C10 3K9 X   1      67.669  81.720  22.848  1.00 20.00           C  
HETATM   12  C11 3K9 X   1      67.266  81.445  21.387  1.00 20.00           C  
HETATM   13  C12 3K9 X   1      67.643  79.974  21.151  1.00 20.00           C  
HETATM   14  C13 3K9 X   1      70.461  78.445  25.125  1.00 20.00           C  
HETATM   15  C14 3K9 X   1      68.310  77.609  24.150  1.00 20.00           C  
HETATM   16  C15 3K9 X   1      66.614  77.126  21.818  1.00 20.00           C  
HETATM   17  C16 3K9 X   1      66.980  74.777  21.510  1.00 20.00           C  
HETATM   18  C17 3K9 X   1      66.536  76.179  19.617  1.00 20.00           C  
HETATM   19  O1  3K9 X   1      66.174  78.531  20.012  1.00 20.00           O  
HETATM   20  O2  3K9 X   1      66.908  73.811  19.386  1.00 20.00           O  
HETATM   21  C18 3K9 X   1      66.519  78.268  22.703  1.00 20.00           C  
HETATM   22  O3  3K9 X   1      65.707  78.262  23.680  1.00 20.00           O  
HETATM   23 CL1  3K9 X   1      67.319  73.189  22.107  1.00 20.00          CL  
HETATM   24  H1  3K9 X   1      66.822  80.326  24.247  1.00 20.00           H  
HETATM   25  H2  3K9 X   1      69.553  82.048  24.288  1.00 20.00           H  
HETATM   26  H3  3K9 X   1      71.660  81.551  25.385  1.00 20.00           H  
HETATM   27  H4  3K9 X   1      72.241  79.258  25.908  1.00 20.00           H  
HETATM   28  H5  3K9 X   1      67.010  75.757  23.372  1.00 20.00           H  
HETATM   29  H6  3K9 X   1      66.982  82.399  23.308  1.00 20.00           H  
HETATM   30  H7  3K9 X   1      68.658  82.125  22.897  1.00 20.00           H  
HETATM   31  H8  3K9 X   1      67.806  82.084  20.720  1.00 20.00           H  
HETATM   32  H9  3K9 X   1      66.215  81.592  21.252  1.00 20.00           H  
HETATM   33  H10 3K9 X   1      68.678  79.870  20.900  1.00 20.00           H  
HETATM   34  H11 3K9 X   1      67.043  79.535  20.382  1.00 20.00           H  
HETATM   35  H12 3K9 X   1      70.708  77.461  25.354  1.00 20.00           H  
HETATM   36  H13 3K9 X   1      67.379  78.020  23.818  1.00 20.00           H  
HETATM   37  H14 3K9 X   1      68.142  76.999  25.014  1.00 20.00           H  
HETATM   38  H15 3K9 X   1      68.734  77.013  23.370  1.00 20.00           H  
HETATM   39  H16 3K9 X   1      66.408  76.295  18.591  1.00 20.00           H  
HETATM   40  H17 3K9 X   1      66.815  78.776  19.341  1.00 20.00           H  
HETATM   41  H18 3K9 X   1      66.318  73.136  19.729  1.00 20.00           H  
TER                                                                             
HETATM    1  N1  3K9 X   1      67.267  79.337  22.250  1.00 20.00           N  
HETATM    2  C1  3K9 X   1      67.426  80.333  23.319  1.00 20.00           C  
HETATM    3  C2  3K9 X   1      68.398  79.850  24.372  1.00 20.00           C  
HETATM    4  C3  3K9 X   1      68.177  78.606  24.932  1.00 20.00           C  
HETATM    5  C4  3K9 X   1      69.043  78.117  25.898  1.00 20.00           C  
HETATM    6  C5  3K9 X   1      70.124  78.875  26.305  1.00 20.00           C  
HETATM    7  C6  3K9 X   1      69.483  80.611  24.780  1.00 20.00           C  
HETATM    8  C7  3K9 X   1      66.112  75.829  21.764  1.00 20.00           C  
HETATM    9  C8  3K9 X   1      67.326  74.786  19.980  1.00 20.00           C  
HETATM   10  C9  3K9 X   1      67.920  76.993  20.703  1.00 20.00           C  
HETATM   11  C10 3K9 X   1      67.976  81.541  22.582  1.00 20.00           C  
HETATM   12  C11 3K9 X   1      67.298  81.452  21.223  1.00 20.00           C  
HETATM   13  C12 3K9 X   1      67.276  79.954  20.914  1.00 20.00           C  
HETATM   14  C13 3K9 X   1      70.346  80.123  25.743  1.00 20.00           C  
HETATM   15  C14 3K9 X   1      69.674  81.966  24.141  1.00 20.00           C  
HETATM   16  C15 3K9 X   1      66.915  76.954  21.652  1.00 20.00           C  
HETATM   17  C16 3K9 X   1      66.319  74.746  20.931  1.00 20.00           C  
HETATM   18  C17 3K9 X   1      68.128  75.907  19.868  1.00 20.00           C  
HETATM   19  O1  3K9 X   1      68.749  78.048  20.517  1.00 20.00           O  
HETATM   20  O2  3K9 X   1      67.564  73.751  19.137  1.00 20.00           O  
HETATM   21  C18 3K9 X   1      66.685  78.122  22.566  1.00 20.00           C  
HETATM   22  O3  3K9 X   1      65.993  77.999  23.574  1.00 20.00           O  
HETATM   23 CL1  3K9 X   1      65.321  73.341  21.075  1.00 20.00          CL  
HETATM   24  H1  3K9 X   1      66.485  80.559  23.777  1.00 20.00           H  
HETATM   25  H2  3K9 X   1      67.361  78.037  24.629  1.00 20.00           H  
HETATM   26  H3  3K9 X   1      68.879  77.179  26.316  1.00 20.00           H  
HETATM   27  H4  3K9 X   1      70.771  78.510  27.032  1.00 20.00           H  
HETATM   28  H5  3K9 X   1      65.353  75.801  22.475  1.00 20.00           H  
HETATM   29  H6  3K9 X   1      67.715  82.450  23.083  1.00 20.00           H  
HETATM   30  H7  3K9 X   1      69.040  81.480  22.485  1.00 20.00           H  
HETATM   31  H8  3K9 X   1      67.858  81.984  20.483  1.00 20.00           H  
HETATM   32  H9  3K9 X   1      66.303  81.844  21.269  1.00 20.00           H  
HETATM   33  H10 3K9 X   1      66.398  79.688  20.363  1.00 20.00           H  
HETATM   34  H11 3K9 X   1      68.146  79.663  20.363  1.00 20.00           H  
HETATM   35  H12 3K9 X   1      71.162  80.692  26.046  1.00 20.00           H  
HETATM   36  H13 3K9 X   1      69.721  82.717  24.901  1.00 20.00           H  
HETATM   37  H14 3K9 X   1      68.852  82.171  23.488  1.00 20.00           H  
HETATM   38  H15 3K9 X   1      70.585  81.969  23.580  1.00 20.00           H  
HETATM   39  H16 3K9 X   1      68.886  75.935  19.157  1.00 20.00           H  
HETATM   40  H17 3K9 X   1      69.524  77.949  21.076  1.00 20.00           H  
HETATM   41  H18 3K9 X   1      66.982  73.816  18.377  1.00 20.00           H  
TER                                                                             
HETATM    1  N1  3K9 X   1      67.353  79.329  22.743  1.00 20.00           N  
HETATM    2  C1  3K9 X   1      67.595  80.198  23.672  1.00 20.00           C  
HETATM    3  C2  3K9 X   1      68.674  79.663  24.588  1.00 20.00           C  
HETATM    4  C3  3K9 X   1      68.617  79.807  25.962  1.00 20.00           C  
HETATM    5  C4  3K9 X   1      69.630  79.293  26.755  1.00 20.00           C  
HETATM    6  C5  3K9 X   1      70.700  78.640  26.173  1.00 20.00           C  
HETATM    7  C6  3K9 X   1      69.747  79.008  24.004  1.00 20.00           C  
HETATM    8  C7  3K9 X   1      66.834  77.697  20.551  1.00 20.00           C  
HETATM    9  C8  3K9 X   1      66.447  75.522  19.620  1.00 20.00           C  
HETATM   10  C9  3K9 X   1      66.698  75.784  21.990  1.00 20.00           C  
HETATM   11  C10 3K9 X   1      68.062  81.502  23.057  1.00 20.00           C  
HETATM   12  C11 3K9 X   1      67.598  81.371  21.589  1.00 20.00           C  
HETATM   13  C12 3K9 X   1      67.381  79.905  21.311  1.00 20.00           C  
HETATM   14  C13 3K9 X   1      70.757  78.495  24.795  1.00 20.00           C  
HETATM   15  C14 3K9 X   1      69.762  78.884  22.499  1.00 20.00           C  
HETATM   16  C15 3K9 X   1      66.871  77.145  21.822  1.00 20.00           C  
HETATM   17  C16 3K9 X   1      66.620  76.887  19.452  1.00 20.00           C  
HETATM   18  C17 3K9 X   1      66.484  74.972  20.887  1.00 20.00           C  
HETATM   19  O1  3K9 X   1      66.731  75.198  23.211  1.00 20.00           O  
HETATM   20  O2  3K9 X   1      66.244  74.748  18.526  1.00 20.00           O  
HETATM   21  C18 3K9 X   1      67.097  78.032  23.005  1.00 20.00           C  
HETATM   22  O3  3K9 X   1      67.049  77.581  24.148  1.00 20.00           O  
HETATM   23 CL1  3K9 X   1      66.568  77.577  17.866  1.00 20.00          CL  
HETATM   24  H1  3K9 X   1      66.702  80.372  24.235  1.00 20.00           H  
HETATM   25  H2  3K9 X   1      67.813  80.302  26.400  1.00 20.00           H  
HETATM   26  H3  3K9 X   1      69.585  79.398  27.789  1.00 20.00           H  
HETATM   27  H4  3K9 X   1      71.462  78.257  26.768  1.00 20.00           H  
HETATM   28  H5  3K9 X   1      66.968  78.721  20.424  1.00 20.00           H  
HETATM   29  H6  3K9 X   1      69.126  81.599  23.118  1.00 20.00           H  
HETATM   30  H7  3K9 X   1      67.600  82.341  23.534  1.00 20.00           H  
HETATM   31  H8  3K9 X   1      68.349  81.760  20.933  1.00 20.00           H  
HETATM   32  H9  3K9 X   1      66.685  81.909  21.445  1.00 20.00           H  
HETATM   33  H10 3K9 X   1      66.455  79.736  20.802  1.00 20.00           H  
HETATM   34  H11 3K9 X   1      68.185  79.492  20.738  1.00 20.00           H  
HETATM   35  H12 3K9 X   1      71.560  78.001  24.357  1.00 20.00           H  
HETATM   36  H13 3K9 X   1      68.841  79.255  22.100  1.00 20.00           H  
HETATM   37  H14 3K9 X   1      69.878  77.855  22.228  1.00 20.00           H  
HETATM   38  H15 3K9 X   1      70.577  79.452  22.102  1.00 20.00           H  
HETATM   39  H16 3K9 X   1      66.350  73.948  21.014  1.00 20.00           H  
HETATM   40  H17 3K9 X   1      67.624  75.239  23.562  1.00 20.00           H  
HETATM   41  H18 3K9 X   1      66.737  75.107  17.784  1.00 20.00           H  
TER                                                                             
HETATM    1  N1  3K9 X   1      67.024  79.191  22.441  1.00 20.00           N  
HETATM    2  C1  3K9 X   1      67.251  80.179  23.606  1.00 20.00           C  
HETATM    3  C2  3K9 X   1      68.342  79.698  24.536  1.00 20.00           C  
HETATM    4  C3  3K9 X   1      68.939  78.469  24.324  1.00 20.00           C  
HETATM    5  C4  3K9 X   1      69.944  78.031  25.173  1.00 20.00           C  
HETATM    6  C5  3K9 X   1      70.344  78.821  26.235  1.00 20.00           C  
HETATM    7  C6  3K9 X   1      68.744  80.489  25.601  1.00 20.00           C  
HETATM    8  C7  3K9 X   1      66.522  75.656  21.540  1.00 20.00           C  
HETATM    9  C8  3K9 X   1      67.601  75.209  19.446  1.00 20.00           C  
HETATM   10  C9  3K9 X   1      67.721  77.399  20.413  1.00 20.00           C  
HETATM   11  C10 3K9 X   1      67.668  81.421  22.860  1.00 20.00           C  
HETATM   12  C11 3K9 X   1      67.292  81.220  21.375  1.00 20.00           C  
HETATM   13  C12 3K9 X   1      67.163  79.714  21.265  1.00 20.00           C  
HETATM   14  C13 3K9 X   1      69.745  80.052  26.447  1.00 20.00           C  
HETATM   15  C14 3K9 X   1      68.015  81.782  25.883  1.00 20.00           C  
HETATM   16  C15 3K9 X   1      66.965  76.968  21.486  1.00 20.00           C  
HETATM   17  C16 3K9 X   1      66.842  74.776  20.523  1.00 20.00           C  
HETATM   18  C17 3K9 X   1      68.043  76.517  19.393  1.00 20.00           C  
HETATM   19  O1  3K9 X   1      68.138  78.688  20.381  1.00 20.00           O  
HETATM   20  O2  3K9 X   1      67.979  74.454  18.386  1.00 20.00           O  
HETATM   21  C18 3K9 X   1      66.708  77.893  22.632  1.00 20.00           C  
HETATM   22  O3  3K9 X   1      66.233  77.474  23.686  1.00 20.00           O  
HETATM   23 CL1  3K9 X   1      66.296  73.137  20.593  1.00 20.00          CL  
HETATM   24  H1  3K9 X   1      66.352  80.340  24.164  1.00 20.00           H  
HETATM   25  H2  3K9 X   1      68.635  77.874  23.527  1.00 20.00           H  
HETATM   26  H3  3K9 X   1      70.396  77.109  25.011  1.00 20.00           H  
HETATM   27  H4  3K9 X   1      71.095  78.490  26.875  1.00 20.00           H  
HETATM   28  H5  3K9 X   1      65.949  75.333  22.345  1.00 20.00           H  
HETATM   29  H6  3K9 X   1      68.724  81.565  22.953  1.00 20.00           H  
HETATM   30  H7  3K9 X   1      67.155  82.273  23.255  1.00 20.00           H  
HETATM   31  H8  3K9 X   1      68.061  81.590  20.729  1.00 20.00           H  
HETATM   32  H9  3K9 X   1      66.367  81.705  21.143  1.00 20.00           H  
HETATM   33  H10 3K9 X   1      68.042  79.316  20.803  1.00 20.00           H  
HETATM   34  H11 3K9 X   1      66.307  79.475  20.668  1.00 20.00           H  
HETATM   35  H12 3K9 X   1      70.049  80.648  27.244  1.00 20.00           H  
HETATM   36  H13 3K9 X   1      68.647  82.609  25.637  1.00 20.00           H  
HETATM   37  H14 3K9 X   1      67.757  81.826  26.921  1.00 20.00           H  
HETATM   38  H15 3K9 X   1      67.125  81.826  25.292  1.00 20.00           H  
HETATM   39  H16 3K9 X   1      68.616  76.841  18.587  1.00 20.00           H  
HETATM   40  H17 3K9 X   1      69.015  78.752  20.766  1.00 20.00           H  
HETATM   41  H18 3K9 X   1      67.258  74.405  17.754  1.00 20.00           H  
TER                                                                             
HETATM    1  N1  3K9 X   1      67.110  79.228  22.610  1.00 20.00           N  
HETATM    2  C1  3K9 X   1      67.336  80.243  23.653  1.00 20.00           C  
HETATM    3  C2  3K9 X   1      68.598  79.956  24.415  1.00 20.00           C  
HETATM    4  C3  3K9 X   1      69.633  80.867  24.316  1.00 20.00           C  
HETATM    5  C4  3K9 X   1      70.816  80.650  25.004  1.00 20.00           C  
HETATM    6  C5  3K9 X   1      70.963  79.520  25.786  1.00 20.00           C  
HETATM    7  C6  3K9 X   1      68.745  78.823  25.199  1.00 20.00           C  
HETATM    8  C7  3K9 X   1      67.420  77.426  20.550  1.00 20.00           C  
HETATM    9  C8  3K9 X   1      67.388  75.198  19.665  1.00 20.00           C  
HETATM   10  C9  3K9 X   1      66.487  75.635  21.843  1.00 20.00           C  
HETATM   11  C10 3K9 X   1      67.454  81.507  22.892  1.00 20.00           C  
HETATM   12  C11 3K9 X   1      67.304  81.281  21.542  1.00 20.00           C  
HETATM   13  C12 3K9 X   1      67.128  79.815  21.281  1.00 20.00           C  
HETATM   14  C13 3K9 X   1      69.925  78.606  25.886  1.00 20.00           C  
HETATM   15  C14 3K9 X   1      67.586  77.857  25.268  1.00 20.00           C  
HETATM   16  C15 3K9 X   1      66.806  76.973  21.708  1.00 20.00           C  
HETATM   17  C16 3K9 X   1      67.708  76.540  19.529  1.00 20.00           C  
HETATM   18  C17 3K9 X   1      66.776  74.747  20.819  1.00 20.00           C  
HETATM   19  O1  3K9 X   1      65.894  75.265  23.004  1.00 20.00           O  
HETATM   20  O2  3K9 X   1      67.655  74.291  18.694  1.00 20.00           O  
HETATM   21  C18 3K9 X   1      66.519  77.988  22.768  1.00 20.00           C  
HETATM   22  O3  3K9 X   1      65.802  77.717  23.711  1.00 20.00           O  
HETATM   23 CL1  3K9 X   1      68.467  77.105  18.081  1.00 20.00          CL  
HETATM   24  H1  3K9 X   1      66.510  80.283  24.333  1.00 20.00           H  
HETATM   25  H2  3K9 X   1      69.523  81.716  23.724  1.00 20.00           H  
HETATM   26  H3  3K9 X   1      71.593  81.337  24.932  1.00 20.00           H  
HETATM   27  H4  3K9 X   1      71.852  79.355  26.299  1.00 20.00           H  
HETATM   28  H5  3K9 X   1      67.664  78.432  20.450  1.00 20.00           H  
HETATM   29  H6  3K9 X   1      68.418  81.934  23.070  1.00 20.00           H  
HETATM   30  H7  3K9 X   1      66.696  82.186  23.220  1.00 20.00           H  
HETATM   31  H8  3K9 X   1      68.173  81.631  21.026  1.00 20.00           H  
HETATM   32  H9  3K9 X   1      66.442  81.809  21.189  1.00 20.00           H  
HETATM   33  H10 3K9 X   1      67.944  79.430  20.705  1.00 20.00           H  
HETATM   34  H11 3K9 X   1      66.208  79.626  20.768  1.00 20.00           H  
HETATM   35  H12 3K9 X   1      70.034  77.758  26.477  1.00 20.00           H  
HETATM   36  H13 3K9 X   1      66.713  78.372  25.611  1.00 20.00           H  
HETATM   37  H14 3K9 X   1      67.822  77.065  25.947  1.00 20.00           H  
HETATM   38  H15 3K9 X   1      67.401  77.452  24.296  1.00 20.00           H  
HETATM   39  H16 3K9 X   1      66.532  73.741  20.920  1.00 20.00           H  
HETATM   40  H17 3K9 X   1      66.138  75.880  23.699  1.00 20.00           H  
HETATM   41  H18 3K9 X   1      67.938  74.747  17.898  1.00 20.00           H  
TER                                                                             
HETATM    1  N1  3K9 X   1      67.108  79.201  22.481  1.00 20.00           N  
HETATM    2  C1  3K9 X   1      67.413  80.175  23.641  1.00 20.00           C  
HETATM    3  C2  3K9 X   1      68.512  79.650  24.527  1.00 20.00           C  
HETATM    4  C3  3K9 X   1      69.103  78.418  24.322  1.00 20.00           C  
HETATM    5  C4  3K9 X   1      70.115  77.986  25.166  1.00 20.00           C  
HETATM    6  C5  3K9 X   1      70.528  78.785  26.215  1.00 20.00           C  
HETATM    7  C6  3K9 X   1      68.926  80.451  25.579  1.00 20.00           C  
HETATM    8  C7  3K9 X   1      66.403  75.703  21.589  1.00 20.00           C  
HETATM    9  C8  3K9 X   1      67.257  75.245  19.396  1.00 20.00           C  
HETATM   10  C9  3K9 X   1      67.613  77.394  20.396  1.00 20.00           C  
HETATM   11  C10 3K9 X   1      67.853  81.402  22.884  1.00 20.00           C  
HETATM   12  C11 3K9 X   1      67.419  81.222  21.412  1.00 20.00           C  
HETATM   13  C12 3K9 X   1      67.227  79.722  21.302  1.00 20.00           C  
HETATM   14  C13 3K9 X   1      69.934  80.021  26.421  1.00 20.00           C  
HETATM   15  C14 3K9 X   1      68.349  81.836  25.757  1.00 20.00           C  
HETATM   16  C15 3K9 X   1      66.928  76.984  21.524  1.00 20.00           C  
HETATM   17  C16 3K9 X   1      66.570  74.833  20.527  1.00 20.00           C  
HETATM   18  C17 3K9 X   1      67.780  76.522  19.331  1.00 20.00           C  
HETATM   19  O1  3K9 X   1      68.113  78.653  20.355  1.00 20.00           O  
HETATM   20  O2  3K9 X   1      67.402  74.376  18.366  1.00 20.00           O  
HETATM   21  C18 3K9 X   1      66.748  77.914  22.681  1.00 20.00           C  
HETATM   22  O3  3K9 X   1      66.297  77.513  23.741  1.00 20.00           O  
HETATM   23 CL1  3K9 X   1      65.920  73.232  20.611  1.00 20.00          CL  
HETATM   24  H1  3K9 X   1      66.541  80.369  24.229  1.00 20.00           H  
HETATM   25  H2  3K9 X   1      68.790  77.815  23.535  1.00 20.00           H  
HETATM   26  H3  3K9 X   1      70.563  77.061  25.009  1.00 20.00           H  
HETATM   27  H4  3K9 X   1      71.284  78.459  26.851  1.00 20.00           H  
HETATM   28  H5  3K9 X   1      65.885  75.396  22.436  1.00 20.00           H  
HETATM   29  H6  3K9 X   1      67.388  82.273  23.297  1.00 20.00           H  
HETATM   30  H7  3K9 X   1      68.917  81.505  22.940  1.00 20.00           H  
HETATM   31  H8  3K9 X   1      68.179  81.563  20.741  1.00 20.00           H  
HETATM   32  H9  3K9 X   1      66.506  81.743  21.213  1.00 20.00           H  
HETATM   33  H10 3K9 X   1      68.074  79.292  20.809  1.00 20.00           H  
HETATM   34  H11 3K9 X   1      66.342  79.519  20.735  1.00 20.00           H  
HETATM   35  H12 3K9 X   1      70.248  80.624  27.208  1.00 20.00           H  
HETATM   36  H13 3K9 X   1      67.737  81.858  26.635  1.00 20.00           H  
HETATM   37  H14 3K9 X   1      67.756  82.088  24.903  1.00 20.00           H  
HETATM   38  H15 3K9 X   1      69.146  82.543  25.860  1.00 20.00           H  
HETATM   39  H16 3K9 X   1      68.299  76.830  18.484  1.00 20.00           H  
HETATM   40  H17 3K9 X   1      68.983  78.667  20.759  1.00 20.00           H  
HETATM   41  H18 3K9 X   1      67.544  73.491  18.711  1.00 20.00           H  
TER                                                                             
HETATM    1  N1  3K9 X   1      67.393  79.127  22.930  1.00 20.00           N  
HETATM    2  C1  3K9 X   1      67.870  80.046  23.980  1.00 20.00           C  
HETATM    3  C2  3K9 X   1      69.281  79.700  24.405  1.00 20.00           C  
HETATM    4  C3  3K9 X   1      69.587  79.574  25.747  1.00 20.00           C  
HETATM    5  C4  3K9 X   1      70.878  79.251  26.135  1.00 20.00           C  
HETATM    6  C5  3K9 X   1      71.860  79.062  25.181  1.00 20.00           C  
HETATM    7  C6  3K9 X   1      70.265  79.510  23.448  1.00 20.00           C  
HETATM    8  C7  3K9 X   1      65.248  77.023  21.739  1.00 20.00           C  
HETATM    9  C8  3K9 X   1      65.575  75.474  19.938  1.00 20.00           C  
HETATM   10  C9  3K9 X   1      67.458  76.276  21.187  1.00 20.00           C  
HETATM   11  C10 3K9 X   1      67.823  81.415  23.290  1.00 20.00           C  
HETATM   12  C11 3K9 X   1      67.997  81.090  21.810  1.00 20.00           C  
HETATM   13  C12 3K9 X   1      67.188  79.809  21.634  1.00 20.00           C  
HETATM   14  C13 3K9 X   1      71.552  79.188  23.835  1.00 20.00           C  
HETATM   15  C14 3K9 X   1      69.877  79.665  21.996  1.00 20.00           C  
HETATM   16  C15 3K9 X   1      66.614  77.039  21.972  1.00 20.00           C  
HETATM   17  C16 3K9 X   1      64.729  76.239  20.726  1.00 20.00           C  
HETATM   18  C17 3K9 X   1      66.937  75.490  20.170  1.00 20.00           C  
HETATM   19  O1  3K9 X   1      68.800  76.264  21.372  1.00 20.00           O  
HETATM   20  O2  3K9 X   1      64.996  74.735  18.961  1.00 20.00           O  
HETATM   21  C18 3K9 X   1      67.168  77.805  23.131  1.00 20.00           C  
HETATM   22  O3  3K9 X   1      67.400  77.246  24.201  1.00 20.00           O  
HETATM   23 CL1  3K9 X   1      63.023  76.213  20.439  1.00 20.00          CL  
HETATM   24  H1  3K9 X   1      67.224  80.023  24.833  1.00 20.00           H  
HETATM   25  H2  3K9 X   1      68.849  79.720  26.465  1.00 20.00           H  
HETATM   26  H3  3K9 X   1      71.108  79.152  27.144  1.00 20.00           H  
HETATM   27  H4  3K9 X   1      72.830  78.824  25.472  1.00 20.00           H  
HETATM   28  H5  3K9 X   1      64.613  77.600  22.327  1.00 20.00           H  
HETATM   29  H6  3K9 X   1      68.617  82.043  23.637  1.00 20.00           H  
HETATM   30  H7  3K9 X   1      66.884  81.897  23.465  1.00 20.00           H  
HETATM   31  H8  3K9 X   1      67.607  81.876  21.197  1.00 20.00           H  
HETATM   32  H9  3K9 X   1      69.027  80.929  21.572  1.00 20.00           H  
HETATM   33  H10 3K9 X   1      66.153  80.024  21.469  1.00 20.00           H  
HETATM   34  H11 3K9 X   1      67.565  79.221  20.823  1.00 20.00           H  
HETATM   35  H12 3K9 X   1      72.290  79.042  23.117  1.00 20.00           H  
HETATM   36  H13 3K9 X   1      68.956  80.206  21.929  1.00 20.00           H  
HETATM   37  H14 3K9 X   1      69.756  78.699  21.554  1.00 20.00           H  
HETATM   38  H15 3K9 X   1      70.644  80.202  21.478  1.00 20.00           H  
HETATM   39  H16 3K9 X   1      67.572  74.913  19.582  1.00 20.00           H  
HETATM   40  H17 3K9 X   1      69.029  76.846  22.101  1.00 20.00           H  
HETATM   41  H18 3K9 X   1      65.421  73.875  18.915  1.00 20.00           H  
TER                                                                             
HETATM    1  N1  3K9 X   1      67.460  78.810  20.598  1.00 20.00           N  
HETATM    2  C1  3K9 X   1      67.797  79.726  21.794  1.00 20.00           C  
HETATM    3  C2  3K9 X   1      68.981  79.197  22.584  1.00 20.00           C  
HETATM    4  C3  3K9 X   1      69.099  77.845  22.844  1.00 20.00           C  
HETATM    5  C4  3K9 X   1      70.228  77.358  23.483  1.00 20.00           C  
HETATM    6  C5  3K9 X   1      71.234  78.225  23.865  1.00 20.00           C  
HETATM    7  C6  3K9 X   1      69.990  80.067  22.967  1.00 20.00           C  
HETATM    8  C7  3K9 X   1      66.262  77.992  23.006  1.00 20.00           C  
HETATM    9  C8  3K9 X   1      65.930  76.255  24.625  1.00 20.00           C  
HETATM   10  C9  3K9 X   1      66.802  75.722  22.456  1.00 20.00           C  
HETATM   11  C10 3K9 X   1      68.135  81.016  21.089  1.00 20.00           C  
HETATM   12  C11 3K9 X   1      67.616  80.902  19.638  1.00 20.00           C  
HETATM   13  C12 3K9 X   1      67.481  79.404  19.448  1.00 20.00           C  
HETATM   14  C13 3K9 X   1      71.116  79.582  23.604  1.00 20.00           C  
HETATM   15  C14 3K9 X   1      69.914  81.555  22.716  1.00 20.00           C  
HETATM   16  C15 3K9 X   1      66.734  77.055  22.099  1.00 20.00           C  
HETATM   17  C16 3K9 X   1      65.863  77.593  24.267  1.00 20.00           C  
HETATM   18  C17 3K9 X   1      66.402  75.321  23.721  1.00 20.00           C  
HETATM   19  O1  3K9 X   1      67.251  74.769  21.603  1.00 20.00           O  
HETATM   20  O2  3K9 X   1      65.529  75.888  25.866  1.00 20.00           O  
HETATM   21  C18 3K9 X   1      67.168  77.499  20.739  1.00 20.00           C  
HETATM   22  O3  3K9 X   1      67.249  76.697  19.811  1.00 20.00           O  
HETATM   23 CL1  3K9 X   1      65.279  78.763  25.401  1.00 20.00          CL  
HETATM   24  H1  3K9 X   1      66.957  79.845  22.446  1.00 20.00           H  
HETATM   25  H2  3K9 X   1      68.340  77.193  22.560  1.00 20.00           H  
HETATM   26  H3  3K9 X   1      70.319  76.340  23.675  1.00 20.00           H  
HETATM   27  H4  3K9 X   1      72.080  77.861  24.348  1.00 20.00           H  
HETATM   28  H5  3K9 X   1      66.207  78.995  22.736  1.00 20.00           H  
HETATM   29  H6  3K9 X   1      69.195  81.163  21.087  1.00 20.00           H  
HETATM   30  H7  3K9 X   1      67.661  81.837  21.583  1.00 20.00           H  
HETATM   31  H8  3K9 X   1      68.316  81.318  18.944  1.00 20.00           H  
HETATM   32  H9  3K9 X   1      66.671  81.392  19.528  1.00 20.00           H  
HETATM   33  H10 3K9 X   1      68.312  79.044  18.879  1.00 20.00           H  
HETATM   34  H11 3K9 X   1      66.572  79.195  18.925  1.00 20.00           H  
HETATM   35  H12 3K9 X   1      71.874  80.234  23.888  1.00 20.00           H  
HETATM   36  H13 3K9 X   1      70.231  81.764  21.715  1.00 20.00           H  
HETATM   37  H14 3K9 X   1      70.552  82.066  23.406  1.00 20.00           H  
HETATM   38  H15 3K9 X   1      68.906  81.888  22.847  1.00 20.00           H  
HETATM   39  H16 3K9 X   1      66.456  74.318  23.991  1.00 20.00           H  
HETATM   40  H17 3K9 X   1      66.709  74.766  20.811  1.00 20.00           H  
HETATM   41  H18 3K9 X   1      65.055  75.054  25.816  1.00 20.00           H  
TER                                                                             
HETATM    1  N1  3K9 X   1      67.363  78.851  20.520  1.00 20.00           N  
HETATM    2  C1  3K9 X   1      67.778  79.739  21.713  1.00 20.00           C  
HETATM    3  C2  3K9 X   1      69.009  79.197  22.406  1.00 20.00           C  
HETATM    4  C3  3K9 X   1      69.681  78.078  21.952  1.00 20.00           C  
HETATM    5  C4  3K9 X   1      70.807  77.627  22.623  1.00 20.00           C  
HETATM    6  C5  3K9 X   1      71.256  78.294  23.747  1.00 20.00           C  
HETATM    7  C6  3K9 X   1      69.458  79.866  23.534  1.00 20.00           C  
HETATM    8  C7  3K9 X   1      66.783  75.801  22.401  1.00 20.00           C  
HETATM    9  C8  3K9 X   1      66.215  76.320  24.672  1.00 20.00           C  
HETATM   10  C9  3K9 X   1      66.485  78.083  23.070  1.00 20.00           C  
HETATM   11  C10 3K9 X   1      68.065  81.047  21.019  1.00 20.00           C  
HETATM   12  C11 3K9 X   1      67.450  80.967  19.605  1.00 20.00           C  
HETATM   13  C12 3K9 X   1      67.306  79.474  19.387  1.00 20.00           C  
HETATM   14  C13 3K9 X   1      70.581  79.417  24.202  1.00 20.00           C  
HETATM   15  C14 3K9 X   1      68.721  81.086  24.033  1.00 20.00           C  
HETATM   16  C15 3K9 X   1      66.771  77.151  22.091  1.00 20.00           C  
HETATM   17  C16 3K9 X   1      66.502  75.385  23.689  1.00 20.00           C  
HETATM   18  C17 3K9 X   1      66.204  77.667  24.362  1.00 20.00           C  
HETATM   19  O1  3K9 X   1      66.467  79.414  22.816  1.00 20.00           O  
HETATM   20  O2  3K9 X   1      65.955  75.840  25.912  1.00 20.00           O  
HETATM   21  C18 3K9 X   1      67.084  77.535  20.648  1.00 20.00           C  
HETATM   22  O3  3K9 X   1      67.069  76.699  19.747  1.00 20.00           O  
HETATM   23 CL1  3K9 X   1      66.510  73.699  24.076  1.00 20.00          CL  
HETATM   24  H1  3K9 X   1      66.984  79.838  22.423  1.00 20.00           H  
HETATM   25  H2  3K9 X   1      69.341  77.574  21.108  1.00 20.00           H  
HETATM   26  H3  3K9 X   1      71.315  76.787  22.279  1.00 20.00           H  
HETATM   27  H4  3K9 X   1      72.098  77.954  24.252  1.00 20.00           H  
HETATM   28  H5  3K9 X   1      67.002  75.099  21.665  1.00 20.00           H  
HETATM   29  H6  3K9 X   1      69.122  81.199  20.950  1.00 20.00           H  
HETATM   30  H7  3K9 X   1      67.624  81.854  21.565  1.00 20.00           H  
HETATM   31  H8  3K9 X   1      66.498  81.456  19.570  1.00 20.00           H  
HETATM   32  H9  3K9 X   1      68.101  81.402  18.876  1.00 20.00           H  
HETATM   33  H10 3K9 X   1      66.363  79.274  18.921  1.00 20.00           H  
HETATM   34  H11 3K9 X   1      68.097  79.131  18.754  1.00 20.00           H  
HETATM   35  H12 3K9 X   1      70.921  79.921  25.046  1.00 20.00           H  
HETATM   36  H13 3K9 X   1      68.143  81.505  23.236  1.00 20.00           H  
HETATM   37  H14 3K9 X   1      69.426  81.811  24.381  1.00 20.00           H  
HETATM   38  H15 3K9 X   1      68.071  80.806  24.836  1.00 20.00           H  
HETATM   39  H16 3K9 X   1      65.984  78.368  25.098  1.00 20.00           H  
HETATM   40  H17 3K9 X   1      65.997  79.578  21.995  1.00 20.00           H  
HETATM   41  H18 3K9 X   1      65.809  76.573  26.515  1.00 20.00           H  
TER                                                                             
HETATM    1  N1  3K9 X   1      67.826  78.788  22.700  1.00 20.00           N  
HETATM    2  C1  3K9 X   1      68.435  79.688  23.717  1.00 20.00           C  
HETATM    3  C2  3K9 X   1      69.920  79.432  23.856  1.00 20.00           C  
HETATM    4  C3  3K9 X   1      70.530  78.463  23.081  1.00 20.00           C  
HETATM    5  C4  3K9 X   1      71.891  78.233  23.205  1.00 20.00           C  
HETATM    6  C5  3K9 X   1      72.638  78.968  24.107  1.00 20.00           C  
HETATM    7  C6  3K9 X   1      70.668  80.169  24.760  1.00 20.00           C  
HETATM    8  C7  3K9 X   1      65.325  77.724  21.551  1.00 20.00           C  
HETATM    9  C8  3K9 X   1      64.421  75.818  20.412  1.00 20.00           C  
HETATM   10  C9  3K9 X   1      66.401  75.591  21.744  1.00 20.00           C  
HETATM   11  C10 3K9 X   1      68.165  81.078  23.129  1.00 20.00           C  
HETATM   12  C11 3K9 X   1      68.272  80.864  21.613  1.00 20.00           C  
HETATM   13  C12 3K9 X   1      67.771  79.430  21.362  1.00 20.00           C  
HETATM   14  C13 3K9 X   1      72.026  79.940  24.883  1.00 20.00           C  
HETATM   15  C14 3K9 X   1      70.001  81.224  25.611  1.00 20.00           C  
HETATM   16  C15 3K9 X   1      66.344  76.935  22.061  1.00 20.00           C  
HETATM   17  C16 3K9 X   1      64.363  77.166  20.730  1.00 20.00           C  
HETATM   18  C17 3K9 X   1      65.436  75.031  20.921  1.00 20.00           C  
HETATM   19  O1  3K9 X   1      67.380  74.780  22.214  1.00 20.00           O  
HETATM   20  O2  3K9 X   1      63.447  75.342  19.598  1.00 20.00           O  
HETATM   21  C18 3K9 X   1      67.383  77.552  22.959  1.00 20.00           C  
HETATM   22  O3  3K9 X   1      67.787  76.877  23.912  1.00 20.00           O  
HETATM   23 CL1  3K9 X   1      63.088  78.150  20.099  1.00 20.00          CL  
HETATM   24  H1  3K9 X   1      67.962  79.572  24.669  1.00 20.00           H  
HETATM   25  H2  3K9 X   1      69.968  77.907  22.406  1.00 20.00           H  
HETATM   26  H3  3K9 X   1      72.351  77.507  22.620  1.00 20.00           H  
HETATM   27  H4  3K9 X   1      73.658  78.792  24.203  1.00 20.00           H  
HETATM   28  H5  3K9 X   1      65.284  78.736  21.786  1.00 20.00           H  
HETATM   29  H6  3K9 X   1      68.896  81.783  23.466  1.00 20.00           H  
HETATM   30  H7  3K9 X   1      67.187  81.421  23.397  1.00 20.00           H  
HETATM   31  H8  3K9 X   1      69.287  80.967  21.292  1.00 20.00           H  
HETATM   32  H9  3K9 X   1      67.659  81.570  21.093  1.00 20.00           H  
HETATM   33  H10 3K9 X   1      68.408  78.921  20.670  1.00 20.00           H  
HETATM   34  H11 3K9 X   1      66.769  79.438  20.986  1.00 20.00           H  
HETATM   35  H12 3K9 X   1      72.588  80.496  25.559  1.00 20.00           H  
HETATM   36  H13 3K9 X   1      70.348  81.142  26.619  1.00 20.00           H  
HETATM   37  H14 3K9 X   1      68.941  81.084  25.586  1.00 20.00           H  
HETATM   38  H15 3K9 X   1      70.242  82.195  25.229  1.00 20.00           H  
HETATM   39  H16 3K9 X   1      65.477  74.019  20.686  1.00 20.00           H  
HETATM   40  H17 3K9 X   1      68.212  75.002  21.788  1.00 20.00           H  
HETATM   41  H18 3K9 X   1      63.772  74.571  19.127  1.00 20.00           H  
TER                                                                             
HETATM    1  N1  3K9 X   1      67.425  79.071  22.594  1.00 20.00           N  
HETATM    2  C1  3K9 X   1      67.744  80.036  23.757  1.00 20.00           C  
HETATM    3  C2  3K9 X   1      68.938  79.563  24.558  1.00 20.00           C  
HETATM    4  C3  3K9 X   1      69.655  78.457  24.144  1.00 20.00           C  
HETATM    5  C4  3K9 X   1      70.751  78.027  24.875  1.00 20.00           C  
HETATM    6  C5  3K9 X   1      71.124  78.703  26.022  1.00 20.00           C  
HETATM    7  C6  3K9 X   1      69.312  80.241  25.708  1.00 20.00           C  
HETATM    8  C7  3K9 X   1      67.758  76.789  20.566  1.00 20.00           C  
HETATM    9  C8  3K9 X   1      66.173  75.518  19.293  1.00 20.00           C  
HETATM   10  C9  3K9 X   1      65.548  76.426  21.422  1.00 20.00           C  
HETATM   11  C10 3K9 X   1      68.051  81.308  23.007  1.00 20.00           C  
HETATM   12  C11 3K9 X   1      67.531  81.133  21.562  1.00 20.00           C  
HETATM   13  C12 3K9 X   1      67.430  79.627  21.424  1.00 20.00           C  
HETATM   14  C13 3K9 X   1      70.405  79.813  26.438  1.00 20.00           C  
HETATM   15  C14 3K9 X   1      68.591  81.503  26.119  1.00 20.00           C  
HETATM   16  C15 3K9 X   1      66.810  76.972  21.561  1.00 20.00           C  
HETATM   17  C16 3K9 X   1      67.439  76.065  19.432  1.00 20.00           C  
HETATM   18  C17 3K9 X   1      65.228  75.700  20.285  1.00 20.00           C  
HETATM   19  O1  3K9 X   1      64.676  76.642  22.437  1.00 20.00           O  
HETATM   20  O2  3K9 X   1      65.934  74.817  18.159  1.00 20.00           O  
HETATM   21  C18 3K9 X   1      67.164  77.762  22.780  1.00 20.00           C  
HETATM   22  O3  3K9 X   1      67.210  77.223  23.893  1.00 20.00           O  
HETATM   23 CL1  3K9 X   1      68.620  75.843  18.188  1.00 20.00          CL  
HETATM   24  H1  3K9 X   1      66.903  80.158  24.407  1.00 20.00           H  
HETATM   25  H2  3K9 X   1      69.372  77.946  23.283  1.00 20.00           H  
HETATM   26  H3  3K9 X   1      71.293  77.197  24.561  1.00 20.00           H  
HETATM   27  H4  3K9 X   1      71.944  78.378  26.573  1.00 20.00           H  
HETATM   28  H5  3K9 X   1      68.709  77.197  20.672  1.00 20.00           H  
HETATM   29  H6  3K9 X   1      69.107  81.480  22.996  1.00 20.00           H  
HETATM   30  H7  3K9 X   1      67.559  82.135  23.474  1.00 20.00           H  
HETATM   31  H8  3K9 X   1      66.574  81.597  21.438  1.00 20.00           H  
HETATM   32  H9  3K9 X   1      68.220  81.540  20.853  1.00 20.00           H  
HETATM   33  H10 3K9 X   1      68.268  79.266  20.865  1.00 20.00           H  
HETATM   34  H11 3K9 X   1      66.525  79.379  20.911  1.00 20.00           H  
HETATM   35  H12 3K9 X   1      70.688  80.323  27.298  1.00 20.00           H  
HETATM   36  H13 3K9 X   1      68.539  81.553  27.187  1.00 20.00           H  
HETATM   37  H14 3K9 X   1      67.601  81.496  25.714  1.00 20.00           H  
HETATM   38  H15 3K9 X   1      69.123  82.354  25.748  1.00 20.00           H  
HETATM   39  H16 3K9 X   1      64.277  75.293  20.179  1.00 20.00           H  
HETATM   40  H17 3K9 X   1      64.639  77.581  22.633  1.00 20.00           H  
HETATM   41  H18 3K9 X   1      65.778  73.895  18.378  1.00 20.00           H  
TER                                                                             
HETATM    1  N1  3K9 X   1      67.539  78.874  22.857  1.00 20.00           N  
HETATM    2  C1  3K9 X   1      68.119  79.787  23.880  1.00 20.00           C  
HETATM    3  C2  3K9 X   1      69.599  79.537  24.061  1.00 20.00           C  
HETATM    4  C3  3K9 X   1      70.285  78.732  23.171  1.00 20.00           C  
HETATM    5  C4  3K9 X   1      71.658  78.583  23.288  1.00 20.00           C  
HETATM    6  C5  3K9 X   1      72.340  79.235  24.299  1.00 20.00           C  
HETATM    7  C6  3K9 X   1      70.283  80.190  25.074  1.00 20.00           C  
HETATM    8  C7  3K9 X   1      67.093  76.042  21.203  1.00 20.00           C  
HETATM    9  C8  3K9 X   1      65.106  75.614  19.931  1.00 20.00           C  
HETATM   10  C9  3K9 X   1      65.043  77.150  21.771  1.00 20.00           C  
HETATM   11  C10 3K9 X   1      67.861  81.169  23.268  1.00 20.00           C  
HETATM   12  C11 3K9 X   1      68.009  80.939  21.759  1.00 20.00           C  
HETATM   13  C12 3K9 X   1      67.518  79.500  21.511  1.00 20.00           C  
HETATM   14  C13 3K9 X   1      71.652  80.042  25.191  1.00 20.00           C  
HETATM   15  C14 3K9 X   1      69.533  81.065  26.051  1.00 20.00           C  
HETATM   16  C15 3K9 X   1      66.387  76.926  22.005  1.00 20.00           C  
HETATM   17  C16 3K9 X   1      66.454  75.389  20.166  1.00 20.00           C  
HETATM   18  C17 3K9 X   1      64.403  76.495  20.731  1.00 20.00           C  
HETATM   19  O1  3K9 X   1      64.374  78.014  22.572  1.00 20.00           O  
HETATM   20  O2  3K9 X   1      64.546  74.935  18.901  1.00 20.00           O  
HETATM   21  C18 3K9 X   1      67.089  77.631  23.121  1.00 20.00           C  
HETATM   22  O3  3K9 X   1      67.239  77.086  24.219  1.00 20.00           O  
HETATM   23 CL1  3K9 X   1      67.390  74.304  19.197  1.00 20.00          CL  
HETATM   24  H1  3K9 X   1      67.620  79.681  24.820  1.00 20.00           H  
HETATM   25  H2  3K9 X   1      69.771  78.239  22.413  1.00 20.00           H  
HETATM   26  H3  3K9 X   1      72.175  77.981  22.616  1.00 20.00           H  
HETATM   27  H4  3K9 X   1      73.370  79.120  24.389  1.00 20.00           H  
HETATM   28  H5  3K9 X   1      68.103  75.871  21.382  1.00 20.00           H  
HETATM   29  H6  3K9 X   1      68.581  81.880  23.617  1.00 20.00           H  
HETATM   30  H7  3K9 X   1      66.876  81.513  23.506  1.00 20.00           H  
HETATM   31  H8  3K9 X   1      67.409  81.637  21.214  1.00 20.00           H  
HETATM   32  H9  3K9 X   1      69.032  81.040  21.464  1.00 20.00           H  
HETATM   33  H10 3K9 X   1      68.175  78.985  20.842  1.00 20.00           H  
HETATM   34  H11 3K9 X   1      66.527  79.501  21.108  1.00 20.00           H  
HETATM   35  H12 3K9 X   1      72.166  80.535  25.949  1.00 20.00           H  
HETATM   36  H13 3K9 X   1      68.892  80.458  26.655  1.00 20.00           H  
HETATM   37  H14 3K9 X   1      68.944  81.777  25.512  1.00 20.00           H  
HETATM   38  H15 3K9 X   1      70.231  81.580  26.677  1.00 20.00           H  
HETATM   39  H16 3K9 X   1      63.393  76.666  20.552  1.00 20.00           H  
HETATM   40  H17 3K9 X   1      64.069  78.761  22.052  1.00 20.00           H  
HETATM   41  H18 3K9 X   1      63.771  75.409  18.588  1.00 20.00           H  
TER                                                                             
HETATM    1  N1  3K9 X   1      67.531  79.246  22.533  1.00 20.00           N  
HETATM    2  C1  3K9 X   1      67.777  80.109  23.466  1.00 20.00           C  
HETATM    3  C2  3K9 X   1      68.912  79.601  24.331  1.00 20.00           C  
HETATM    4  C3  3K9 X   1      69.962  78.908  23.757  1.00 20.00           C  
HETATM    5  C4  3K9 X   1      71.003  78.448  24.549  1.00 20.00           C  
HETATM    6  C5  3K9 X   1      70.988  78.677  25.912  1.00 20.00           C  
HETATM    7  C6  3K9 X   1      68.897  79.831  25.698  1.00 20.00           C  
HETATM    8  C7  3K9 X   1      67.811  76.810  20.626  1.00 20.00           C  
HETATM    9  C8  3K9 X   1      66.180  75.409  19.565  1.00 20.00           C  
HETATM   10  C9  3K9 X   1      65.672  76.470  21.653  1.00 20.00           C  
HETATM   11  C10 3K9 X   1      68.170  81.440  22.855  1.00 20.00           C  
HETATM   12  C11 3K9 X   1      67.653  81.314  21.405  1.00 20.00           C  
HETATM   13  C12 3K9 X   1      67.480  79.846  21.110  1.00 20.00           C  
HETATM   14  C13 3K9 X   1      69.935  79.372  26.487  1.00 20.00           C  
HETATM   15  C14 3K9 X   1      67.724  80.588  26.273  1.00 20.00           C  
HETATM   16  C15 3K9 X   1      66.926  77.051  21.665  1.00 20.00           C  
HETATM   17  C16 3K9 X   1      67.438  75.992  19.576  1.00 20.00           C  
HETATM   18  C17 3K9 X   1      65.298  75.650  20.601  1.00 20.00           C  
HETATM   19  O1  3K9 X   1      64.863  76.747  22.704  1.00 20.00           O  
HETATM   20  O2  3K9 X   1      65.931  74.625  18.488  1.00 20.00           O  
HETATM   21  C18 3K9 X   1      67.335  77.934  22.782  1.00 20.00           C  
HETATM   22  O3  3K9 X   1      67.491  77.478  23.913  1.00 20.00           O  
HETATM   23 CL1  3K9 X   1      68.540  75.695  18.276  1.00 20.00          CL  
HETATM   24  H1  3K9 X   1      66.901  80.240  24.067  1.00 20.00           H  
HETATM   25  H2  3K9 X   1      69.971  78.732  22.733  1.00 20.00           H  
HETATM   26  H3  3K9 X   1      71.794  77.930  24.117  1.00 20.00           H  
HETATM   27  H4  3K9 X   1      71.767  78.328  26.506  1.00 20.00           H  
HETATM   28  H5  3K9 X   1      68.757  77.243  20.636  1.00 20.00           H  
HETATM   29  H6  3K9 X   1      69.231  81.576  22.876  1.00 20.00           H  
HETATM   30  H7  3K9 X   1      67.696  82.253  23.365  1.00 20.00           H  
HETATM   31  H8  3K9 X   1      66.715  81.819  21.307  1.00 20.00           H  
HETATM   32  H9  3K9 X   1      68.362  81.742  20.727  1.00 20.00           H  
HETATM   33  H10 3K9 X   1      68.275  79.472  20.499  1.00 20.00           H  
HETATM   34  H11 3K9 X   1      66.542  79.649  20.635  1.00 20.00           H  
HETATM   35  H12 3K9 X   1      69.926  79.548  27.512  1.00 20.00           H  
HETATM   36  H13 3K9 X   1      67.879  81.638  26.145  1.00 20.00           H  
HETATM   37  H14 3K9 X   1      67.632  80.365  27.316  1.00 20.00           H  
HETATM   38  H15 3K9 X   1      66.828  80.296  25.766  1.00 20.00           H  
HETATM   39  H16 3K9 X   1      64.353  75.216  20.590  1.00 20.00           H  
HETATM   40  H17 3K9 X   1      64.727  77.696  22.763  1.00 20.00           H  
HETATM   41  H18 3K9 X   1      64.998  74.400  18.465  1.00 20.00           H  
TER                                                                             
HETATM    1  N1  3K9 X   1      67.512  79.149  22.586  1.00 20.00           N  
HETATM    2  C1  3K9 X   1      67.981  80.080  23.726  1.00 20.00           C  
HETATM    3  C2  3K9 X   1      69.205  79.527  24.424  1.00 20.00           C  
HETATM    4  C3  3K9 X   1      70.035  78.640  23.765  1.00 20.00           C  
HETATM    5  C4  3K9 X   1      71.159  78.139  24.403  1.00 20.00           C  
HETATM    6  C5  3K9 X   1      71.447  78.522  25.699  1.00 20.00           C  
HETATM    7  C6  3K9 X   1      69.494  79.912  25.724  1.00 20.00           C  
HETATM    8  C7  3K9 X   1      67.457  76.979  20.478  1.00 20.00           C  
HETATM    9  C8  3K9 X   1      65.783  75.590  19.471  1.00 20.00           C  
HETATM   10  C9  3K9 X   1      65.477  76.409  21.704  1.00 20.00           C  
HETATM   11  C10 3K9 X   1      68.302  81.340  22.962  1.00 20.00           C  
HETATM   12  C11 3K9 X   1      67.657  81.213  21.564  1.00 20.00           C  
HETATM   13  C12 3K9 X   1      67.455  79.718  21.424  1.00 20.00           C  
HETATM   14  C13 3K9 X   1      70.614  79.412  26.359  1.00 20.00           C  
HETATM   15  C14 3K9 X   1      68.584  80.878  26.446  1.00 20.00           C  
HETATM   16  C15 3K9 X   1      66.693  77.063  21.631  1.00 20.00           C  
HETATM   17  C16 3K9 X   1      67.002  76.246  19.399  1.00 20.00           C  
HETATM   18  C17 3K9 X   1      65.021  75.674  20.621  1.00 20.00           C  
HETATM   19  O1  3K9 X   1      64.751  76.501  22.844  1.00 20.00           O  
HETATM   20  O2  3K9 X   1      65.445  74.901  18.354  1.00 20.00           O  
HETATM   21  C18 3K9 X   1      67.189  77.858  22.784  1.00 20.00           C  
HETATM   22  O3  3K9 X   1      67.303  77.342  23.900  1.00 20.00           O  
HETATM   23 CL1  3K9 X   1      67.953  76.148  17.957  1.00 20.00          CL  
HETATM   24  H1  3K9 X   1      67.204  80.243  24.444  1.00 20.00           H  
HETATM   25  H2  3K9 X   1      69.816  78.348  22.791  1.00 20.00           H  
HETATM   26  H3  3K9 X   1      71.786  77.474  23.906  1.00 20.00           H  
HETATM   27  H4  3K9 X   1      72.288  78.143  26.179  1.00 20.00           H  
HETATM   28  H5  3K9 X   1      68.374  77.468  20.425  1.00 20.00           H  
HETATM   29  H6  3K9 X   1      67.900  82.189  23.475  1.00 20.00           H  
HETATM   30  H7  3K9 X   1      69.362  81.449  22.867  1.00 20.00           H  
HETATM   31  H8  3K9 X   1      66.723  81.734  21.522  1.00 20.00           H  
HETATM   32  H9  3K9 X   1      68.309  81.588  20.803  1.00 20.00           H  
HETATM   33  H10 3K9 X   1      66.497  79.530  20.985  1.00 20.00           H  
HETATM   34  H11 3K9 X   1      68.221  79.315  20.796  1.00 20.00           H  
HETATM   35  H12 3K9 X   1      70.833  79.704  27.333  1.00 20.00           H  
HETATM   36  H13 3K9 X   1      68.305  81.670  25.783  1.00 20.00           H  
HETATM   37  H14 3K9 X   1      69.097  81.285  27.292  1.00 20.00           H  
HETATM   38  H15 3K9 X   1      67.706  80.362  26.775  1.00 20.00           H  
HETATM   39  H16 3K9 X   1      64.104  75.185  20.674  1.00 20.00           H  
HETATM   40  H17 3K9 X   1      63.819  76.393  22.640  1.00 20.00           H  
HETATM   41  H18 3K9 X   1      65.808  75.342  17.583  1.00 20.00           H  
TER                                                                             
HETATM    1  N1  3K9 X   1      67.418  79.119  22.736  1.00 20.00           N  
HETATM    2  C1  3K9 X   1      67.824  80.066  23.805  1.00 20.00           C  
HETATM    3  C2  3K9 X   1      69.156  79.664  24.401  1.00 20.00           C  
HETATM    4  C3  3K9 X   1      70.329  79.946  23.727  1.00 20.00           C  
HETATM    5  C4  3K9 X   1      71.549  79.582  24.276  1.00 20.00           C  
HETATM    6  C5  3K9 X   1      71.592  78.932  25.495  1.00 20.00           C  
HETATM    7  C6  3K9 X   1      69.199  79.012  25.624  1.00 20.00           C  
HETATM    8  C7  3K9 X   1      65.630  77.418  21.085  1.00 20.00           C  
HETATM    9  C8  3K9 X   1      65.939  75.708  19.433  1.00 20.00           C  
HETATM   10  C9  3K9 X   1      67.577  76.020  21.155  1.00 20.00           C  
HETATM   11  C10 3K9 X   1      67.936  81.422  23.083  1.00 20.00           C  
HETATM   12  C11 3K9 X   1      68.013  81.087  21.588  1.00 20.00           C  
HETATM   13  C12 3K9 X   1      67.159  79.822  21.449  1.00 20.00           C  
HETATM   14  C13 3K9 X   1      70.415  78.649  26.171  1.00 20.00           C  
HETATM   15  C14 3K9 X   1      67.917  78.698  26.358  1.00 20.00           C  
HETATM   16  C15 3K9 X   1      66.826  77.053  21.684  1.00 20.00           C  
HETATM   17  C16 3K9 X   1      65.186  76.745  19.963  1.00 20.00           C  
HETATM   18  C17 3K9 X   1      67.131  75.345  20.030  1.00 20.00           C  
HETATM   19  O1  3K9 X   1      68.754  75.631  21.702  1.00 20.00           O  
HETATM   20  O2  3K9 X   1      65.443  75.098  18.329  1.00 20.00           O  
HETATM   21  C18 3K9 X   1      67.298  77.789  22.908  1.00 20.00           C  
HETATM   22  O3  3K9 X   1      67.543  77.197  23.958  1.00 20.00           O  
HETATM   23 CL1  3K9 X   1      63.683  77.242  19.265  1.00 20.00          CL  
HETATM   24  H1  3K9 X   1      67.085  80.107  24.578  1.00 20.00           H  
HETATM   25  H2  3K9 X   1      70.297  80.431  22.808  1.00 20.00           H  
HETATM   26  H3  3K9 X   1      72.432  79.798  23.770  1.00 20.00           H  
HETATM   27  H4  3K9 X   1      72.507  78.655  25.905  1.00 20.00           H  
HETATM   28  H5  3K9 X   1      65.068  78.198  21.481  1.00 20.00           H  
HETATM   29  H6  3K9 X   1      68.818  81.940  23.396  1.00 20.00           H  
HETATM   30  H7  3K9 X   1      67.076  82.025  23.286  1.00 20.00           H  
HETATM   31  H8  3K9 X   1      67.612  81.884  20.998  1.00 20.00           H  
HETATM   32  H9  3K9 X   1      69.024  80.898  21.293  1.00 20.00           H  
HETATM   33  H10 3K9 X   1      66.122  80.065  21.342  1.00 20.00           H  
HETATM   34  H11 3K9 X   1      67.475  79.231  20.615  1.00 20.00           H  
HETATM   35  H12 3K9 X   1      70.448  78.163  27.090  1.00 20.00           H  
HETATM   36  H13 3K9 X   1      67.384  79.605  26.550  1.00 20.00           H  
HETATM   37  H14 3K9 X   1      68.147  78.216  27.286  1.00 20.00           H  
HETATM   38  H15 3K9 X   1      67.313  78.049  25.759  1.00 20.00           H  
HETATM   39  H16 3K9 X   1      67.694  74.564  19.634  1.00 20.00           H  
HETATM   40  H17 3K9 X   1      68.712  74.697  21.922  1.00 20.00           H  
HETATM   41  H18 3K9 X   1      64.742  75.635  17.953  1.00 20.00           H  
TER                                                                             
HETATM    1  N1  3K9 X   1      67.405  79.116  22.566  1.00 20.00           N  
HETATM    2  C1  3K9 X   1      67.726  80.084  23.725  1.00 20.00           C  
HETATM    3  C2  3K9 X   1      68.873  79.575  24.571  1.00 20.00           C  
HETATM    4  C3  3K9 X   1      69.563  78.440  24.190  1.00 20.00           C  
HETATM    5  C4  3K9 X   1      70.617  77.977  24.962  1.00 20.00           C  
HETATM    6  C5  3K9 X   1      70.975  78.648  26.116  1.00 20.00           C  
HETATM    7  C6  3K9 X   1      69.232  80.248  25.728  1.00 20.00           C  
HETATM    8  C7  3K9 X   1      67.756  76.974  20.489  1.00 20.00           C  
HETATM    9  C8  3K9 X   1      66.333  75.459  19.295  1.00 20.00           C  
HETATM   10  C9  3K9 X   1      65.685  76.257  21.461  1.00 20.00           C  
HETATM   11  C10 3K9 X   1      68.109  81.330  22.968  1.00 20.00           C  
HETATM   12  C11 3K9 X   1      67.628  81.155  21.510  1.00 20.00           C  
HETATM   13  C12 3K9 X   1      67.469  79.652  21.390  1.00 20.00           C  
HETATM   14  C13 3K9 X   1      70.283  79.787  26.498  1.00 20.00           C  
HETATM   15  C14 3K9 X   1      68.441  81.480  26.102  1.00 20.00           C  
HETATM   16  C15 3K9 X   1      66.847  77.002  21.535  1.00 20.00           C  
HETATM   17  C16 3K9 X   1      67.498  76.205  19.370  1.00 20.00           C  
HETATM   18  C17 3K9 X   1      65.426  75.487  20.338  1.00 20.00           C  
HETATM   19  O1  3K9 X   1      64.846  76.329  22.523  1.00 20.00           O  
HETATM   20  O2  3K9 X   1      66.104  74.709  18.190  1.00 20.00           O  
HETATM   21  C18 3K9 X   1      67.085  77.823  22.762  1.00 20.00           C  
HETATM   22  O3  3K9 X   1      66.988  77.329  23.873  1.00 20.00           O  
HETATM   23 CL1  3K9 X   1      68.629  76.176  18.061  1.00 20.00          CL  
HETATM   24  H1  3K9 X   1      66.871  80.250  24.346  1.00 20.00           H  
HETATM   25  H2  3K9 X   1      69.291  77.932  23.323  1.00 20.00           H  
HETATM   26  H3  3K9 X   1      71.138  77.125  24.673  1.00 20.00           H  
HETATM   27  H4  3K9 X   1      71.763  78.298  26.698  1.00 20.00           H  
HETATM   28  H5  3K9 X   1      68.633  77.531  20.547  1.00 20.00           H  
HETATM   29  H6  3K9 X   1      69.171  81.459  22.989  1.00 20.00           H  
HETATM   30  H7  3K9 X   1      67.637  82.184  23.408  1.00 20.00           H  
HETATM   31  H8  3K9 X   1      68.356  81.523  20.817  1.00 20.00           H  
HETATM   32  H9  3K9 X   1      66.696  81.656  21.349  1.00 20.00           H  
HETATM   33  H10 3K9 X   1      66.571  79.434  20.851  1.00 20.00           H  
HETATM   34  H11 3K9 X   1      68.309  79.249  20.863  1.00 20.00           H  
HETATM   35  H12 3K9 X   1      70.555  80.294  27.365  1.00 20.00           H  
HETATM   36  H13 3K9 X   1      68.705  82.285  25.449  1.00 20.00           H  
HETATM   37  H14 3K9 X   1      68.663  81.753  27.112  1.00 20.00           H  
HETATM   38  H15 3K9 X   1      67.395  81.274  26.009  1.00 20.00           H  
HETATM   39  H16 3K9 X   1      64.550  74.929  20.281  1.00 20.00           H  
HETATM   40  H17 3K9 X   1      65.271  75.944  23.293  1.00 20.00           H  
HETATM   41  H18 3K9 X   1      66.939  74.515  17.757  1.00 20.00           H  
TER                                                                             
HETATM    1  N1  3K9 X   1      67.515  79.092  22.590  1.00 20.00           N  
HETATM    2  C1  3K9 X   1      67.920  80.043  23.738  1.00 20.00           C  
HETATM    3  C2  3K9 X   1      69.082  79.488  24.534  1.00 20.00           C  
HETATM    4  C3  3K9 X   1      69.989  78.594  23.996  1.00 20.00           C  
HETATM    5  C4  3K9 X   1      71.038  78.122  24.769  1.00 20.00           C  
HETATM    6  C5  3K9 X   1      71.174  78.540  26.079  1.00 20.00           C  
HETATM    7  C6  3K9 X   1      69.219  79.908  25.848  1.00 20.00           C  
HETATM    8  C7  3K9 X   1      67.702  76.230  20.864  1.00 20.00           C  
HETATM    9  C8  3K9 X   1      66.017  75.747  19.229  1.00 20.00           C  
HETATM   10  C9  3K9 X   1      65.525  77.214  21.060  1.00 20.00           C  
HETATM   11  C10 3K9 X   1      68.317  81.277  22.968  1.00 20.00           C  
HETATM   12  C11 3K9 X   1      67.770  81.126  21.531  1.00 20.00           C  
HETATM   13  C12 3K9 X   1      67.551  79.631  21.414  1.00 20.00           C  
HETATM   14  C13 3K9 X   1      70.265  79.436  26.619  1.00 20.00           C  
HETATM   15  C14 3K9 X   1      68.256  80.878  26.492  1.00 20.00           C  
HETATM   16  C15 3K9 X   1      66.811  77.049  21.539  1.00 20.00           C  
HETATM   17  C16 3K9 X   1      67.306  75.582  19.709  1.00 20.00           C  
HETATM   18  C17 3K9 X   1      65.128  76.564  19.902  1.00 20.00           C  
HETATM   19  O1  3K9 X   1      64.617  78.001  21.688  1.00 20.00           O  
HETATM   20  O2  3K9 X   1      65.651  75.097  18.098  1.00 20.00           O  
HETATM   21  C18 3K9 X   1      67.152  77.799  22.798  1.00 20.00           C  
HETATM   22  O3  3K9 X   1      67.096  77.261  23.896  1.00 20.00           O  
HETATM   23 CL1  3K9 X   1      68.420  74.564  18.863  1.00 20.00          CL  
HETATM   24  H1  3K9 X   1      67.097  80.238  24.394  1.00 20.00           H  
HETATM   25  H2  3K9 X   1      69.884  78.276  23.012  1.00 20.00           H  
HETATM   26  H3  3K9 X   1      71.722  77.452  24.363  1.00 20.00           H  
HETATM   27  H4  3K9 X   1      71.959  78.182  26.661  1.00 20.00           H  
HETATM   28  H5  3K9 X   1      68.669  76.102  21.227  1.00 20.00           H  
HETATM   29  H6  3K9 X   1      67.896  82.146  23.429  1.00 20.00           H  
HETATM   30  H7  3K9 X   1      69.383  81.366  22.945  1.00 20.00           H  
HETATM   31  H8  3K9 X   1      68.481  81.469  20.810  1.00 20.00           H  
HETATM   32  H9  3K9 X   1      66.851  81.661  21.410  1.00 20.00           H  
HETATM   33  H10 3K9 X   1      66.623  79.447  20.912  1.00 20.00           H  
HETATM   34  H11 3K9 X   1      68.352  79.199  20.851  1.00 20.00           H  
HETATM   35  H12 3K9 X   1      70.370  79.754  27.603  1.00 20.00           H  
HETATM   36  H13 3K9 X   1      67.473  81.114  25.803  1.00 20.00           H  
HETATM   37  H14 3K9 X   1      68.778  81.773  26.759  1.00 20.00           H  
HETATM   38  H15 3K9 X   1      67.837  80.433  27.371  1.00 20.00           H  
HETATM   39  H16 3K9 X   1      64.162  76.692  19.539  1.00 20.00           H  
HETATM   40  H17 3K9 X   1      64.425  78.766  21.142  1.00 20.00           H  
HETATM   41  H18 3K9 X   1      65.084  74.356  18.323  1.00 20.00           H  
TER                                                                             
HETATM    1  N1  3K9 X   1      67.541  79.301  22.528  1.00 20.00           N  
HETATM    2  C1  3K9 X   1      67.959  80.252  23.574  1.00 20.00           C  
HETATM    3  C2  3K9 X   1      69.071  79.673  24.424  1.00 20.00           C  
HETATM    4  C3  3K9 X   1      70.371  79.673  23.955  1.00 20.00           C  
HETATM    5  C4  3K9 X   1      71.389  79.148  24.736  1.00 20.00           C  
HETATM    6  C5  3K9 X   1      71.104  78.619  25.980  1.00 20.00           C  
HETATM    7  C6  3K9 X   1      68.784  79.142  25.672  1.00 20.00           C  
HETATM    8  C7  3K9 X   1      65.836  77.490  20.734  1.00 20.00           C  
HETATM    9  C8  3K9 X   1      66.219  75.471  19.499  1.00 20.00           C  
HETATM   10  C9  3K9 X   1      67.620  76.018  21.365  1.00 20.00           C  
HETATM   11  C10 3K9 X   1      68.448  81.444  22.776  1.00 20.00           C  
HETATM   12  C11 3K9 X   1      67.612  81.416  21.518  1.00 20.00           C  
HETATM   13  C12 3K9 X   1      67.484  79.928  21.201  1.00 20.00           C  
HETATM   14  C13 3K9 X   1      69.799  78.619  26.450  1.00 20.00           C  
HETATM   15  C14 3K9 X   1      67.363  79.136  26.183  1.00 20.00           C  
HETATM   16  C15 3K9 X   1      66.899  77.179  21.568  1.00 20.00           C  
HETATM   17  C16 3K9 X   1      65.495  76.636  19.702  1.00 20.00           C  
HETATM   18  C17 3K9 X   1      67.278  75.161  20.331  1.00 20.00           C  
HETATM   19  O1  3K9 X   1      68.648  75.782  22.217  1.00 20.00           O  
HETATM   20  O2  3K9 X   1      65.926  74.605  18.498  1.00 20.00           O  
HETATM   21  C18 3K9 X   1      67.247  78.010  22.762  1.00 20.00           C  
HETATM   22  O3  3K9 X   1      67.259  77.519  23.889  1.00 20.00           O  
HETATM   23 CL1  3K9 X   1      64.165  77.020  18.664  1.00 20.00          CL  
HETATM   24  H1  3K9 X   1      67.134  80.521  24.201  1.00 20.00           H  
HETATM   25  H2  3K9 X   1      70.586  80.068  23.017  1.00 20.00           H  
HETATM   26  H3  3K9 X   1      72.368  79.152  24.385  1.00 20.00           H  
HETATM   27  H4  3K9 X   1      71.867  78.221  26.564  1.00 20.00           H  
HETATM   28  H5  3K9 X   1      65.296  78.365  20.884  1.00 20.00           H  
HETATM   29  H6  3K9 X   1      68.289  82.353  23.316  1.00 20.00           H  
HETATM   30  H7  3K9 X   1      69.487  81.343  22.543  1.00 20.00           H  
HETATM   31  H8  3K9 X   1      66.651  81.854  21.689  1.00 20.00           H  
HETATM   32  H9  3K9 X   1      68.104  81.935  20.722  1.00 20.00           H  
HETATM   33  H10 3K9 X   1      66.553  79.717  20.716  1.00 20.00           H  
HETATM   34  H11 3K9 X   1      68.292  79.595  20.583  1.00 20.00           H  
HETATM   35  H12 3K9 X   1      69.585  78.224  27.388  1.00 20.00           H  
HETATM   36  H13 3K9 X   1      66.747  78.566  25.519  1.00 20.00           H  
HETATM   37  H14 3K9 X   1      66.998  80.141  26.232  1.00 20.00           H  
HETATM   38  H15 3K9 X   1      67.336  78.698  27.158  1.00 20.00           H  
HETATM   39  H16 3K9 X   1      67.819  74.285  20.180  1.00 20.00           H  
HETATM   40  H17 3K9 X   1      69.337  75.294  21.760  1.00 20.00           H  
HETATM   41  H18 3K9 X   1      65.781  73.730  18.864  1.00 20.00           H  
TER                                                                             
HETATM    1  N1  3K9 X   1      66.953  78.789  20.751  1.00 20.00           N  
HETATM    2  C1  3K9 X   1      67.509  79.646  21.820  1.00 20.00           C  
HETATM    3  C2  3K9 X   1      68.968  79.340  22.062  1.00 20.00           C  
HETATM    4  C3  3K9 X   1      69.723  78.777  21.051  1.00 20.00           C  
HETATM    5  C4  3K9 X   1      71.040  78.416  21.288  1.00 20.00           C  
HETATM    6  C5  3K9 X   1      71.597  78.614  22.537  1.00 20.00           C  
HETATM    7  C6  3K9 X   1      69.526  79.539  23.315  1.00 20.00           C  
HETATM    8  C7  3K9 X   1      67.813  76.926  23.026  1.00 20.00           C  
HETATM    9  C8  3K9 X   1      66.662  76.257  25.020  1.00 20.00           C  
HETATM   10  C9  3K9 X   1      65.418  76.813  23.048  1.00 20.00           C  
HETATM   11  C10 3K9 X   1      67.326  81.045  21.242  1.00 20.00           C  
HETATM   12  C11 3K9 X   1      67.536  80.837  19.746  1.00 20.00           C  
HETATM   13  C12 3K9 X   1      66.860  79.490  19.458  1.00 20.00           C  
HETATM   14  C13 3K9 X   1      70.839  79.179  23.552  1.00 20.00           C  
HETATM   15  C14 3K9 X   1      68.700  80.149  24.423  1.00 20.00           C  
HETATM   16  C15 3K9 X   1      66.598  77.072  22.375  1.00 20.00           C  
HETATM   17  C16 3K9 X   1      67.845  76.516  24.346  1.00 20.00           C  
HETATM   18  C17 3K9 X   1      65.450  76.402  24.371  1.00 20.00           C  
HETATM   19  O1  3K9 X   1      64.269  76.982  22.349  1.00 20.00           O  
HETATM   20  O2  3K9 X   1      66.719  75.861  26.315  1.00 20.00           O  
HETATM   21  C18 3K9 X   1      66.575  77.513  20.937  1.00 20.00           C  
HETATM   22  O3  3K9 X   1      66.234  76.748  20.037  1.00 20.00           O  
HETATM   23 CL1  3K9 X   1      69.362  76.328  25.156  1.00 20.00          CL  
HETATM   24  H1  3K9 X   1      66.963  79.529  22.733  1.00 20.00           H  
HETATM   25  H2  3K9 X   1      69.303  78.624  20.112  1.00 20.00           H  
HETATM   26  H3  3K9 X   1      71.609  77.996  20.526  1.00 20.00           H  
HETATM   27  H4  3K9 X   1      72.584  78.340  22.716  1.00 20.00           H  
HETATM   28  H5  3K9 X   1      68.700  77.125  22.522  1.00 20.00           H  
HETATM   29  H6  3K9 X   1      68.053  81.722  21.640  1.00 20.00           H  
HETATM   30  H7  3K9 X   1      66.343  81.417  21.442  1.00 20.00           H  
HETATM   31  H8  3K9 X   1      67.073  81.622  19.185  1.00 20.00           H  
HETATM   32  H9  3K9 X   1      68.579  80.797  19.510  1.00 20.00           H  
HETATM   33  H10 3K9 X   1      65.839  79.627  19.168  1.00 20.00           H  
HETATM   34  H11 3K9 X   1      67.380  78.955  18.692  1.00 20.00           H  
HETATM   35  H12 3K9 X   1      71.260  79.332  24.491  1.00 20.00           H  
HETATM   36  H13 3K9 X   1      68.502  79.409  25.170  1.00 20.00           H  
HETATM   37  H14 3K9 X   1      67.775  80.507  24.022  1.00 20.00           H  
HETATM   38  H15 3K9 X   1      69.238  80.964  24.861  1.00 20.00           H  
HETATM   39  H16 3K9 X   1      64.563  76.204  24.876  1.00 20.00           H  
HETATM   40  H17 3K9 X   1      64.351  77.750  21.779  1.00 20.00           H  
HETATM   41  H18 3K9 X   1      65.997  75.255  26.497  1.00 20.00           H  
TER                                                                             
HETATM    1  N1  3K9 X   1      67.210  79.030  22.858  1.00 20.00           N  
HETATM    2  C1  3K9 X   1      67.758  79.953  23.889  1.00 20.00           C  
HETATM    3  C2  3K9 X   1      69.230  79.693  24.129  1.00 20.00           C  
HETATM    4  C3  3K9 X   1      69.964  78.972  23.206  1.00 20.00           C  
HETATM    5  C4  3K9 X   1      71.313  78.739  23.424  1.00 20.00           C  
HETATM    6  C5  3K9 X   1      71.923  79.224  24.566  1.00 20.00           C  
HETATM    7  C6  3K9 X   1      69.841  80.180  25.274  1.00 20.00           C  
HETATM    8  C7  3K9 X   1      67.417  76.868  20.910  1.00 20.00           C  
HETATM    9  C8  3K9 X   1      66.048  75.282  19.746  1.00 20.00           C  
HETATM   10  C9  3K9 X   1      65.348  76.134  21.874  1.00 20.00           C  
HETATM   11  C10 3K9 X   1      67.534  81.328  23.251  1.00 20.00           C  
HETATM   12  C11 3K9 X   1      67.736  81.077  21.752  1.00 20.00           C  
HETATM   13  C12 3K9 X   1      67.243  79.639  21.504  1.00 20.00           C  
HETATM   14  C13 3K9 X   1      71.186  79.948  25.491  1.00 20.00           C  
HETATM   15  C14 3K9 X   1      69.038  80.963  26.285  1.00 20.00           C  
HETATM   16  C15 3K9 X   1      66.491  76.908  21.942  1.00 20.00           C  
HETATM   17  C16 3K9 X   1      67.194  76.058  19.813  1.00 20.00           C  
HETATM   18  C17 3K9 X   1      65.125  75.322  20.773  1.00 20.00           C  
HETATM   19  O1  3K9 X   1      64.522  76.253  22.942  1.00 20.00           O  
HETATM   20  O2  3K9 X   1      65.788  74.469  18.693  1.00 20.00           O  
HETATM   21  C18 3K9 X   1      66.740  77.792  23.122  1.00 20.00           C  
HETATM   22  O3  3K9 X   1      66.522  77.396  24.259  1.00 20.00           O  
HETATM   23 CL1  3K9 X   1      68.346  76.014  18.523  1.00 20.00          CL  
HETATM   24  H1  3K9 X   1      67.225  79.863  24.813  1.00 20.00           H  
HETATM   25  H2  3K9 X   1      69.504  78.604  22.349  1.00 20.00           H  
HETATM   26  H3  3K9 X   1      71.867  78.200  22.728  1.00 20.00           H  
HETATM   27  H4  3K9 X   1      72.934  79.046  24.731  1.00 20.00           H  
HETATM   28  H5  3K9 X   1      68.279  77.448  20.963  1.00 20.00           H  
HETATM   29  H6  3K9 X   1      68.247  82.038  23.617  1.00 20.00           H  
HETATM   30  H7  3K9 X   1      66.544  81.682  23.448  1.00 20.00           H  
HETATM   31  H8  3K9 X   1      68.771  81.167  21.494  1.00 20.00           H  
HETATM   32  H9  3K9 X   1      67.162  81.772  21.176  1.00 20.00           H  
HETATM   33  H10 3K9 X   1      67.921  79.110  20.866  1.00 20.00           H  
HETATM   34  H11 3K9 X   1      66.268  79.642  21.065  1.00 20.00           H  
HETATM   35  H12 3K9 X   1      71.646  80.316  26.348  1.00 20.00           H  
HETATM   36  H13 3K9 X   1      68.288  80.331  26.712  1.00 20.00           H  
HETATM   37  H14 3K9 X   1      68.570  81.795  25.802  1.00 20.00           H  
HETATM   38  H15 3K9 X   1      69.687  81.318  27.058  1.00 20.00           H  
HETATM   39  H16 3K9 X   1      64.263  74.742  20.721  1.00 20.00           H  
HETATM   40  H17 3K9 X   1      64.718  77.068  23.410  1.00 20.00           H  
HETATM   41  H18 3K9 X   1      65.968  73.559  18.939  1.00 20.00           H  
TER                                                                             
HETATM    1  N1  3K9 X   1      66.967  79.089  22.758  1.00 20.00           N  
HETATM    2  C1  3K9 X   1      67.370  80.034  23.831  1.00 20.00           C  
HETATM    3  C2  3K9 X   1      68.680  79.609  24.458  1.00 20.00           C  
HETATM    4  C3  3K9 X   1      69.501  78.710  23.802  1.00 20.00           C  
HETATM    5  C4  3K9 X   1      70.703  78.325  24.375  1.00 20.00           C  
HETATM    6  C5  3K9 X   1      71.079  78.836  25.603  1.00 20.00           C  
HETATM    7  C6  3K9 X   1      69.057  80.121  25.689  1.00 20.00           C  
HETATM    8  C7  3K9 X   1      67.926  77.086  20.771  1.00 20.00           C  
HETATM    9  C8  3K9 X   1      66.899  75.463  19.337  1.00 20.00           C  
HETATM   10  C9  3K9 X   1      65.836  76.090  21.392  1.00 20.00           C  
HETATM   11  C10 3K9 X   1      67.525  81.383  23.103  1.00 20.00           C  
HETATM   12  C11 3K9 X   1      67.628  81.037  21.612  1.00 20.00           C  
HETATM   13  C12 3K9 X   1      66.751  79.788  21.462  1.00 20.00           C  
HETATM   14  C13 3K9 X   1      70.256  79.737  26.260  1.00 20.00           C  
HETATM   15  C14 3K9 X   1      68.158  81.099  26.408  1.00 20.00           C  
HETATM   16  C15 3K9 X   1      66.872  76.964  21.663  1.00 20.00           C  
HETATM   17  C16 3K9 X   1      67.938  76.339  19.609  1.00 20.00           C  
HETATM   18  C17 3K9 X   1      65.848  75.341  20.226  1.00 20.00           C  
HETATM   19  O1  3K9 X   1      64.787  75.932  22.236  1.00 20.00           O  
HETATM   20  O2  3K9 X   1      67.024  74.782  18.172  1.00 20.00           O  
HETATM   21  C18 3K9 X   1      66.817  77.762  22.937  1.00 20.00           C  
HETATM   22  O3  3K9 X   1      66.647  77.220  24.027  1.00 20.00           O  
HETATM   23 CL1  3K9 X   1      69.251  76.496  18.492  1.00 20.00          CL  
HETATM   24  H1  3K9 X   1      66.615  80.095  24.587  1.00 20.00           H  
HETATM   25  H2  3K9 X   1      69.216  78.323  22.880  1.00 20.00           H  
HETATM   26  H3  3K9 X   1      71.322  77.652  23.880  1.00 20.00           H  
HETATM   27  H4  3K9 X   1      71.979  78.544  26.034  1.00 20.00           H  
HETATM   28  H5  3K9 X   1      68.708  77.741  20.977  1.00 20.00           H  
HETATM   29  H6  3K9 X   1      68.410  81.885  23.432  1.00 20.00           H  
HETATM   30  H7  3K9 X   1      66.673  82.004  23.284  1.00 20.00           H  
HETATM   31  H8  3K9 X   1      67.255  81.838  21.009  1.00 20.00           H  
HETATM   32  H9  3K9 X   1      68.641  80.825  21.340  1.00 20.00           H  
HETATM   33  H10 3K9 X   1      67.073  79.186  20.639  1.00 20.00           H  
HETATM   34  H11 3K9 X   1      65.722  80.051  21.331  1.00 20.00           H  
HETATM   35  H12 3K9 X   1      70.540  80.124  27.182  1.00 20.00           H  
HETATM   36  H13 3K9 X   1      67.267  81.254  25.835  1.00 20.00           H  
HETATM   37  H14 3K9 X   1      68.670  82.031  26.530  1.00 20.00           H  
HETATM   38  H15 3K9 X   1      67.899  80.705  27.369  1.00 20.00           H  
HETATM   39  H16 3K9 X   1      65.066  74.686  20.021  1.00 20.00           H  
HETATM   40  H17 3K9 X   1      65.107  75.880  23.139  1.00 20.00           H  
HETATM   41  H18 3K9 X   1      67.317  73.886  18.354  1.00 20.00           H  
TER                                                                             
HETATM    1  N1  3K9 X   1      67.766  79.011  22.514  1.00 20.00           N  
HETATM    2  C1  3K9 X   1      68.282  79.924  23.566  1.00 20.00           C  
HETATM    3  C2  3K9 X   1      69.647  79.478  24.042  1.00 20.00           C  
HETATM    4  C3  3K9 X   1      70.364  78.549  23.312  1.00 20.00           C  
HETATM    5  C4  3K9 X   1      71.617  78.145  23.747  1.00 20.00           C  
HETATM    6  C5  3K9 X   1      72.147  78.666  24.912  1.00 20.00           C  
HETATM    7  C6  3K9 X   1      70.178  80.001  25.211  1.00 20.00           C  
HETATM    8  C7  3K9 X   1      65.410  76.591  22.359  1.00 20.00           C  
HETATM    9  C8  3K9 X   1      64.710  75.765  20.220  1.00 20.00           C  
HETATM   10  C9  3K9 X   1      66.854  76.811  20.458  1.00 20.00           C  
HETATM   11  C10 3K9 X   1      68.368  81.293  22.865  1.00 20.00           C  
HETATM   12  C11 3K9 X   1      68.315  80.991  21.363  1.00 20.00           C  
HETATM   13  C12 3K9 X   1      67.421  79.749  21.267  1.00 20.00           C  
HETATM   14  C13 3K9 X   1      71.427  79.598  25.644  1.00 20.00           C  
HETATM   15  C14 3K9 X   1      69.391  81.012  26.012  1.00 20.00           C  
HETATM   16  C15 3K9 X   1      66.608  77.011  21.803  1.00 20.00           C  
HETATM   17  C16 3K9 X   1      64.463  75.966  21.569  1.00 20.00           C  
HETATM   18  C17 3K9 X   1      65.904  76.184  19.665  1.00 20.00           C  
HETATM   19  O1  3K9 X   1      67.992  77.192  19.827  1.00 20.00           O  
HETATM   20  O2  3K9 X   1      63.764  75.156  19.465  1.00 20.00           O  
HETATM   21  C18 3K9 X   1      67.628  77.680  22.668  1.00 20.00           C  
HETATM   22  O3  3K9 X   1      68.295  77.032  23.472  1.00 20.00           O  
HETATM   23 CL1  3K9 X   1      62.970  75.436  22.264  1.00 20.00          CL  
HETATM   24  H1  3K9 X   1      67.609  79.964  24.397  1.00 20.00           H  
HETATM   25  H2  3K9 X   1      69.965  78.153  22.438  1.00 20.00           H  
HETATM   26  H3  3K9 X   1      72.159  77.449  23.195  1.00 20.00           H  
HETATM   27  H4  3K9 X   1      73.085  78.360  25.240  1.00 20.00           H  
HETATM   28  H5  3K9 X   1      65.223  76.745  23.370  1.00 20.00           H  
HETATM   29  H6  3K9 X   1      67.542  81.911  23.151  1.00 20.00           H  
HETATM   30  H7  3K9 X   1      69.285  81.784  23.116  1.00 20.00           H  
HETATM   31  H8  3K9 X   1      67.887  81.810  20.824  1.00 20.00           H  
HETATM   32  H9  3K9 X   1      69.294  80.785  20.981  1.00 20.00           H  
HETATM   33  H10 3K9 X   1      67.654  79.170  20.398  1.00 20.00           H  
HETATM   34  H11 3K9 X   1      66.386  80.018  21.251  1.00 20.00           H  
HETATM   35  H12 3K9 X   1      71.827  79.994  26.518  1.00 20.00           H  
HETATM   36  H13 3K9 X   1      68.761  80.502  26.711  1.00 20.00           H  
HETATM   37  H14 3K9 X   1      68.788  81.599  25.351  1.00 20.00           H  
HETATM   38  H15 3K9 X   1      70.067  81.651  26.541  1.00 20.00           H  
HETATM   39  H16 3K9 X   1      66.091  76.030  18.654  1.00 20.00           H  
HETATM   40  H17 3K9 X   1      68.576  77.623  20.455  1.00 20.00           H  
HETATM   41  H18 3K9 X   1      63.817  75.478  18.562  1.00 20.00           H  
TER                                                                             
HETATM    1  N1  3K9 X   1      67.459  79.242  22.627  1.00 20.00           N  
HETATM    2  C1  3K9 X   1      67.911  80.135  23.680  1.00 20.00           C  
HETATM    3  C2  3K9 X   1      69.219  79.656  24.265  1.00 20.00           C  
HETATM    4  C3  3K9 X   1      70.240  79.340  23.388  1.00 20.00           C  
HETATM    5  C4  3K9 X   1      71.461  78.901  23.876  1.00 20.00           C  
HETATM    6  C5  3K9 X   1      71.656  78.774  25.239  1.00 20.00           C  
HETATM    7  C6  3K9 X   1      69.414  79.529  25.631  1.00 20.00           C  
HETATM    8  C7  3K9 X   1      67.335  75.950  21.374  1.00 20.00           C  
HETATM    9  C8  3K9 X   1      65.671  75.499  19.709  1.00 20.00           C  
HETATM   10  C9  3K9 X   1      65.526  77.487  21.040  1.00 20.00           C  
HETATM   11  C10 3K9 X   1      68.092  81.482  22.972  1.00 20.00           C  
HETATM   12  C11 3K9 X   1      68.025  81.180  21.490  1.00 20.00           C  
HETATM   13  C12 3K9 X   1      67.168  79.933  21.397  1.00 20.00           C  
HETATM   14  C13 3K9 X   1      70.632  79.092  26.118  1.00 20.00           C  
HETATM   15  C14 3K9 X   1      68.297  79.869  26.589  1.00 20.00           C  
HETATM   16  C15 3K9 X   1      66.683  77.128  21.705  1.00 20.00           C  
HETATM   17  C16 3K9 X   1      66.831  75.138  20.376  1.00 20.00           C  
HETATM   18  C17 3K9 X   1      65.021  76.673  20.038  1.00 20.00           C  
HETATM   19  O1  3K9 X   1      64.940  78.649  21.420  1.00 20.00           O  
HETATM   20  O2  3K9 X   1      65.233  74.651  18.746  1.00 20.00           O  
HETATM   21  C18 3K9 X   1      67.326  77.910  22.784  1.00 20.00           C  
HETATM   22  O3  3K9 X   1      67.729  77.353  23.804  1.00 20.00           O  
HETATM   23 CL1  3K9 X   1      67.649  73.671  19.958  1.00 20.00          CL  
HETATM   24  H1  3K9 X   1      67.179  80.209  24.457  1.00 20.00           H  
HETATM   25  H2  3K9 X   1      70.093  79.431  22.363  1.00 20.00           H  
HETATM   26  H3  3K9 X   1      72.231  78.667  23.217  1.00 20.00           H  
HETATM   27  H4  3K9 X   1      72.571  78.441  25.605  1.00 20.00           H  
HETATM   28  H5  3K9 X   1      68.203  75.677  21.877  1.00 20.00           H  
HETATM   29  H6  3K9 X   1      67.310  82.157  23.250  1.00 20.00           H  
HETATM   30  H7  3K9 X   1      69.040  81.910  23.222  1.00 20.00           H  
HETATM   31  H8  3K9 X   1      67.572  81.991  20.959  1.00 20.00           H  
HETATM   32  H9  3K9 X   1      69.003  80.998  21.097  1.00 20.00           H  
HETATM   33  H10 3K9 X   1      67.444  79.340  20.550  1.00 20.00           H  
HETATM   34  H11 3K9 X   1      66.130  80.184  21.335  1.00 20.00           H  
HETATM   35  H12 3K9 X   1      70.780  79.000  27.143  1.00 20.00           H  
HETATM   36  H13 3K9 X   1      68.102  80.920  26.552  1.00 20.00           H  
HETATM   37  H14 3K9 X   1      68.584  79.594  27.583  1.00 20.00           H  
HETATM   38  H15 3K9 X   1      67.414  79.333  26.311  1.00 20.00           H  
HETATM   39  H16 3K9 X   1      64.152  76.945  19.535  1.00 20.00           H  
HETATM   40  H17 3K9 X   1      64.024  78.484  21.654  1.00 20.00           H  
HETATM   41  H18 3K9 X   1      65.974  74.146  18.403  1.00 20.00           H  
TER                                                                             
HETATM    1  N1  3K9 X   1      66.634  78.955  20.883  1.00 20.00           N  
HETATM    2  C1  3K9 X   1      67.140  79.838  21.956  1.00 20.00           C  
HETATM    3  C2  3K9 X   1      68.593  79.547  22.266  1.00 20.00           C  
HETATM    4  C3  3K9 X   1      69.437  78.942  21.354  1.00 20.00           C  
HETATM    5  C4  3K9 X   1      70.761  78.703  21.688  1.00 20.00           C  
HETATM    6  C5  3K9 X   1      71.236  79.065  22.935  1.00 20.00           C  
HETATM    7  C6  3K9 X   1      69.069  79.910  23.516  1.00 20.00           C  
HETATM    8  C7  3K9 X   1      67.761  76.034  22.238  1.00 20.00           C  
HETATM    9  C8  3K9 X   1      67.579  75.688  24.604  1.00 20.00           C  
HETATM   10  C9  3K9 X   1      66.140  77.261  23.508  1.00 20.00           C  
HETATM   11  C10 3K9 X   1      66.973  81.224  21.341  1.00 20.00           C  
HETATM   12  C11 3K9 X   1      67.246  80.987  19.860  1.00 20.00           C  
HETATM   13  C12 3K9 X   1      66.591  79.630  19.573  1.00 20.00           C  
HETATM   14  C13 3K9 X   1      70.389  79.672  23.849  1.00 20.00           C  
HETATM   15  C14 3K9 X   1      68.102  80.563  24.476  1.00 20.00           C  
HETATM   16  C15 3K9 X   1      66.739  76.968  22.297  1.00 20.00           C  
HETATM   17  C16 3K9 X   1      68.179  75.393  23.389  1.00 20.00           C  
HETATM   18  C17 3K9 X   1      66.559  76.619  24.662  1.00 20.00           C  
HETATM   19  O1  3K9 X   1      65.157  78.192  23.441  1.00 20.00           O  
HETATM   20  O2  3K9 X   1      68.010  75.050  25.719  1.00 20.00           O  
HETATM   21  C18 3K9 X   1      66.254  77.677  21.081  1.00 20.00           C  
HETATM   22  O3  3K9 X   1      65.519  77.102  20.271  1.00 20.00           O  
HETATM   23 CL1  3K9 X   1      69.451  74.223  23.315  1.00 20.00          CL  
HETATM   24  H1  3K9 X   1      66.557  79.737  22.848  1.00 20.00           H  
HETATM   25  H2  3K9 X   1      69.079  78.665  20.418  1.00 20.00           H  
HETATM   26  H3  3K9 X   1      71.398  78.251  21.001  1.00 20.00           H  
HETATM   27  H4  3K9 X   1      72.228  78.882  23.187  1.00 20.00           H  
HETATM   28  H5  3K9 X   1      68.215  75.816  21.328  1.00 20.00           H  
HETATM   29  H6  3K9 X   1      65.981  81.594  21.493  1.00 20.00           H  
HETATM   30  H7  3K9 X   1      67.679  81.914  21.755  1.00 20.00           H  
HETATM   31  H8  3K9 X   1      68.298  80.948  19.669  1.00 20.00           H  
HETATM   32  H9  3K9 X   1      66.803  81.757  19.264  1.00 20.00           H  
HETATM   33  H10 3K9 X   1      65.582  79.753  19.238  1.00 20.00           H  
HETATM   34  H11 3K9 X   1      67.146  79.082  18.841  1.00 20.00           H  
HETATM   35  H12 3K9 X   1      70.747  79.948  24.786  1.00 20.00           H  
HETATM   36  H13 3K9 X   1      67.594  81.364  23.982  1.00 20.00           H  
HETATM   37  H14 3K9 X   1      68.640  80.947  25.317  1.00 20.00           H  
HETATM   38  H15 3K9 X   1      67.387  79.839  24.809  1.00 20.00           H  
HETATM   39  H16 3K9 X   1      66.106  76.837  25.573  1.00 20.00           H  
HETATM   40  H17 3K9 X   1      64.302  77.756  23.443  1.00 20.00           H  
HETATM   41  H18 3K9 X   1      67.417  74.323  25.921  1.00 20.00           H  
TER                                                                             
HETATM    1  N1  3K9 X   1      66.988  79.388  22.675  1.00 20.00           N  
HETATM    2  C1  3K9 X   1      67.270  80.247  23.601  1.00 20.00           C  
HETATM    3  C2  3K9 X   1      68.373  79.693  24.479  1.00 20.00           C  
HETATM    4  C3  3K9 X   1      68.088  79.474  25.813  1.00 20.00           C  
HETATM    5  C4  3K9 X   1      69.063  78.963  26.656  1.00 20.00           C  
HETATM    6  C5  3K9 X   1      70.322  78.677  26.162  1.00 20.00           C  
HETATM    7  C6  3K9 X   1      69.636  79.406  23.984  1.00 20.00           C  
HETATM    8  C7  3K9 X   1      67.928  77.291  20.901  1.00 20.00           C  
HETATM    9  C8  3K9 X   1      67.252  75.288  19.770  1.00 20.00           C  
HETATM   10  C9  3K9 X   1      66.013  76.069  21.668  1.00 20.00           C  
HETATM   11  C10 3K9 X   1      67.731  81.552  22.981  1.00 20.00           C  
HETATM   12  C11 3K9 X   1      67.218  81.437  21.529  1.00 20.00           C  
HETATM   13  C12 3K9 X   1      66.976  79.976  21.246  1.00 20.00           C  
HETATM   14  C13 3K9 X   1      70.608  78.897  24.824  1.00 20.00           C  
HETATM   15  C14 3K9 X   1      69.950  79.651  22.527  1.00 20.00           C  
HETATM   16  C15 3K9 X   1      66.874  77.144  21.789  1.00 20.00           C  
HETATM   17  C16 3K9 X   1      68.115  76.366  19.891  1.00 20.00           C  
HETATM   18  C17 3K9 X   1      66.201  75.141  20.656  1.00 20.00           C  
HETATM   19  O1  3K9 X   1      64.972  75.880  22.515  1.00 20.00           O  
HETATM   20  O2  3K9 X   1      67.398  74.353  18.800  1.00 20.00           O  
HETATM   21  C18 3K9 X   1      66.729  78.096  22.933  1.00 20.00           C  
HETATM   22  O3  3K9 X   1      66.389  77.696  24.045  1.00 20.00           O  
HETATM   23 CL1  3K9 X   1      69.427  76.553  18.779  1.00 20.00          CL  
HETATM   24  H1  3K9 X   1      66.398  80.426  24.195  1.00 20.00           H  
HETATM   25  H2  3K9 X   1      67.141  79.693  26.185  1.00 20.00           H  
HETATM   26  H3  3K9 X   1      68.847  78.795  27.659  1.00 20.00           H  
HETATM   27  H4  3K9 X   1      71.054  78.298  26.795  1.00 20.00           H  
HETATM   28  H5  3K9 X   1      68.578  78.098  20.994  1.00 20.00           H  
HETATM   29  H6  3K9 X   1      67.293  82.391  23.480  1.00 20.00           H  
HETATM   30  H7  3K9 X   1      68.797  81.636  23.009  1.00 20.00           H  
HETATM   31  H8  3K9 X   1      66.306  81.986  21.419  1.00 20.00           H  
HETATM   32  H9  3K9 X   1      67.951  81.823  20.851  1.00 20.00           H  
HETATM   33  H10 3K9 X   1      67.756  79.558  20.644  1.00 20.00           H  
HETATM   34  H11 3K9 X   1      66.033  79.820  20.767  1.00 20.00           H  
HETATM   35  H12 3K9 X   1      71.554  78.678  24.452  1.00 20.00           H  
HETATM   36  H13 3K9 X   1      69.078  79.461  21.937  1.00 20.00           H  
HETATM   37  H14 3K9 X   1      70.739  78.997  22.218  1.00 20.00           H  
HETATM   38  H15 3K9 X   1      70.256  80.667  22.394  1.00 20.00           H  
HETATM   39  H16 3K9 X   1      65.551  74.335  20.562  1.00 20.00           H  
HETATM   40  H17 3K9 X   1      65.210  76.194  23.390  1.00 20.00           H  
HETATM   41  H18 3K9 X   1      66.933  74.636  18.010  1.00 20.00           H  
TER                                                                             
HETATM    1  N1  3K9 X   1      67.551  79.291  22.492  1.00 20.00           N  
HETATM    2  C1  3K9 X   1      68.154  80.217  23.484  1.00 20.00           C  
HETATM    3  C2  3K9 X   1      69.471  79.671  23.997  1.00 20.00           C  
HETATM    4  C3  3K9 X   1      70.551  79.441  23.166  1.00 20.00           C  
HETATM    5  C4  3K9 X   1      71.735  78.945  23.689  1.00 20.00           C  
HETATM    6  C5  3K9 X   1      71.833  78.676  25.041  1.00 20.00           C  
HETATM    7  C6  3K9 X   1      69.570  79.401  25.353  1.00 20.00           C  
HETATM    8  C7  3K9 X   1      65.479  77.437  21.675  1.00 20.00           C  
HETATM    9  C8  3K9 X   1      64.991  75.462  20.407  1.00 20.00           C  
HETATM   10  C9  3K9 X   1      67.235  75.900  21.127  1.00 20.00           C  
HETATM   11  C10 3K9 X   1      68.374  81.521  22.695  1.00 20.00           C  
HETATM   12  C11 3K9 X   1      68.290  81.126  21.215  1.00 20.00           C  
HETATM   13  C12 3K9 X   1      67.278  79.974  21.198  1.00 20.00           C  
HETATM   14  C13 3K9 X   1      70.750  78.907  25.875  1.00 20.00           C  
HETATM   15  C14 3K9 X   1      68.399  79.753  26.240  1.00 20.00           C  
HETATM   16  C15 3K9 X   1      66.814  77.068  21.733  1.00 20.00           C  
HETATM   17  C16 3K9 X   1      64.568  76.634  21.016  1.00 20.00           C  
HETATM   18  C17 3K9 X   1      66.322  75.094  20.465  1.00 20.00           C  
HETATM   19  O1  3K9 X   1      68.555  75.606  21.220  1.00 20.00           O  
HETATM   20  O2  3K9 X   1      64.136  74.645  19.745  1.00 20.00           O  
HETATM   21  C18 3K9 X   1      67.783  77.936  22.450  1.00 20.00           C  
HETATM   22  O3  3K9 X   1      68.778  77.447  22.996  1.00 20.00           O  
HETATM   23 CL1  3K9 X   1      62.901  77.091  20.949  1.00 20.00          CL  
HETATM   24  H1  3K9 X   1      67.490  80.378  24.307  1.00 20.00           H  
HETATM   25  H2  3K9 X   1      70.475  79.640  22.148  1.00 20.00           H  
HETATM   26  H3  3K9 X   1      72.549  78.775  23.064  1.00 20.00           H  
HETATM   27  H4  3K9 X   1      72.720  78.300  25.433  1.00 20.00           H  
HETATM   28  H5  3K9 X   1      65.163  78.318  22.128  1.00 20.00           H  
HETATM   29  H6  3K9 X   1      69.335  81.935  22.917  1.00 20.00           H  
HETATM   30  H7  3K9 X   1      67.613  82.235  22.934  1.00 20.00           H  
HETATM   31  H8  3K9 X   1      69.243  80.801  20.854  1.00 20.00           H  
HETATM   32  H9  3K9 X   1      67.944  81.946  20.621  1.00 20.00           H  
HETATM   33  H10 3K9 X   1      67.452  79.319  20.370  1.00 20.00           H  
HETATM   34  H11 3K9 X   1      66.274  80.342  21.157  1.00 20.00           H  
HETATM   35  H12 3K9 X   1      70.826  78.708  26.893  1.00 20.00           H  
HETATM   36  H13 3K9 X   1      67.487  79.478  25.753  1.00 20.00           H  
HETATM   37  H14 3K9 X   1      68.398  80.806  26.428  1.00 20.00           H  
HETATM   38  H15 3K9 X   1      68.482  79.224  27.166  1.00 20.00           H  
HETATM   39  H16 3K9 X   1      66.638  74.213  20.012  1.00 20.00           H  
HETATM   40  H17 3K9 X   1      69.054  76.189  20.644  1.00 20.00           H  
HETATM   41  H18 3K9 X   1      64.382  73.730  19.901  1.00 20.00           H  
TER                                                                             
HETATM    1  N1  3K9 X   1      67.226  78.707  20.822  1.00 20.00           N  
HETATM    2  C1  3K9 X   1      67.833  79.568  21.875  1.00 20.00           C  
HETATM    3  C2  3K9 X   1      69.315  79.294  22.019  1.00 20.00           C  
HETATM    4  C3  3K9 X   1      70.028  78.768  20.958  1.00 20.00           C  
HETATM    5  C4  3K9 X   1      71.386  78.524  21.089  1.00 20.00           C  
HETATM    6  C5  3K9 X   1      72.026  78.800  22.283  1.00 20.00           C  
HETATM    7  C6  3K9 X   1      69.957  79.572  23.216  1.00 20.00           C  
HETATM    8  C7  3K9 X   1      66.887  75.858  22.888  1.00 20.00           C  
HETATM    9  C8  3K9 X   1      65.947  76.306  25.047  1.00 20.00           C  
HETATM   10  C9  3K9 X   1      65.782  77.944  23.304  1.00 20.00           C  
HETATM   11  C10 3K9 X   1      67.579  80.978  21.331  1.00 20.00           C  
HETATM   12  C11 3K9 X   1      67.699  80.815  19.810  1.00 20.00           C  
HETATM   13  C12 3K9 X   1      67.189  79.394  19.506  1.00 20.00           C  
HETATM   14  C13 3K9 X   1      71.311  79.328  23.347  1.00 20.00           C  
HETATM   15  C14 3K9 X   1      69.177  80.142  24.377  1.00 20.00           C  
HETATM   16  C15 3K9 X   1      66.461  77.100  22.445  1.00 20.00           C  
HETATM   17  C16 3K9 X   1      66.628  75.460  24.186  1.00 20.00           C  
HETATM   18  C17 3K9 X   1      65.522  77.545  24.606  1.00 20.00           C  
HETATM   19  O1  3K9 X   1      65.365  79.163  22.885  1.00 20.00           O  
HETATM   20  O2  3K9 X   1      65.674  75.963  26.329  1.00 20.00           O  
HETATM   21  C18 3K9 X   1      66.769  77.460  21.037  1.00 20.00           C  
HETATM   22  O3  3K9 X   1      66.606  76.646  20.130  1.00 20.00           O  
HETATM   23 CL1  3K9 X   1      67.154  73.906  24.736  1.00 20.00          CL  
HETATM   24  H1  3K9 X   1      67.349  79.424  22.818  1.00 20.00           H  
HETATM   25  H2  3K9 X   1      69.545  78.556  20.062  1.00 20.00           H  
HETATM   26  H3  3K9 X   1      71.923  78.131  20.290  1.00 20.00           H  
HETATM   27  H4  3K9 X   1      73.044  78.613  22.383  1.00 20.00           H  
HETATM   28  H5  3K9 X   1      67.401  75.224  22.243  1.00 20.00           H  
HETATM   29  H6  3K9 X   1      66.602  81.320  21.601  1.00 20.00           H  
HETATM   30  H7  3K9 X   1      68.312  81.665  21.699  1.00 20.00           H  
HETATM   31  H8  3K9 X   1      68.718  80.919  19.503  1.00 20.00           H  
HETATM   32  H9  3K9 X   1      67.098  81.543  19.308  1.00 20.00           H  
HETATM   33  H10 3K9 X   1      66.191  79.423  19.121  1.00 20.00           H  
HETATM   34  H11 3K9 X   1      67.829  78.903  18.803  1.00 20.00           H  
HETATM   35  H12 3K9 X   1      71.793  79.540  24.243  1.00 20.00           H  
HETATM   36  H13 3K9 X   1      68.610  80.986  24.047  1.00 20.00           H  
HETATM   37  H14 3K9 X   1      69.855  80.447  25.147  1.00 20.00           H  
HETATM   38  H15 3K9 X   1      68.514  79.395  24.762  1.00 20.00           H  
HETATM   39  H16 3K9 X   1      65.007  78.178  25.251  1.00 20.00           H  
HETATM   40  H17 3K9 X   1      64.875  79.070  22.064  1.00 20.00           H  
HETATM   41  H18 3K9 X   1      64.791  76.259  26.559  1.00 20.00           H  
TER                                                                             
HETATM    1  N1  3K9 X   1      67.605  79.065  22.634  1.00 20.00           N  
HETATM    2  C1  3K9 X   1      67.980  79.997  23.681  1.00 20.00           C  
HETATM    3  C2  3K9 X   1      69.199  79.499  24.433  1.00 20.00           C  
HETATM    4  C3  3K9 X   1      69.934  78.476  23.864  1.00 20.00           C  
HETATM    5  C4  3K9 X   1      71.060  77.990  24.511  1.00 20.00           C  
HETATM    6  C5  3K9 X   1      71.444  78.525  25.726  1.00 20.00           C  
HETATM    7  C6  3K9 X   1      69.584  80.035  25.651  1.00 20.00           C  
HETATM    8  C7  3K9 X   1      65.412  77.257  21.166  1.00 20.00           C  
HETATM    9  C8  3K9 X   1      65.814  75.649  19.434  1.00 20.00           C  
HETATM   10  C9  3K9 X   1      67.534  76.150  21.027  1.00 20.00           C  
HETATM   11  C10 3K9 X   1      68.294  81.284  22.938  1.00 20.00           C  
HETATM   12  C11 3K9 X   1      67.759  81.115  21.559  1.00 20.00           C  
HETATM   13  C12 3K9 X   1      67.776  79.662  21.311  1.00 20.00           C  
HETATM   14  C13 3K9 X   1      70.707  79.551  26.296  1.00 20.00           C  
HETATM   15  C14 3K9 X   1      68.778  81.150  26.276  1.00 20.00           C  
HETATM   16  C15 3K9 X   1      66.694  77.053  21.652  1.00 20.00           C  
HETATM   17  C16 3K9 X   1      64.972  76.554  20.061  1.00 20.00           C  
HETATM   18  C17 3K9 X   1      67.092  75.445  19.918  1.00 20.00           C  
HETATM   19  O1  3K9 X   1      68.797  75.920  21.462  1.00 20.00           O  
HETATM   20  O2  3K9 X   1      65.430  74.941  18.345  1.00 20.00           O  
HETATM   21  C18 3K9 X   1      67.158  77.814  22.852  1.00 20.00           C  
HETATM   22  O3  3K9 X   1      67.125  77.307  23.971  1.00 20.00           O  
HETATM   23 CL1  3K9 X   1      63.369  76.804  19.458  1.00 20.00          CL  
HETATM   24  H1  3K9 X   1      67.172  80.142  24.367  1.00 20.00           H
[truncated: 947,215 more chars]
