# Supplementary material for: PlaceWaters: Real-time, explicit interface water sampling during Rosetta ligand docking
Source: PLoS One. 2022 May 31;17(5):e0269072. doi: 10.1371/journal.pone.0269072 (PMC9154094; doi:10.1371/journal.pone.0269072)
Supplement: S1 File — All scripts for dataset curation, running tests and analysis provided here. (GZ) [file pone.0269072.s001.tar.gz › Supplementary_Materials/provided_protocol/3K97_A_4CD.pdb]

HETATM    1  N1  3K9 X   1      67.436  78.986  22.834  1.00 20.00           N  
HETATM    2  C1  3K9 X   1      67.996  79.892  23.860  1.00 20.00           C  
HETATM    3  C2  3K9 X   1      69.463  79.607  24.101  1.00 20.00           C  
HETATM    4  C3  3K9 X   1      70.070  78.556  23.438  1.00 20.00           C  
HETATM    5  C4  3K9 X   1      71.389  78.234  23.713  1.00 20.00           C  
HETATM    6  C5  3K9 X   1      72.097  78.959  24.652  1.00 20.00           C  
HETATM    7  C6  3K9 X   1      70.172  80.334  25.043  1.00 20.00           C  
HETATM    8  C7  3K9 X   1      67.192  76.769  20.807  1.00 20.00           C  
HETATM    9  C8  3K9 X   1      65.416  75.469  19.857  1.00 20.00           C  
HETATM   10  C9  3K9 X   1      65.166  76.425  22.041  1.00 20.00           C  
HETATM   11  C10 3K9 X   1      67.798  81.264  23.225  1.00 20.00           C  
HETATM   12  C11 3K9 X   1      67.994  80.994  21.737  1.00 20.00           C  
HETATM   13  C12 3K9 X   1      67.325  79.632  21.514  1.00 20.00           C  
HETATM   14  C13 3K9 X   1      71.488  80.013  25.317  1.00 20.00           C  
HETATM   15  C14 3K9 X   1      69.561  81.488  25.802  1.00 20.00           C  
HETATM   16  C15 3K9 X   1      66.431  76.974  21.947  1.00 20.00           C  
HETATM   17  C16 3K9 X   1      66.685  76.019  19.762  1.00 20.00           C  
HETATM   18  C17 3K9 X   1      64.657  75.673  20.994  1.00 20.00           C  
HETATM   19  O1  3K9 X   1      64.414  76.615  23.153  1.00 20.00           O  
HETATM   20  O2  3K9 X   1      64.878  74.723  18.862  1.00 20.00           O  
HETATM   21  C18 3K9 X   1      67.068  77.714  23.079  1.00 20.00           C  
HETATM   22  O3  3K9 X   1      67.239  77.169  24.175  1.00 20.00           O  
HETATM   23 CL1  3K9 X   1      67.583  75.733  18.312  1.00 20.00          CL  
HETATM   24  H1  3K9 X   1      67.461  79.811  24.783  1.00 20.00           H  
HETATM   25  H2  3K9 X   1      69.536  78.008  22.734  1.00 20.00           H  
HETATM   26  H3  3K9 X   1      71.847  77.446  23.211  1.00 20.00           H  
HETATM   27  H4  3K9 X   1      73.086  78.715  24.861  1.00 20.00           H  
HETATM   28  H5  3K9 X   1      68.146  77.178  20.738  1.00 20.00           H  
HETATM   29  H6  3K9 X   1      68.523  81.963  23.586  1.00 20.00           H  
HETATM   30  H7  3K9 X   1      66.814  81.638  23.420  1.00 20.00           H  
HETATM   31  H8  3K9 X   1      67.520  81.751  21.148  1.00 20.00           H  
HETATM   32  H9  3K9 X   1      69.035  80.951  21.493  1.00 20.00           H  
HETATM   33  H10 3K9 X   1      67.842  79.068  20.766  1.00 20.00           H  
HETATM   34  H11 3K9 X   1      66.300  79.749  21.229  1.00 20.00           H  
HETATM   35  H12 3K9 X   1      72.022  80.561  26.021  1.00 20.00           H  
HETATM   36  H13 3K9 X   1      70.064  81.606  26.739  1.00 20.00           H  
HETATM   37  H14 3K9 X   1      68.524  81.290  25.977  1.00 20.00           H  
HETATM   38  H15 3K9 X   1      69.661  82.386  25.228  1.00 20.00           H  
HETATM   39  H16 3K9 X   1      63.704  75.264  21.063  1.00 20.00           H  
HETATM   40  H17 3K9 X   1      63.682  77.200  22.948  1.00 20.00           H  
HETATM   41  H18 3K9 X   1      65.160  73.810  18.957  1.00 20.00           H  
TER                                                                             
