# Supplementary material for: PlaceWaters: Real-time, explicit interface water sampling during Rosetta ligand docking
Source: PLoS One. 2022 May 31;17(5):e0269072. doi: 10.1371/journal.pone.0269072 (PMC9154094; doi:10.1371/journal.pone.0269072)
Supplement: S1 File — All scripts for dataset curation, running tests and analysis provided here. (GZ) [file pone.0269072.s001.tar.gz › Supplementary_Materials/provided_protocol/3K97_A_localwaters.pdb]

HETATM    1  O   HOH A 237      64.879  74.314  28.940  1.00 21.30           O  
HETATM    2  O   HOH A 238      63.387  77.369  21.891  1.00 21.12           O  
HETATM    3  O   HOH A 249      63.607  73.407  26.782  1.00 22.68           O  
HETATM    4  O   HOH A 273      72.516  78.401  29.770  1.00 31.59           O  
HETATM    5  O   HOH A 288      67.870  83.044  18.309  1.00 34.48           O  
HETATM    6  O   HOH A 296      68.429  81.962  30.951  1.00 34.53           O  
HETATM    7  O   HOH A 321      69.589  84.210  27.132  1.00 37.98           O  
HETATM    8  O   HOH A 360      72.036  82.917  28.165  1.00 43.83           O  
HETATM    9  O   HOH A 363      74.886  77.607  27.967  1.00 41.81           O  
HETATM   10  O   HOH A 364      70.315  85.501  22.851  1.00 45.82           O  
HETATM   11  O   HOH A 365      72.459  83.945  24.474  1.00 58.72           O  
END
