# Supplementary material for: PlaceWaters: Real-time, explicit interface water sampling during Rosetta ligand docking
Source: PLoS One. 2022 May 31;17(5):e0269072. doi: 10.1371/journal.pone.0269072 (PMC9154094; doi:10.1371/journal.pone.0269072)
Supplement: S1 File — All scripts for dataset curation, running tests and analysis provided here. (GZ) [file pone.0269072.s001.tar.gz › Supplementary_Materials/provided_protocol/get_centroid.py]

import os,sys

pdb_file = sys.argv[1]
output_file = sys.argv[2]

with open(pdb_file) as f:
    x,y,z = 0,0,0
    natoms = 0
    for line in f.readlines():
        if line.startswith("HETATM"):
            natoms += 1
            x += float(line[30:38])
            y += float(line[38:46])
            z += float(line[46:54])

    x /= natoms
    y /= natoms
    z /= natoms

    with open( output_file , 'w') as g:
        g.write("HETATM  999  O   HOH A   1    " + "%8.3f%8.3f%8.3f"%(x,y,z) + "  1.00 58.74           O\n")
