# Supplementary material for: PlaceWaters: Real-time, explicit interface water sampling during Rosetta ligand docking
Source: PLoS One. 2022 May 31;17(5):e0269072. doi: 10.1371/journal.pone.0269072 (PMC9154094; doi:10.1371/journal.pone.0269072)
Supplement: S1 File — All scripts for dataset curation, running tests and analysis provided here. (GZ) [file pone.0269072.s001.tar.gz › Supplementary_Materials/provided_protocol/dock_with_placewaters.sh]

#!/bin/bash

## Define some paths and variables for the example
here=`pwd`
pdb="3K97"
lig="4CD"
chain="A"
prefix="${pdb}_${chain}_${lig}"
rosetta="/hd0/smithst/rosetta_git/"

## Prep files
# Download proten file from Protein Data Bank (rcsb.org)
wget https://files.rcsb.org/download/${pdb}.pdb
# "Cleans" the PDB file, but this also removes the ligand, which we fix in the next step. 
/dors/meilerlab/apps/rosetta/rosetta-3.13/main/tools/protein_tools/scripts/clean_pdb.py ${pdb} ${chain}

# Hack to get just single ligand with associated chain (good when doing many in a benchmark set, but might be just as easy to save another way e.g. manual file curation or PyMol)
awk '$1 == "HETATM"' ${pdb}.pdb | egrep "${lig} ${chain}" > ${prefix}.native.pdb
for ATOMNUM in `awk '{print $2}' ${prefix}.native.pdb `; do awk -v ATOMNUM=$ATOMNUM '$1 == "CONECT" && $2 == ATOMNUM' ${pdb}.pdb >> ${prefix}.native.pdb ; done
sed -i "s/${lig}....../${lig} X   1/g" ${prefix}.native.pdb

# Use OpenBabel software to convert PDB file to SDF. This uses Open Babel 2.4.1
obabel -ipdb ${prefix}.native.pdb -p 7.4 -osdf -O ${prefix}.native.sdf

# Ues Corina 4.3.0 to generate 3D model given input SDF. 
corina -d wh,r2d ${prefix}.native.sdf ${prefix}.corina.sdf

# BCL sanity check for proper bond lengths, angles, Gasteiger atom typing, solvent/ion removal
bcl.exe molecule:Filter -add_h -neutralize -defined_atom_types -3d -input_filenames ${prefix}.native.sdf -output_matched ${prefix}.corina.cleaned.sdf -output_unmatched ${prefix}.corina.uncleaned.sdf -message_level Debug

# BCl conformer generation 
bcl.exe molecule:ConformerGenerator -ensemble_filenames ${prefix}.corina.cleaned.sdf -conformers_separate_files ${prefix}.corina.cleaned.confs.sdf -max_iterations 8000 -generate_3D -conformation_comparer "bcl::chemistry::ConformationComparisonInterface" 0.0 -cluster

# Generate params, and pdb files of ligand + conformers.
${rosetta}/source/scripts/python/public/molfile_to_params.py -n ${prefix} -p ${prefix} --mm-as-virt --conformers-in-one-file ${prefix}.corina.cleaned.confs.sdf_0.sdf.gz --chain X --clobber 

# Get centroid for StartFrom Mover. This is simply the average (not mass-weighted) average of the native ligand. 
python $here/get_centroid.py ${prefix}.native.pdb ${prefix}.native.center.pdb
##=========Prep complete=========##

## Run ligand docking with PlaceWaters step
${rosetta}/source/bin/rosetta_scripts.linuxgccrelease \
@ $here/dock_with_placewaters.flags \
-parser:protocol $here/dock_with_placewaters.xml \
-s "${pdb}_${chain}.pdb ${prefix}.native.pdb" \
-in:file:native "${pdb}_${chain}.pdb $here/${prefix}.native.pdb" \
-parser:script_vars startfrom="$here/${prefix}.native.center.pdb" \
-extra_res_fa $here/${prefix}.params \
-remap_pdb_atom_names_for ${prefix:0:3} 
