# Supplementary material for: PlaceWaters: Real-time, explicit interface water sampling during Rosetta ligand docking
Source: PLoS One. 2022 May 31;17(5):e0269072. doi: 10.1371/journal.pone.0269072 (PMC9154094; doi:10.1371/journal.pone.0269072)
Supplement: S1 File — All scripts for dataset curation, running tests and analysis provided here. (GZ) [file pone.0269072.s001.tar.gz › Supplementary_Materials/provided_protocol/3K97.pdb.1]

HEADER    CHAPERONE                               15-OCT-09   3K97              
TITLE     HSP90 N-TERMINAL DOMAIN IN COMPLEX WITH 4-CHLORO-6-{[(2R)-2-          
TITLE    2 (2-METHYLPHENYL)PYRROLIDIN-1-YL]CARBONYL}BENZENE-1,3-DIOL            
COMPND    MOL_ID: 1;                                                            
COMPND   2 MOLECULE: HEAT SHOCK PROTEIN HSP 90-ALPHA;                           
COMPND   3 CHAIN: A;                                                            
COMPND   4 FRAGMENT: N-TERMINAL DOMAIN (UNP RESIDUES 9-236);                    
COMPND   5 SYNONYM: HSP 86, RENAL CARCINOMA ANTIGEN NY-REN-38;                  
COMPND   6 ENGINEERED: YES                                                      
SOURCE    MOL_ID: 1;                                                            
SOURCE   2 ORGANISM_SCIENTIFIC: HOMO SAPIENS;                                   
SOURCE   3 ORGANISM_COMMON: HUMAN;                                              
SOURCE   4 ORGANISM_TAXID: 9606;                                                
SOURCE   5 GENE: HSP90, HSP90A, HSP90AA1, HSPC1, HSPCA;                         
SOURCE   6 EXPRESSION_SYSTEM: ESCHERICHIA COLI;                                 
SOURCE   7 EXPRESSION_SYSTEM_TAXID: 562                                         
KEYWDS    HSP90, ATP BINDING DOMAIN, N-TERMINAL DOMAIN, INHIBITION,             
KEYWDS   2 ACETYLATION, ALTERNATIVE SPLICING, ATP-BINDING, CHAPERONE,           
KEYWDS   3 CYTOPLASM, NUCLEOTIDE-BINDING, PHOSPHOPROTEIN, STRESS                
KEYWDS   4 RESPONSE                                                             
EXPDTA    X-RAY DIFFRACTION                                                     
AUTHOR    K.S.GAJIWALA                                                          
REVDAT   1   09-FEB-10 3K97    0                                                
JRNL        AUTH   P.P.KUNG,B.HUANG,G.ZHANG,J.Z.ZHOU,J.WANG,                    
JRNL        AUTH 2 J.A.DIGITS,J.SKAPTASON,S.YAMAZAKI,D.NEUL,M.ZIENTEK,          
JRNL        AUTH 3 J.ELLERAAS,P.MEHTA,M.J.YIN,M.J.HICKEY,K.S.GAJIWALA,          
JRNL        AUTH 4 C.RODGERS,J.F.DAVIES,M.R.GEHRING                             
JRNL        TITL   DIHYDROXYPHENYLISOINDOLINE AMIDES AS ORALLY                  
JRNL        TITL 2 BIOAVAILABLE INHIBITORS OF THE HEAT SHOCK PROTEIN            
JRNL        TITL 3 90 (HSP90) MOLECULAR CHAPERONE.                              
JRNL        REF    J.MED.CHEM.                   V.  53   499 2010              
JRNL        REFN                   ISSN 0022-2623                               
JRNL        PMID   19908836                                                     
JRNL        DOI    10.1021/JM901209Q                                            
REMARK   2                                                                      
REMARK   2 RESOLUTION.    1.95 ANGSTROMS.                                       
REMARK   3                                                                      
REMARK   3 REFINEMENT.                                                          
REMARK   3   PROGRAM     : CNX 2005                                             
REMARK   3   AUTHORS     : BRUNGER,ADAMS,CLORE,DELANO,GROS,GROSSE-              
REMARK   3               : KUNSTLEVE,JIANG,KUSZEWSKI,NILGES,PANNU,              
REMARK   3               : READ,RICE,SIMONSON,WARREN,ACCELRYS                   
REMARK   3               : SOFTWARE INC.(BADGER,BERARD,KUMAR,SZALMA,            
REMARK   3               : YIP,DZAKULA)                                         
REMARK   3                                                                      
REMARK   3  DATA USED IN REFINEMENT.                                            
REMARK   3   RESOLUTION RANGE HIGH (ANGSTROMS) : 1.95                           
REMARK   3   RESOLUTION RANGE LOW  (ANGSTROMS) : 19.94                          
REMARK   3   DATA CUTOFF            (SIGMA(F)) : 0.000                          
REMARK   3   DATA CUTOFF HIGH         (ABS(F)) : 3187238.380                    
REMARK   3   DATA CUTOFF LOW          (ABS(F)) : 0.0000                         
REMARK   3   COMPLETENESS (WORKING+TEST)   (%) : 97.1                           
REMARK   3   NUMBER OF REFLECTIONS             : 21080                          
REMARK   3                                                                      
REMARK   3  FIT TO DATA USED IN REFINEMENT.                                     
REMARK   3   CROSS-VALIDATION METHOD          : THROUGHOUT                      
REMARK   3   FREE R VALUE TEST SET SELECTION  : RANDOM                          
REMARK   3   R VALUE     (WORKING + TEST SET) : 0.197                           
REMARK   3   R VALUE            (WORKING SET) : 0.195                           
REMARK   3   FREE R VALUE                     : 0.222                           
REMARK   3   FREE R VALUE TEST SET SIZE   (%) : 4.400                           
REMARK   3   FREE R VALUE TEST SET COUNT      : 918                             
REMARK   3   ESTIMATED ERROR OF FREE R VALUE  : 0.007                           
REMARK   3                                                                      
REMARK   3  FIT/AGREEMENT OF MODEL WITH ALL DATA.                               
REMARK   3   R VALUE     (WORKING + TEST SET, NO CUTOFF) : 0.1990               
REMARK   3   R VALUE            (WORKING SET, NO CUTOFF) : 0.1980               
REMARK   3   FREE R VALUE                    (NO CUTOFF) : 0.223                
REMARK   3   FREE R VALUE TEST SET SIZE   (%, NO CUTOFF) : 4.300                
REMARK   3   FREE R VALUE TEST SET COUNT     (NO CUTOFF) : 941                  
REMARK   3   ESTIMATED ERROR OF FREE R VALUE (NO CUTOFF) : 0.0070               
REMARK   3   TOTAL NUMBER OF REFLECTIONS     (NO CUTOFF) : 21673                
REMARK   3                                                                      
REMARK   3  FIT IN THE HIGHEST RESOLUTION BIN.                                  
REMARK   3   TOTAL NUMBER OF BINS USED           : 6                            
REMARK   3   BIN RESOLUTION RANGE HIGH       (A) : 1.95                         
REMARK   3   BIN RESOLUTION RANGE LOW        (A) : 2.07                         
REMARK   3   BIN COMPLETENESS (WORKING+TEST) (%) : 94.20                        
REMARK   3   REFLECTIONS IN BIN    (WORKING SET) : 3172                         
REMARK   3   BIN R VALUE           (WORKING SET) : 0.2320                       
REMARK   3   BIN FREE R VALUE                    : 0.2890                       
REMARK   3   BIN FREE R VALUE TEST SET SIZE  (%) : 4.80                         
REMARK   3   BIN FREE R VALUE TEST SET COUNT     : 159                          
REMARK   3   ESTIMATED ERROR OF BIN FREE R VALUE : 0.023                        
REMARK   3                                                                      
REMARK   3  NUMBER OF NON-HYDROGEN ATOMS USED IN REFINEMENT.                    
REMARK   3   PROTEIN ATOMS            : 1676                                    
REMARK   3   NUCLEIC ACID ATOMS       : 0                                       
REMARK   3   HETEROGEN ATOMS          : 27                                      
REMARK   3   SOLVENT ATOMS            : 150                                     
REMARK   3                                                                      
REMARK   3  B VALUES.                                                           
REMARK   3   FROM WILSON PLOT           (A**2) : 24.90                          
REMARK   3   MEAN B VALUE      (OVERALL, A**2) : 34.10                          
REMARK   3   OVERALL ANISOTROPIC B VALUE.                                       
REMARK   3    B11 (A**2) : -0.84000                                             
REMARK   3    B22 (A**2) : -0.73000                                             
REMARK   3    B33 (A**2) : 1.57000                                              
REMARK   3    B12 (A**2) : 0.00000                                              
REMARK   3    B13 (A**2) : 0.00000                                              
REMARK   3    B23 (A**2) : 0.00000                                              
REMARK   3                                                                      
REMARK   3  ESTIMATED COORDINATE ERROR.                                         
REMARK   3   ESD FROM LUZZATI PLOT        (A) : 0.21                            
REMARK   3   ESD FROM SIGMAA              (A) : 0.12                            
REMARK   3   LOW RESOLUTION CUTOFF        (A) : 5.00                            
REMARK   3                                                                      
REMARK   3  CROSS-VALIDATED ESTIMATED COORDINATE ERROR.                         
REMARK   3   ESD FROM C-V LUZZATI PLOT    (A) : 0.26                            
REMARK   3   ESD FROM C-V SIGMAA          (A) : 0.21                            
REMARK   3                                                                      
REMARK   3  RMS DEVIATIONS FROM IDEAL VALUES.                                   
REMARK   3   BOND LENGTHS                 (A) : 0.005                           
REMARK   3   BOND ANGLES            (DEGREES) : 0.80                            
REMARK   3   DIHEDRAL ANGLES        (DEGREES) : 20.00                           
REMARK   3   IMPROPER ANGLES        (DEGREES) : 0.61                            
REMARK   3                                                                      
REMARK   3  ISOTROPIC THERMAL MODEL : RESTRAINED                                
REMARK   3                                                                      
REMARK   3  ISOTROPIC THERMAL FACTOR RESTRAINTS.    RMS    SIGMA                
REMARK   3   MAIN-CHAIN BOND              (A**2) : 1.440 ; 1.500                
REMARK   3   MAIN-CHAIN ANGLE             (A**2) : 2.310 ; 2.000                
REMARK   3   SIDE-CHAIN BOND              (A**2) : 2.140 ; 2.000                
REMARK   3   SIDE-CHAIN ANGLE             (A**2) : 3.270 ; 2.500                
REMARK   3                                                                      
REMARK   3  BULK SOLVENT MODELING.                                              
REMARK   3   METHOD USED : FLAT MODEL                                           
REMARK   3   KSOL        : 0.39                                                 
REMARK   3   BSOL        : 56.56                                                
REMARK   3                                                                      
REMARK   3  NCS MODEL : NONE                                                    
REMARK   3                                                                      
REMARK   3  NCS RESTRAINTS.                         RMS   SIGMA/WEIGHT          
REMARK   3   GROUP  1  POSITIONAL            (A) : NULL  ; NULL                 
REMARK   3   GROUP  1  B-FACTOR           (A**2) : NULL  ; NULL                 
REMARK   3                                                                      
REMARK   3  PARAMETER FILE  1  : PROTEIN_REP.P                                  
REMARK   3  PARAMETER FILE  2  : DNA-RNA_REP.P                                  
REMARK   3  PARAMETER FILE  3  : WATER_REP.PAR                                  
REMARK   3  PARAMETER FILE  4  : ION.PARAM                                      
REMARK   3  PARAMETER FILE  5  : LIG-MANUAL.PAR                                 
REMARK   3  TOPOLOGY FILE  1   : PROTEIN.TOP                                    
REMARK   3  TOPOLOGY FILE  2   : DNA-RNA.TOP                                    
REMARK   3  TOPOLOGY FILE  3   : WATER.TOP                                      
REMARK   3  TOPOLOGY FILE  4   : ION.TOP                                        
REMARK   3  TOPOLOGY FILE  5   : LIG-MANUAL.TOP                                 
REMARK   3                                                                      
REMARK   3  OTHER REFINEMENT REMARKS: NULL                                      
REMARK   4                                                                      
REMARK   4 3K97 COMPLIES WITH FORMAT V. 3.20, 01-DEC-08                         
REMARK 100                                                                      
REMARK 100 THIS ENTRY HAS BEEN PROCESSED BY RCSB ON 22-OCT-09.                  
REMARK 100 THE RCSB ID CODE IS RCSB055704.                                      
REMARK 200                                                                      
REMARK 200 EXPERIMENTAL DETAILS                                                 
REMARK 200  EXPERIMENT TYPE                : X-RAY DIFFRACTION                  
REMARK 200  DATE OF DATA COLLECTION        : 04-FEB-09                          
REMARK 200  TEMPERATURE           (KELVIN) : 98                                 
REMARK 200  PH                             : NULL                               
REMARK 200  NUMBER OF CRYSTALS USED        : 1                                  
REMARK 200                                                                      
REMARK 200  SYNCHROTRON              (Y/N) : N                                  
REMARK 200  RADIATION SOURCE               : ROTATING ANODE                     
REMARK 200  BEAMLINE                       : NULL                               
REMARK 200  X-RAY GENERATOR MODEL          : RIGAKU RUH2R                       
REMARK 200  MONOCHROMATIC OR LAUE    (M/L) : M                                  
REMARK 200  WAVELENGTH OR RANGE        (A) : 1.5418                             
REMARK 200  MONOCHROMATOR                  : MIRRORS                            
REMARK 200  OPTICS                         : MIRRORS                            
REMARK 200                                                                      
REMARK 200  DETECTOR TYPE                  : IMAGE PLATE                        
REMARK 200  DETECTOR MANUFACTURER          : MAR SCANNER 345 MM PLATE           
REMARK 200  INTENSITY-INTEGRATION SOFTWARE : HKL-2000                           
REMARK 200  DATA SCALING SOFTWARE          : SCALEPACK                          
REMARK 200                                                                      
REMARK 200  NUMBER OF UNIQUE REFLECTIONS   : 21588                              
REMARK 200  RESOLUTION RANGE HIGH      (A) : 1.950                              
REMARK 200  RESOLUTION RANGE LOW       (A) : 20.000                             
REMARK 200  REJECTION CRITERIA  (SIGMA(I)) : 1.000                              
REMARK 200                                                                      
REMARK 200 OVERALL.                                                             
REMARK 200  COMPLETENESS FOR RANGE     (%) : 99.2                               
REMARK 200  DATA REDUNDANCY                : 3.700                              
REMARK 200  R MERGE                    (I) : 0.03800                            
REMARK 200  R SYM                      (I) : 0.03800                            
REMARK 200  <I/SIGMA(I)> FOR THE DATA SET  : 30.1000                            
REMARK 200                                                                      
REMARK 200 IN THE HIGHEST RESOLUTION SHELL.                                     
REMARK 200  HIGHEST RESOLUTION SHELL, RANGE HIGH (A) : 1.95                     
REMARK 200  HIGHEST RESOLUTION SHELL, RANGE LOW  (A) : 2.02                     
REMARK 200  COMPLETENESS FOR SHELL     (%) : 98.7                               
REMARK 200  DATA REDUNDANCY IN SHELL       : 3.20                               
REMARK 200  R MERGE FOR SHELL          (I) : 0.17200                            
REMARK 200  R SYM FOR SHELL            (I) : 0.17200                            
REMARK 200  <I/SIGMA(I)> FOR SHELL         : 7.100                              
REMARK 200                                                                      
REMARK 200 DIFFRACTION PROTOCOL: SINGLE WAVELENGTH                              
REMARK 200 METHOD USED TO DETERMINE THE STRUCTURE: MOLECULAR REPLACEMENT        
REMARK 200 SOFTWARE USED: CNX                                                   
REMARK 200 STARTING MODEL: NULL                                                 
REMARK 200                                                                      
REMARK 200 REMARK: NULL                                                         
REMARK 280                                                                      
REMARK 280 CRYSTAL                                                              
REMARK 280 SOLVENT CONTENT, VS   (%): 51.99                                     
REMARK 280 MATTHEWS COEFFICIENT, VM (ANGSTROMS**3/DA): 2.56                     
REMARK 280                                                                      
REMARK 280 CRYSTALLIZATION CONDITIONS: 19% PEG 3350, 0.2 M MGCL2, VAPOR         
REMARK 280  DIFFUSION, HANGING DROP, TEMPERATURE 277K                           
REMARK 290                                                                      
REMARK 290 CRYSTALLOGRAPHIC SYMMETRY                                            
REMARK 290 SYMMETRY OPERATORS FOR SPACE GROUP: I 2 2 2                          
REMARK 290                                                                      
REMARK 290      SYMOP   SYMMETRY                                                
REMARK 290     NNNMMM   OPERATOR                                                
REMARK 290       1555   X,Y,Z                                                   
REMARK 290       2555   -X,-Y,Z                                                 
REMARK 290       3555   -X,Y,-Z                                                 
REMARK 290       4555   X,-Y,-Z                                                 
REMARK 290       5555   X+1/2,Y+1/2,Z+1/2                                       
REMARK 290       6555   -X+1/2,-Y+1/2,Z+1/2                                     
REMARK 290       7555   -X+1/2,Y+1/2,-Z+1/2                                     
REMARK 290       8555   X+1/2,-Y+1/2,-Z+1/2                                     
REMARK 290                                                                      
REMARK 290     WHERE NNN -> OPERATOR NUMBER                                     
REMARK 290           MMM -> TRANSLATION VECTOR                                  
REMARK 290                                                                      
REMARK 290 CRYSTALLOGRAPHIC SYMMETRY TRANSFORMATIONS                            
REMARK 290 THE FOLLOWING TRANSFORMATIONS OPERATE ON THE ATOM/HETATM             
REMARK 290 RECORDS IN THIS ENTRY TO PRODUCE CRYSTALLOGRAPHICALLY                
REMARK 290 RELATED MOLECULES.                                                   
REMARK 290   SMTRY1   1  1.000000  0.000000  0.000000        0.00000            
REMARK 290   SMTRY2   1  0.000000  1.000000  0.000000        0.00000            
REMARK 290   SMTRY3   1  0.000000  0.000000  1.000000        0.00000            
REMARK 290   SMTRY1   2 -1.000000  0.000000  0.000000        0.00000            
REMARK 290   SMTRY2   2  0.000000 -1.000000  0.000000        0.00000            
REMARK 290   SMTRY3   2  0.000000  0.000000  1.000000        0.00000            
REMARK 290   SMTRY1   3 -1.000000  0.000000  0.000000        0.00000            
REMARK 290   SMTRY2   3  0.000000  1.000000  0.000000        0.00000            
REMARK 290   SMTRY3   3  0.000000  0.000000 -1.000000        0.00000            
REMARK 290   SMTRY1   4  1.000000  0.000000  0.000000        0.00000            
REMARK 290   SMTRY2   4  0.000000 -1.000000  0.000000        0.00000            
REMARK 290   SMTRY3   4  0.000000  0.000000 -1.000000        0.00000            
REMARK 290   SMTRY1   5  1.000000  0.000000  0.000000       33.71250            
REMARK 290   SMTRY2   5  0.000000  1.000000  0.000000       43.73800            
REMARK 290   SMTRY3   5  0.000000  0.000000  1.000000       49.47200            
REMARK 290   SMTRY1   6 -1.000000  0.000000  0.000000       33.71250            
REMARK 290   SMTRY2   6  0.000000 -1.000000  0.000000       43.73800            
REMARK 290   SMTRY3   6  0.000000  0.000000  1.000000       49.47200            
REMARK 290   SMTRY1   7 -1.000000  0.000000  0.000000       33.71250            
REMARK 290   SMTRY2   7  0.000000  1.000000  0.000000       43.73800            
REMARK 290   SMTRY3   7  0.000000  0.000000 -1.000000       49.47200            
REMARK 290   SMTRY1   8  1.000000  0.000000  0.000000       33.71250            
REMARK 290   SMTRY2   8  0.000000 -1.000000  0.000000       43.73800            
REMARK 290   SMTRY3   8  0.000000  0.000000 -1.000000       49.47200            
REMARK 290                                                                      
REMARK 290 REMARK: NULL                                                         
REMARK 300                                                                      
REMARK 300 BIOMOLECULE: 1                                                       
REMARK 300 SEE REMARK 350 FOR THE AUTHOR PROVIDED AND/OR PROGRAM                
REMARK 300 GENERATED ASSEMBLY INFORMATION FOR THE STRUCTURE IN                  
REMARK 300 THIS ENTRY. THE REMARK MAY ALSO PROVIDE INFORMATION ON               
REMARK 300 BURIED SURFACE AREA.                                                 
REMARK 350                                                                      
REMARK 350 COORDINATES FOR A COMPLETE MULTIMER REPRESENTING THE KNOWN           
REMARK 350 BIOLOGICALLY SIGNIFICANT OLIGOMERIZATION STATE OF THE                
REMARK 350 MOLECULE CAN BE GENERATED BY APPLYING BIOMT TRANSFORMATIONS          
REMARK 350 GIVEN BELOW.  BOTH NON-CRYSTALLOGRAPHIC AND                          
REMARK 350 CRYSTALLOGRAPHIC OPERATIONS ARE GIVEN.                               
REMARK 350                                                                      
REMARK 350 BIOMOLECULE: 1                                                       
REMARK 350 AUTHOR DETERMINED BIOLOGICAL UNIT: MONOMERIC                         
REMARK 350 SOFTWARE DETERMINED QUATERNARY STRUCTURE: MONOMERIC                  
REMARK 350 SOFTWARE USED: PISA                                                  
REMARK 350 APPLY THE FOLLOWING TO CHAINS: A                                     
REMARK 350   BIOMT1   1  1.000000  0.000000  0.000000        0.00000            
REMARK 350   BIOMT2   1  0.000000  1.000000  0.000000        0.00000            
REMARK 350   BIOMT3   1  0.000000  0.000000  1.000000        0.00000            
REMARK 465                                                                      
REMARK 465 MISSING RESIDUES                                                     
REMARK 465 THE FOLLOWING RESIDUES WERE NOT LOCATED IN THE                       
REMARK 465 EXPERIMENT. (M=MODEL NUMBER; RES=RESIDUE NAME; C=CHAIN               
REMARK 465 IDENTIFIER; SSSEQ=SEQUENCE NUMBER; I=INSERTION CODE.)                
REMARK 465                                                                      
REMARK 465   M RES C SSSEQI                                                     
REMARK 465     MET A   -14                                                      
REMARK 465     LYS A   -13                                                      
REMARK 465     HIS A   -12                                                      
REMARK 465     HIS A   -11                                                      
REMARK 465     HIS A   -10                                                      
REMARK 465     HIS A    -9                                                      
REMARK 465     HIS A    -8                                                      
REMARK 465     HIS A    -7                                                      
REMARK 465     ASP A    -6                                                      
REMARK 465     TYR A    -5                                                      
REMARK 465     GLY A    -4                                                      
REMARK 465     ILE A    -3                                                      
REMARK 465     PRO A    -2                                                      
REMARK 465     THR A    -1                                                      
REMARK 465     THR A     0                                                      
REMARK 465     GLU A     1                                                      
REMARK 465     ASN A     2                                                      
REMARK 465     LEU A     3                                                      
REMARK 465     TYR A     4                                                      
REMARK 465     PHE A     5                                                      
REMARK 465     GLN A     6                                                      
REMARK 465     ALA A     7                                                      
REMARK 465     LEU A     8                                                      
REMARK 465     ASP A     9                                                      
REMARK 465     GLN A    10                                                      
REMARK 465     PRO A    11                                                      
REMARK 465     MET A    12                                                      
REMARK 465     GLU A    13                                                      
REMARK 465     GLU A    14                                                      
REMARK 465     GLU A    15                                                      
REMARK 465     ARG A   226                                                      
REMARK 465     ASP A   227                                                      
REMARK 465     LYS A   228                                                      
REMARK 465     GLU A   229                                                      
REMARK 465     VAL A   230                                                      
REMARK 465     SER A   231                                                      
REMARK 465     ASP A   232                                                      
REMARK 465     ASP A   233                                                      
REMARK 465     GLU A   234                                                      
REMARK 465     ALA A   235                                                      
REMARK 465     GLU A   236                                                      
REMARK 500                                                                      
REMARK 500 GEOMETRY AND STEREOCHEMISTRY                                         
REMARK 500 SUBTOPIC: TORSION ANGLES                                             
REMARK 500                                                                      
REMARK 500 TORSION ANGLES OUTSIDE THE EXPECTED RAMACHANDRAN REGIONS:            
REMARK 500 (M=MODEL NUMBER; RES=RESIDUE NAME; C=CHAIN IDENTIFIER;               
REMARK 500 SSEQ=SEQUENCE NUMBER; I=INSERTION CODE).                             
REMARK 500                                                                      
REMARK 500 STANDARD TABLE:                                                      
REMARK 500 FORMAT:(10X,I3,1X,A3,1X,A1,I4,A1,4X,F7.2,3X,F7.2)                    
REMARK 500                                                                      
REMARK 500 EXPECTED VALUES: GJ KLEYWEGT AND TA JONES (1996). PHI/PSI-           
REMARK 500 CHOLOGY: RAMACHANDRAN REVISITED. STRUCTURE 4, 1395 - 1400            
REMARK 500                                                                      
REMARK 500  M RES CSSEQI        PSI       PHI                                   
REMARK 500    ALA A 124     -125.57     84.18                                   
REMARK 500    ALA A 166     -147.33     61.77                                   
REMARK 500                                                                      
REMARK 500 REMARK: NULL                                                         
REMARK 800                                                                      
REMARK 800 SITE                                                                 
REMARK 800 SITE_IDENTIFIER: AC1                                                 
REMARK 800 EVIDENCE_CODE: SOFTWARE                                              
REMARK 800 SITE_DESCRIPTION: BINDING SITE FOR RESIDUE 4CD A 901                 
REMARK 800                                                                      
REMARK 800 SITE_IDENTIFIER: AC2                                                 
REMARK 800 EVIDENCE_CODE: SOFTWARE                                              
REMARK 800 SITE_DESCRIPTION: BINDING SITE FOR RESIDUE DMS A 902                 
REMARK 900                                                                      
REMARK 900 RELATED ENTRIES                                                      
REMARK 900 RELATED ID: 3K98   RELATED DB: PDB                                   
REMARK 900 RELATED ID: 3K99   RELATED DB: PDB                                   
DBREF  3K97 A    9   236  UNP    P07900   HS90A_HUMAN      9    236             
SEQADV 3K97 MET A  -14  UNP  P07900              EXPRESSION TAG                 
SEQADV 3K97 LYS A  -13  UNP  P07900              EXPRESSION TAG                 
SEQADV 3K97 HIS A  -12  UNP  P07900              EXPRESSION TAG                 
SEQADV 3K97 HIS A  -11  UNP  P07900              EXPRESSION TAG                 
SEQADV 3K97 HIS A  -10  UNP  P07900              EXPRESSION TAG                 
SEQADV 3K97 HIS A   -9  UNP  P07900              EXPRESSION TAG                 
SEQADV 3K97 HIS A   -8  UNP  P07900              EXPRESSION TAG                 
SEQADV 3K97 HIS A   -7  UNP  P07900              EXPRESSION TAG                 
SEQADV 3K97 ASP A   -6  UNP  P07900              EXPRESSION TAG                 
SEQADV 3K97 TYR A   -5  UNP  P07900              EXPRESSION TAG                 
SEQADV 3K97 GLY A   -4  UNP  P07900              EXPRESSION TAG                 
SEQADV 3K97 ILE A   -3  UNP  P07900              EXPRESSION TAG                 
SEQADV 3K97 PRO A   -2  UNP  P07900              EXPRESSION TAG                 
SEQADV 3K97 THR A   -1  UNP  P07900              EXPRESSION TAG                 
SEQADV 3K97 THR A    0  UNP  P07900              EXPRESSION TAG                 
SEQADV 3K97 GLU A    1  UNP  P07900              EXPRESSION TAG                 
SEQADV 3K97 ASN A    2  UNP  P07900              EXPRESSION TAG                 
SEQADV 3K97 LEU A    3  UNP  P07900              EXPRESSION TAG                 
SEQADV 3K97 TYR A    4  UNP  P07900              EXPRESSION TAG                 
SEQADV 3K97 PHE A    5  UNP  P07900              EXPRESSION TAG                 
SEQADV 3K97 GLN A    6  UNP  P07900              EXPRESSION TAG                 
SEQADV 3K97 ALA A    7  UNP  P07900              EXPRESSION TAG                 
SEQADV 3K97 LEU A    8  UNP  P07900              EXPRESSION TAG                 
SEQRES   1 A  251  MET LYS HIS HIS HIS HIS HIS HIS ASP TYR GLY ILE PRO          
SEQRES   2 A  251  THR THR GLU ASN LEU TYR PHE GLN ALA LEU ASP GLN PRO          
SEQRES   3 A  251  MET GLU GLU GLU GLU VAL GLU THR PHE ALA PHE GLN ALA          
SEQRES   4 A  251  GLU ILE ALA GLN LEU MET SER LEU ILE ILE ASN THR PHE          
SEQRES   5 A  251  TYR SER ASN LYS GLU ILE PHE LEU ARG GLU LEU ILE SER          
SEQRES   6 A  251  ASN SER SER ASP ALA LEU ASP LYS ILE ARG TYR GLU SER          
SEQRES   7 A  251  LEU THR ASP PRO SER LYS LEU ASP SER GLY LYS GLU LEU          
SEQRES   8 A  251  HIS ILE ASN LEU ILE PRO ASN LYS GLN ASP ARG THR LEU          
SEQRES   9 A  251  THR ILE VAL ASP THR GLY ILE GLY MET THR LYS ALA ASP          
SEQRES  10 A  251  LEU ILE ASN ASN LEU GLY THR ILE ALA LYS SER GLY THR          
SEQRES  11 A  251  LYS ALA PHE MET GLU ALA LEU GLN ALA GLY ALA ASP ILE          
SEQRES  12 A  251  SER MET ILE GLY GLN PHE GLY VAL GLY PHE TYR SER ALA          
SEQRES  13 A  251  TYR LEU VAL ALA GLU LYS VAL THR VAL ILE THR LYS HIS          
SEQRES  14 A  251  ASN ASP ASP GLU GLN TYR ALA TRP GLU SER SER ALA GLY          
SEQRES  15 A  251  GLY SER PHE THR VAL ARG THR ASP THR GLY GLU PRO MET          
SEQRES  16 A  251  GLY ARG GLY THR LYS VAL ILE LEU HIS LEU LYS GLU ASP          
SEQRES  17 A  251  GLN THR GLU TYR LEU GLU GLU ARG ARG ILE LYS GLU ILE          
SEQRES  18 A  251  VAL LYS LYS HIS SER GLN PHE ILE GLY TYR PRO ILE THR          
SEQRES  19 A  251  LEU PHE VAL GLU LYS GLU ARG ASP LYS GLU VAL SER ASP          
SEQRES  20 A  251  ASP GLU ALA GLU                                              
HET    4CD  A 901      23                                                       
HET    DMS  A 902       4                                                       
HETNAM     4CD 4-CHLORO-6-{[(2R)-2-(2-METHYLPHENYL)PYRROLIDIN-1-                
HETNAM   2 4CD  YL]CARBONYL}BENZENE-1,3-DIOL                                    
HETNAM     DMS DIMETHYL SULFOXIDE                                               
FORMUL   2  4CD    C18 H18 CL N O3                                              
FORMUL   3  DMS    C2 H6 O S                                                    
FORMUL   4  HOH   *150(H2 O)                                                    
HELIX    1   1 GLN A   23  THR A   36  1                                  14    
HELIX    2   2 GLU A   42  ASP A   66  1                                  25    
HELIX    3   3 PRO A   67  ASP A   71  5                                   5    
HELIX    4   4 THR A   99  LEU A  107  1                                   9    
HELIX    5   5 SER A  113  GLN A  123  1                                  11    
HELIX    6   6 ASP A  127  GLY A  135  5                                   9    
HELIX    7   7 VAL A  136  LEU A  143  5                                   8    
HELIX    8   8 GLU A  192  LEU A  198  5                                   7    
HELIX    9   9 GLU A  199  SER A  211  1                                  13    
SHEET    1   A 8 GLU A  18  ALA A  21  0                                        
SHEET    2   A 8 SER A 169  THR A 174 -1  O  PHE A 170   N  PHE A  20           
SHEET    3   A 8 TYR A 160  SER A 164 -1  N  ALA A 161   O  ARG A 173           
SHEET    4   A 8 ALA A 145  LYS A 153 -1  N  VAL A 150   O  TRP A 162           
SHEET    5   A 8 GLY A 183  LEU A 190 -1  O  ILE A 187   N  THR A 149           
SHEET    6   A 8 THR A  88  ASP A  93 -1  N  ILE A  91   O  VAL A 186           
SHEET    7   A 8 ILE A  78  ASN A  83 -1  N  ASN A  79   O  VAL A  92           
SHEET    8   A 8 ILE A 218  LEU A 220  1  O  THR A 219   N  LEU A  80           
SITE     1 AC1 12 ASN A  51  ALA A  55  TYR A  61  ASP A  93                    
SITE     2 AC1 12 GLY A  97  MET A  98  ASN A 106  PHE A 138                    
SITE     3 AC1 12 THR A 184  VAL A 186  HOH A 237  HOH A 238                    
SITE     1 AC2  5 GLU A  75  HIS A  77  ASN A  79  SER A 169                    
SITE     2 AC2  5 HOH A 375                                                     
CRYST1   67.425   87.476   98.944  90.00  90.00  90.00 I 2 2 2       8          
ORIGX1      1.000000  0.000000  0.000000        0.00000                         
ORIGX2      0.000000  1.000000  0.000000        0.00000                         
ORIGX3      0.000000  0.000000  1.000000        0.00000                         
SCALE1      0.014831  0.000000  0.000000        0.00000                         
SCALE2      0.000000  0.011432  0.000000        0.00000                         
SCALE3      0.000000  0.000000  0.010107        0.00000                         
ATOM      1  N   GLU A  16      74.226  60.616   9.710  1.00 47.96           N  
ATOM      2  CA  GLU A  16      75.489  60.331  10.446  1.00 45.54           C  
ATOM      3  C   GLU A  16      75.519  61.104  11.762  1.00 42.18           C  
ATOM      4  O   GLU A  16      74.824  62.109  11.925  1.00 41.17           O  
ATOM      5  CB  GLU A  16      76.701  60.725   9.595  1.00 48.78           C  
ATOM      6  CG  GLU A  16      76.819  62.221   9.342  1.00 54.07           C  
ATOM      7  CD  GLU A  16      78.032  62.584   8.502  1.00 59.22           C  
ATOM      8  OE1 GLU A  16      78.379  61.803   7.586  1.00 61.70           O  
ATOM      9  OE2 GLU A  16      78.640  63.651   8.756  1.00 58.76           O  
ATOM     10  N   VAL A  17      76.325  60.623  12.699  1.00 38.03           N  
ATOM     11  CA  VAL A  17      76.499  61.294  13.977  1.00 33.85           C  
ATOM     12  C   VAL A  17      77.818  62.052  13.977  1.00 31.57           C  
ATOM     13  O   VAL A  17      78.852  61.510  13.592  1.00 32.46           O  
ATOM     14  CB  VAL A  17      76.511  60.280  15.134  1.00 34.72           C  
ATOM     15  CG1 VAL A  17      76.741  60.999  16.453  1.00 34.10           C  
ATOM     16  CG2 VAL A  17      75.200  59.507  15.160  1.00 35.14           C  
ATOM     17  N   GLU A  18      77.783  63.308  14.399  1.00 28.53           N  
ATOM     18  CA  GLU A  18      79.010  64.081  14.552  1.00 27.24           C  
ATOM     19  C   GLU A  18      79.353  64.253  16.027  1.00 26.89           C  
ATOM     20  O   GLU A  18      78.479  64.539  16.843  1.00 26.19           O  
ATOM     21  CB  GLU A  18      78.859  65.447  13.883  1.00 30.10           C  
ATOM     22  CG  GLU A  18      78.900  65.394  12.362  1.00 32.14           C  
ATOM     23  CD  GLU A  18      78.651  66.748  11.736  1.00 34.72           C  
ATOM     24  OE1 GLU A  18      77.572  67.316  11.986  1.00 35.72           O  
ATOM     25  OE2 GLU A  18      79.532  67.246  11.001  1.00 35.50           O  
ATOM     26  N   THR A  19      80.627  64.066  16.359  1.00 25.66           N  
ATOM     27  CA  THR A  19      81.095  64.183  17.734  1.00 25.21           C  
ATOM     28  C   THR A  19      82.025  65.379  17.871  1.00 25.46           C  
ATOM     29  O   THR A  19      82.945  65.549  17.069  1.00 25.25           O  
ATOM     30  CB  THR A  19      81.859  62.915  18.176  1.00 24.98           C  
ATOM     31  OG1 THR A  19      81.010  61.771  18.032  1.00 24.09           O  
ATOM     32  CG2 THR A  19      82.294  63.039  19.631  1.00 24.30           C  
ATOM     33  N   PHE A  20      81.775  66.203  18.888  1.00 25.08           N  
ATOM     34  CA  PHE A  20      82.525  67.438  19.104  1.00 24.69           C  
ATOM     35  C   PHE A  20      83.144  67.425  20.494  1.00 24.36           C  
ATOM     36  O   PHE A  20      82.569  66.869  21.422  1.00 23.97           O  
ATOM     37  CB  PHE A  20      81.598  68.657  19.006  1.00 26.21           C  
ATOM     38  CG  PHE A  20      80.943  68.828  17.664  1.00 25.74           C  
ATOM     39  CD1 PHE A  20      79.787  68.132  17.348  1.00 26.53           C  
ATOM     40  CD2 PHE A  20      81.474  69.700  16.728  1.00 28.38           C  
ATOM     41  CE1 PHE A  20      79.169  68.305  16.119  1.00 26.45           C  
ATOM     42  CE2 PHE A  20      80.862  69.876  15.496  1.00 27.18           C  
ATOM     43  CZ  PHE A  20      79.710  69.177  15.194  1.00 25.73           C  
ATOM     44  N   ALA A  21      84.299  68.063  20.645  1.00 24.95           N  
ATOM     45  CA  ALA A  21      84.878  68.253  21.969  1.00 26.47           C  
ATOM     46  C   ALA A  21      84.322  69.529  22.592  1.00 26.80           C  
ATOM     47  O   ALA A  21      84.198  70.549  21.922  1.00 27.75           O  
ATOM     48  CB  ALA A  21      86.400  68.339  21.877  1.00 27.67           C  
ATOM     49  N   PHE A  22      83.979  69.473  23.875  1.00 26.58           N  
ATOM     50  CA  PHE A  22      83.690  70.696  24.608  1.00 26.88           C  
ATOM     51  C   PHE A  22      84.952  71.556  24.652  1.00 28.63           C  
ATOM     52  O   PHE A  22      86.066  71.035  24.739  1.00 27.96           O  
ATOM     53  CB  PHE A  22      83.247  70.380  26.038  1.00 25.47           C  
ATOM     54  CG  PHE A  22      81.831  69.896  26.141  1.00 24.66           C  
ATOM     55  CD1 PHE A  22      80.774  70.754  25.884  1.00 24.34           C  
ATOM     56  CD2 PHE A  22      81.556  68.587  26.495  1.00 24.06           C  
ATOM     57  CE1 PHE A  22      79.466  70.314  25.980  1.00 25.64           C  
ATOM     58  CE2 PHE A  22      80.251  68.139  26.593  1.00 24.77           C  
ATOM     59  CZ  PHE A  22      79.202  69.010  26.334  1.00 23.96           C  
ATOM     60  N   GLN A  23      84.774  72.870  24.588  1.00 28.13           N  
ATOM     61  CA  GLN A  23      85.878  73.793  24.812  1.00 30.68           C  
ATOM     62  C   GLN A  23      86.426  73.508  26.214  1.00 31.99           C  
ATOM     63  O   GLN A  23      85.681  73.087  27.101  1.00 28.01           O  
ATOM     64  CB  GLN A  23      85.376  75.239  24.703  1.00 33.02           C  
ATOM     65  CG  GLN A  23      86.476  76.294  24.604  1.00 37.06           C  
ATOM     66  CD  GLN A  23      86.992  76.726  25.963  1.00 40.76           C  
ATOM     67  OE1 GLN A  23      88.118  77.216  26.088  1.00 43.78           O  
ATOM     68  NE2 GLN A  23      86.170  76.547  26.992  1.00 39.67           N  
ATOM     69  N   ALA A  24      87.726  73.722  26.406  1.00 31.89           N  
ATOM     70  CA  ALA A  24      88.409  73.283  27.624  1.00 30.96           C  
ATOM     71  C   ALA A  24      87.729  73.765  28.907  1.00 30.43           C  
ATOM     72  O   ALA A  24      87.541  72.992  29.848  1.00 28.58           O  
ATOM     73  CB  ALA A  24      89.868  73.752  27.599  1.00 32.57           C  
ATOM     74  N   GLU A  25      87.359  75.039  28.944  1.00 31.28           N  
ATOM     75  CA  GLU A  25      86.799  75.628  30.155  1.00 32.25           C  
ATOM     76  C   GLU A  25      85.394  75.106  30.448  1.00 30.98           C  
ATOM     77  O   GLU A  25      84.978  75.033  31.605  1.00 30.62           O  
ATOM     78  CB  GLU A  25      86.776  77.150  30.029  1.00 35.95           C  
ATOM     79  CG  GLU A  25      88.163  77.768  29.892  1.00 43.05           C  
ATOM     80  CD  GLU A  25      88.126  79.174  29.319  1.00 47.40           C  
ATOM     81  OE1 GLU A  25      87.016  79.716  29.118  1.00 49.34           O  
ATOM     82  OE2 GLU A  25      89.211  79.737  29.068  1.00 50.06           O  
ATOM     83  N   ILE A  26      84.665  74.738  29.399  1.00 30.27           N  
ATOM     84  CA  ILE A  26      83.334  74.170  29.579  1.00 28.02           C  
ATOM     85  C   ILE A  26      83.422  72.749  30.107  1.00 27.22           C  
ATOM     86  O   ILE A  26      82.638  72.357  30.968  1.00 27.37           O  
ATOM     87  CB  ILE A  26      82.533  74.177  28.262  1.00 29.17           C  
ATOM     88  CG1 ILE A  26      82.172  75.619  27.895  1.00 29.88           C  
ATOM     89  CG2 ILE A  26      81.269  73.321  28.410  1.00 26.48           C  
ATOM     90  CD1 ILE A  26      81.576  75.770  26.517  1.00 33.87           C  
ATOM     91  N   ALA A  27      84.383  71.979  29.600  1.00 26.74           N  
ATOM     92  CA  ALA A  27      84.649  70.649  30.142  1.00 26.24           C  
ATOM     93  C   ALA A  27      84.998  70.753  31.621  1.00 25.76           C  
ATOM     94  O   ALA A  27      84.529  69.961  32.441  1.00 25.28           O  
ATOM     95  CB  ALA A  27      85.803  69.990  29.383  1.00 27.82           C  
ATOM     96  N   GLN A  28      85.831  71.731  31.955  1.00 25.48           N  
ATOM     97  CA  GLN A  28      86.212  71.965  33.340  1.00 26.92           C  
ATOM     98  C   GLN A  28      84.994  72.293  34.207  1.00 26.69           C  
ATOM     99  O   GLN A  28      84.854  71.778  35.320  1.00 24.84           O  
ATOM    100  CB  GLN A  28      87.223  73.111  33.414  1.00 30.07           C  
ATOM    101  CG  GLN A  28      87.793  73.335  34.802  1.00 36.21           C  
ATOM    102  CD  GLN A  28      88.830  74.442  34.835  1.00 39.77           C  
ATOM    103  OE1 GLN A  28      89.077  75.109  33.828  1.00 42.28           O  
ATOM    104  NE2 GLN A  28      89.443  74.641  35.997  1.00 41.43           N  
ATOM    105  N   LEU A  29      84.112  73.146  33.694  1.00 25.62           N  
ATOM    106  CA  LEU A  29      82.894  73.509  34.415  1.00 26.47           C  
ATOM    107  C   LEU A  29      82.008  72.287  34.645  1.00 26.44           C  
ATOM    108  O   LEU A  29      81.490  72.073  35.746  1.00 25.66           O  
ATOM    109  CB  LEU A  29      82.103  74.567  33.634  1.00 27.30           C  
ATOM    110  CG  LEU A  29      80.707  74.894  34.185  1.00 30.18           C  
ATOM    111  CD1 LEU A  29      80.809  75.435  35.607  1.00 31.30           C  
ATOM    112  CD2 LEU A  29      80.027  75.908  33.274  1.00 29.72           C  
ATOM    113  N   MET A  30      81.834  71.482  33.604  1.00 25.38           N  
ATOM    114  CA  MET A  30      80.969  70.319  33.708  1.00 25.64           C  
ATOM    115  C   MET A  30      81.506  69.335  34.748  1.00 26.33           C  
ATOM    116  O   MET A  30      80.743  68.750  35.517  1.00 26.78           O  
ATOM    117  CB  MET A  30      80.843  69.638  32.342  1.00 23.62           C  
ATOM    118  CG  MET A  30      80.067  70.454  31.323  1.00 25.37           C  
ATOM    119  SD  MET A  30      79.948  69.654  29.710  1.00 25.40           S  
ATOM    120  CE  MET A  30      78.716  68.370  30.043  1.00 21.80           C  
ATOM    121  N  ASER A  31      82.822  69.164  34.774  0.70 27.50           N  
ATOM    122  N  BSER A  31      82.823  69.160  34.776  0.30 26.00           N  
ATOM    123  CA ASER A  31      83.441  68.266  35.737  0.70 30.07           C  
ATOM    124  CA BSER A  31      83.443  68.260  35.740  0.30 26.35           C  
ATOM    125  C  ASER A  31      83.209  68.794  37.150  0.70 30.71           C  
ATOM    126  C  BSER A  31      83.256  68.788  37.159  0.30 28.36           C  
ATOM    127  O  ASER A  31      82.898  68.033  38.070  0.70 31.44           O  
ATOM    128  O  BSER A  31      83.027  68.021  38.095  0.30 28.85           O  
ATOM    129  CB ASER A  31      84.941  68.152  35.463  0.70 30.38           C  
ATOM    130  CB BSER A  31      84.935  68.105  35.435  0.30 24.08           C  
ATOM    131  OG ASER A  31      85.563  67.312  36.418  0.70 35.79           O  
ATOM    132  OG BSER A  31      85.134  67.430  34.205  0.30 18.22           O  
ATOM    133  N   LEU A  32      83.349  70.105  37.307  1.00 30.24           N  
ATOM    134  CA  LEU A  32      83.127  70.754  38.591  1.00 32.56           C  
ATOM    135  C   LEU A  32      81.687  70.544  39.064  1.00 33.86           C  
ATOM    136  O   LEU A  32      81.446  70.196  40.222  1.00 34.57           O  
ATOM    137  CB  LEU A  32      83.434  72.249  38.468  1.00 35.47           C  
ATOM    138  CG  LEU A  32      83.413  73.085  39.750  1.00 39.85           C  
ATOM    139  CD1 LEU A  32      84.281  74.324  39.569  1.00 41.37           C  
ATOM    140  CD2 LEU A  32      81.977  73.464  40.087  1.00 40.94           C  
ATOM    141  N   ILE A  33      80.732  70.740  38.163  1.00 31.63           N  
ATOM    142  CA  ILE A  33      79.327  70.531  38.494  1.00 31.59           C  
ATOM    143  C   ILE A  33      79.045  69.088  38.902  1.00 32.30           C  
ATOM    144  O   ILE A  33      78.281  68.836  39.833  1.00 30.56           O  
ATOM    145  CB  ILE A  33      78.421  70.920  37.303  1.00 30.24           C  
ATOM    146  CG1 ILE A  33      78.438  72.439  37.132  1.00 29.05           C  
ATOM    147  CG2 ILE A  33      77.003  70.399  37.519  1.00 31.16           C  
ATOM    148  CD1 ILE A  33      77.701  72.929  35.913  1.00 31.77           C  
ATOM    149  N   ILE A  34      79.672  68.141  38.212  1.00 34.43           N  
ATOM    150  CA  ILE A  34      79.467  66.725  38.502  1.00 35.08           C  
ATOM    151  C   ILE A  34      80.165  66.254  39.785  1.00 35.23           C  
ATOM    152  O   ILE A  34      79.642  65.400  40.501  1.00 34.00           O  
ATOM    153  CB  ILE A  34      79.938  65.851  37.313  1.00 36.27           C  
ATOM    154  CG1 ILE A  34      79.023  66.090  36.109  1.00 34.83           C  
ATOM    155  CG2 ILE A  34      79.932  64.385  37.697  1.00 35.83           C  
ATOM    156  CD1 ILE A  34      79.496  65.426  34.844  1.00 36.06           C  
ATOM    157  N   ASN A  35      81.334  66.812  40.085  1.00 36.37           N  
ATOM    158  CA  ASN A  35      82.141  66.292  41.186  1.00 38.01           C  
ATOM    159  C   ASN A  35      82.007  67.056  42.505  1.00 38.23           C  
ATOM    160  O   ASN A  35      82.292  66.511  43.570  1.00 39.01           O  
ATOM    161  CB  ASN A  35      83.615  66.234  40.771  1.00 39.33           C  
ATOM    162  CG  ASN A  35      83.847  65.321  39.579  1.00 39.12           C  
ATOM    163  OD1 ASN A  35      83.252  64.249  39.477  1.00 41.12           O  
ATOM    164  ND2 ASN A  35      84.712  65.746  38.670  1.00 41.66           N  
ATOM    165  N   THR A  36      81.575  68.310  42.442  1.00 39.07           N  
ATOM    166  CA  THR A  36      81.467  69.138  43.644  1.00 39.29           C  
ATOM    167  C   THR A  36      80.289  68.698  44.512  1.00 38.24           C  
ATOM    168  O   THR A  36      79.187  68.494  44.011  1.00 36.10           O  
ATOM    169  CB  THR A  36      81.274  70.626  43.279  1.00 40.75           C  
ATOM    170  OG1 THR A  36      82.406  71.084  42.529  1.00 42.88           O  
ATOM    171  CG2 THR A  36      81.127  71.475  44.537  1.00 41.42           C  
ATOM    172  N   PHE A  37      80.521  68.549  45.813  1.00 36.84           N  
ATOM    173  CA  PHE A  37      79.419  68.271  46.727  1.00 36.02           C  
ATOM    174  C   PHE A  37      78.541  69.508  46.838  1.00 34.38           C  
ATOM    175  O   PHE A  37      79.006  70.585  47.216  1.00 33.01           O  
ATOM    176  CB  PHE A  37      79.929  67.890  48.120  1.00 36.81           C  
ATOM    177  CG  PHE A  37      78.826  67.659  49.120  1.00 36.95           C  
ATOM    178  CD1 PHE A  37      78.075  66.496  49.087  1.00 37.21           C  
ATOM    179  CD2 PHE A  37      78.525  68.616  50.078  1.00 37.57           C  
ATOM    180  CE1 PHE A  37      77.042  66.290  49.991  1.00 39.05           C  
ATOM    181  CE2 PHE A  37      77.493  68.415  50.984  1.00 37.57           C  
ATOM    182  CZ  PHE A  37      76.752  67.252  50.940  1.00 36.27           C  
ATOM    183  N   TYR A  38      77.268  69.349  46.506  1.00 34.61           N  
ATOM    184  CA  TYR A  38      76.340  70.471  46.519  1.00 34.64           C  
ATOM    185  C   TYR A  38      74.913  69.940  46.597  1.00 34.03           C  
ATOM    186  O   TYR A  38      74.427  69.292  45.669  1.00 32.59           O  
ATOM    187  CB  TYR A  38      76.530  71.321  45.256  1.00 35.84           C  
ATOM    188  CG  TYR A  38      75.704  72.588  45.243  1.00 38.00           C  
ATOM    189  CD1 TYR A  38      76.058  73.677  46.031  1.00 38.79           C  
ATOM    190  CD2 TYR A  38      74.564  72.693  44.455  1.00 38.61           C  
ATOM    191  CE1 TYR A  38      75.301  74.831  46.041  1.00 39.99           C  
ATOM    192  CE2 TYR A  38      73.799  73.847  44.457  1.00 39.68           C  
ATOM    193  CZ  TYR A  38      74.174  74.912  45.255  1.00 40.53           C  
ATOM    194  OH  TYR A  38      73.414  76.058  45.278  1.00 43.30           O  
ATOM    195  N   SER A  39      74.249  70.215  47.716  1.00 32.70           N  
ATOM    196  CA  SER A  39      72.965  69.599  48.017  1.00 31.87           C  
ATOM    197  C   SER A  39      71.798  70.287  47.311  1.00 31.75           C  
ATOM    198  O   SER A  39      70.773  69.657  47.048  1.00 33.10           O  
ATOM    199  CB  SER A  39      72.722  69.605  49.533  1.00 31.24           C  
ATOM    200  OG  SER A  39      73.636  68.747  50.200  1.00 29.46           O  
ATOM    201  N   ASN A  40      71.962  71.571  47.007  1.00 30.92           N  
ATOM    202  CA  ASN A  40      70.883  72.388  46.448  1.00 32.86           C  
ATOM    203  C   ASN A  40      70.733  72.144  44.944  1.00 31.04           C  
ATOM    204  O   ASN A  40      70.855  73.066  44.139  1.00 33.13           O  
ATOM    205  CB  ASN A  40      71.174  73.872  46.714  1.00 32.93           C  
ATOM    206  CG  ASN A  40      70.020  74.785  46.324  1.00 35.77           C  
ATOM    207  OD1 ASN A  40      70.226  75.961  46.011  1.00 37.11           O  
ATOM    208  ND2 ASN A  40      68.804  74.252  46.344  1.00 32.52           N  
ATOM    209  N   LYS A  41      70.459  70.898  44.573  1.00 31.16           N  
ATOM    210  CA  LYS A  41      70.448  70.507  43.166  1.00 30.17           C  
ATOM    211  C   LYS A  41      69.232  71.012  42.402  1.00 30.20           C  
ATOM    212  O   LYS A  41      69.270  71.122  41.173  1.00 29.73           O  
ATOM    213  CB  LYS A  41      70.532  68.985  43.040  1.00 31.07           C  
ATOM    214  CG  LYS A  41      71.899  68.419  43.399  1.00 31.19           C  
ATOM    215  CD  LYS A  41      71.880  66.906  43.426  1.00 33.43           C  
ATOM    216  CE  LYS A  41      73.264  66.346  43.722  1.00 36.10           C  
ATOM    217  NZ  LYS A  41      74.171  66.519  42.551  1.00 37.05           N  
ATOM    218  N   GLU A  42      68.160  71.325  43.122  1.00 27.56           N  
ATOM    219  CA  GLU A  42      66.890  71.664  42.486  1.00 28.12           C  
ATOM    220  C   GLU A  42      66.990  72.861  41.545  1.00 26.62           C  
ATOM    221  O   GLU A  42      66.138  73.042  40.680  1.00 28.12           O  
ATOM    222  CB  GLU A  42      65.820  71.944  43.546  1.00 28.11           C  
ATOM    223  CG  GLU A  42      66.020  73.242  44.307  1.00 31.16           C  
ATOM    224  CD  GLU A  42      65.007  73.420  45.429  1.00 33.70           C  
ATOM    225  OE1 GLU A  42      64.656  72.417  46.084  1.00 33.91           O  
ATOM    226  OE2 GLU A  42      64.562  74.563  45.650  1.00 36.97           O  
ATOM    227  N   ILE A  43      68.024  73.678  41.710  1.00 25.94           N  
ATOM    228  CA  ILE A  43      68.153  74.887  40.908  1.00 26.00           C  
ATOM    229  C   ILE A  43      68.285  74.616  39.413  1.00 24.48           C  
ATOM    230  O   ILE A  43      68.088  75.519  38.608  1.00 25.15           O  
ATOM    231  CB  ILE A  43      69.365  75.743  41.346  1.00 29.45           C  
ATOM    232  CG1 ILE A  43      70.638  74.899  41.296  1.00 31.02           C  
ATOM    233  CG2 ILE A  43      69.121  76.324  42.741  1.00 30.80           C  
ATOM    234  CD1 ILE A  43      71.900  75.713  41.181  1.00 35.32           C  
ATOM    235  N   PHE A  44      68.614  73.385  39.032  1.00 23.31           N  
ATOM    236  CA  PHE A  44      68.707  73.062  37.609  1.00 23.45           C  
ATOM    237  C   PHE A  44      67.402  73.417  36.887  1.00 25.23           C  
ATOM    238  O   PHE A  44      67.425  73.887  35.750  1.00 24.66           O  
ATOM    239  CB  PHE A  44      69.023  71.573  37.401  1.00 24.19           C  
ATOM    240  CG  PHE A  44      67.818  70.674  37.502  1.00 23.49           C  
ATOM    241  CD1 PHE A  44      67.443  70.135  38.721  1.00 22.87           C  
ATOM    242  CD2 PHE A  44      67.036  70.405  36.380  1.00 21.15           C  
ATOM    243  CE1 PHE A  44      66.298  69.342  38.829  1.00 23.50           C  
ATOM    244  CE2 PHE A  44      65.895  69.618  36.476  1.00 22.17           C  
ATOM    245  CZ  PHE A  44      65.524  69.086  37.704  1.00 23.90           C  
ATOM    246  N   LEU A  45      66.265  73.197  37.543  1.00 25.71           N  
ATOM    247  CA  LEU A  45      64.977  73.388  36.880  1.00 26.60           C  
ATOM    248  C   LEU A  45      64.710  74.869  36.636  1.00 25.67           C  
ATOM    249  O   LEU A  45      64.222  75.253  35.573  1.00 22.90           O  
ATOM    250  CB  LEU A  45      63.842  72.782  37.712  1.00 26.08           C  
ATOM    251  CG  LEU A  45      62.471  72.773  37.022  1.00 28.11           C  
ATOM    252  CD1 LEU A  45      62.556  72.001  35.708  1.00 26.18           C  
ATOM    253  CD2 LEU A  45      61.438  72.143  37.944  1.00 28.76           C  
ATOM    254  N   ARG A  46      65.045  75.700  37.618  1.00 26.55           N  
ATOM    255  CA  ARG A  46      64.972  77.146  37.450  1.00 26.87           C  
ATOM    256  C   ARG A  46      65.781  77.610  36.236  1.00 25.17           C  
ATOM    257  O   ARG A  46      65.325  78.444  35.459  1.00 24.31           O  
ATOM    258  CB  ARG A  46      65.501  77.852  38.705  1.00 29.37           C  
ATOM    259  CG  ARG A  46      65.586  79.366  38.578  1.00 33.08           C  
ATOM    260  CD  ARG A  46      66.338  79.984  39.755  1.00 36.56           C  
ATOM    261  NE  ARG A  46      67.740  79.584  39.755  1.00 38.51           N  
ATOM    262  CZ  ARG A  46      68.535  79.612  40.821  1.00 41.09           C  
ATOM    263  NH1 ARG A  46      68.070  80.027  41.994  1.00 40.08           N  
ATOM    264  NH2 ARG A  46      69.797  79.212  40.712  1.00 41.08           N  
ATOM    265  N   GLU A  47      66.985  77.070  36.079  1.00 23.79           N  
ATOM    266  CA  GLU A  47      67.876  77.526  35.017  1.00 24.41           C  
ATOM    267  C   GLU A  47      67.343  77.119  33.647  1.00 23.62           C  
ATOM    268  O   GLU A  47      67.435  77.883  32.683  1.00 23.97           O  
ATOM    269  CB  GLU A  47      69.283  76.953  35.216  1.00 26.31           C  
ATOM    270  CG  GLU A  47      69.951  77.384  36.509  1.00 28.43           C  
ATOM    271  CD  GLU A  47      69.965  78.893  36.698  1.00 31.00           C  
ATOM    272  OE1 GLU A  47      70.129  79.634  35.702  1.00 30.27           O  
ATOM    273  OE2 GLU A  47      69.812  79.339  37.853  1.00 32.48           O  
ATOM    274  N   LEU A  48      66.775  75.919  33.562  1.00 23.09           N  
ATOM    275  CA  LEU A  48      66.260  75.431  32.285  1.00 24.62           C  
ATOM    276  C   LEU A  48      64.969  76.152  31.911  1.00 23.02           C  
ATOM    277  O   LEU A  48      64.756  76.485  30.746  1.00 24.33           O  
ATOM    278  CB  LEU A  48      66.032  73.914  32.341  1.00 21.88           C  
ATOM    279  CG  LEU A  48      67.303  73.069  32.504  1.00 23.33           C  
ATOM    280  CD1 LEU A  48      66.942  71.600  32.645  1.00 22.87           C  
ATOM    281  CD2 LEU A  48      68.225  73.290  31.313  1.00 24.60           C  
ATOM    282  N   ILE A  49      64.114  76.411  32.894  1.00 22.38           N  
ATOM    283  CA  ILE A  49      62.917  77.194  32.629  1.00 22.96           C  
ATOM    284  C   ILE A  49      63.280  78.621  32.212  1.00 23.45           C  
ATOM    285  O   ILE A  49      62.655  79.193  31.319  1.00 23.60           O  
ATOM    286  CB  ILE A  49      61.985  77.234  33.857  1.00 22.84           C  
ATOM    287  CG1 ILE A  49      61.352  75.853  34.064  1.00 23.97           C  
ATOM    288  CG2 ILE A  49      60.908  78.298  33.658  1.00 23.85           C  
ATOM    289  CD1 ILE A  49      60.553  75.719  35.351  1.00 25.49           C  
ATOM    290  N  ASER A  50      64.300  79.187  32.853  0.50 21.74           N  
ATOM    291  N  BSER A  50      64.302  79.191  32.841  0.50 22.30           N  
ATOM    292  CA ASER A  50      64.786  80.511  32.477  0.50 22.24           C  
ATOM    293  CA BSER A  50      64.754  80.525  32.459  0.50 23.22           C  
ATOM    294  C  ASER A  50      65.223  80.528  31.017  0.50 22.42           C  
ATOM    295  C  BSER A  50      65.257  80.553  31.019  0.50 22.96           C  
ATOM    296  O  ASER A  50      64.883  81.444  30.269  0.50 20.64           O  
ATOM    297  O  BSER A  50      64.992  81.502  30.283  0.50 21.08           O  
ATOM    298  CB ASER A  50      65.964  80.922  33.364  0.50 22.61           C  
ATOM    299  CB BSER A  50      65.856  81.005  33.405  0.50 24.42           C  
ATOM    300  OG ASER A  50      66.536  82.138  32.912  0.50 20.67           O  
ATOM    301  OG BSER A  50      65.339  81.218  34.706  0.50 25.68           O  
ATOM    302  N   ASN A  51      65.977  79.509  30.614  1.00 22.11           N  
ATOM    303  CA  ASN A  51      66.428  79.403  29.233  1.00 23.50           C  
ATOM    304  C   ASN A  51      65.258  79.321  28.253  1.00 21.15           C  
ATOM    305  O   ASN A  51      65.282  79.960  27.200  1.00 20.95           O  
ATOM    306  CB  ASN A  51      67.330  78.170  29.063  1.00 22.57           C  
ATOM    307  CG  ASN A  51      68.750  78.413  29.542  1.00 26.98           C  
ATOM    308  OD1 ASN A  51      69.051  79.453  30.125  1.00 26.64           O  
ATOM    309  ND2 ASN A  51      69.636  77.452  29.286  1.00 25.63           N  
ATOM    310  N   SER A  52      64.242  78.528  28.591  1.00 19.55           N  
ATOM    311  CA  SER A  52      63.062  78.408  27.738  1.00 21.22           C  
ATOM    312  C   SER A  52      62.354  79.761  27.633  1.00 20.91           C  
ATOM    313  O   SER A  52      61.940  80.171  26.550  1.00 22.90           O  
ATOM    314  CB  SER A  52      62.086  77.360  28.303  1.00 21.74           C  
ATOM    315  OG  SER A  52      62.641  76.053  28.266  1.00 20.73           O  
ATOM    316  N   SER A  53      62.231  80.455  28.761  1.00 21.01           N  
ATOM    317  CA  SER A  53      61.613  81.778  28.787  1.00 22.71           C  
ATOM    318  C   SER A  53      62.348  82.751  27.860  1.00 22.94           C  
ATOM    319  O   SER A  53      61.719  83.518  27.126  1.00 22.26           O  
ATOM    320  CB  SER A  53      61.607  82.324  30.222  1.00 25.16           C  
ATOM    321  OG  SER A  53      61.045  83.626  30.279  1.00 25.93           O  
ATOM    322  N   ASP A  54      63.678  82.709  27.882  1.00 24.18           N  
ATOM    323  CA  ASP A  54      64.477  83.576  27.012  1.00 25.14           C  
ATOM    324  C   ASP A  54      64.243  83.248  25.534  1.00 25.38           C  
ATOM    325  O   ASP A  54      64.146  84.149  24.702  1.00 25.19           O  
ATOM    326  CB  ASP A  54      65.972  83.439  27.337  1.00 26.04           C  
ATOM    327  CG  ASP A  54      66.336  84.024  28.697  1.00 28.23           C  
ATOM    328  OD1 ASP A  54      65.494  84.726  29.297  1.00 27.68           O  
ATOM    329  OD2 ASP A  54      67.467  83.777  29.166  1.00 30.47           O  
ATOM    330  N   ALA A  55      64.142  81.959  25.215  1.00 25.63           N  
ATOM    331  CA  ALA A  55      63.905  81.525  23.839  1.00 24.37           C  
ATOM    332  C   ALA A  55      62.515  81.930  23.370  1.00 23.81           C  
ATOM    333  O   ALA A  55      62.321  82.299  22.217  1.00 23.40           O  
ATOM    334  CB  ALA A  55      64.060  80.021  23.734  1.00 24.77           C  
ATOM    335  N   LEU A  56      61.548  81.838  24.272  1.00 23.57           N  
ATOM    336  CA  LEU A  56      60.189  82.271  23.991  1.00 23.98           C  
ATOM    337  C   LEU A  56      60.130  83.788  23.793  1.00 24.39           C  
ATOM    338  O   LEU A  56      59.477  84.268  22.866  1.00 24.38           O  
ATOM    339  CB  LEU A  56      59.271  81.835  25.136  1.00 23.19           C  
ATOM    340  CG  LEU A  56      59.038  80.321  25.211  1.00 21.98           C  
ATOM    341  CD1 LEU A  56      58.497  79.935  26.582  1.00 21.17           C  
ATOM    342  CD2 LEU A  56      58.069  79.907  24.108  1.00 21.67           C  
ATOM    343  N   ASP A  57      60.826  84.534  24.650  1.00 24.85           N  
ATOM    344  CA  ASP A  57      60.963  85.980  24.466  1.00 26.63           C  
ATOM    345  C   ASP A  57      61.460  86.307  23.060  1.00 26.25           C  
ATOM    346  O   ASP A  57      60.950  87.223  22.415  1.00 24.30           O  
ATOM    347  CB  ASP A  57      61.951  86.579  25.476  1.00 27.67           C  
ATOM    348  CG  ASP A  57      61.341  86.802  26.849  1.00 27.58           C  
ATOM    349  OD1 ASP A  57      60.106  86.692  26.987  1.00 29.98           O  
ATOM    350  OD2 ASP A  57      62.109  87.092  27.793  1.00 28.72           O  
ATOM    351  N   LYS A  58      62.457  85.562  22.589  1.00 23.52           N  
ATOM    352  CA  LYS A  58      63.082  85.863  21.303  1.00 26.41           C  
ATOM    353  C   LYS A  58      62.139  85.662  20.125  1.00 26.42           C  
ATOM    354  O   LYS A  58      62.090  86.500  19.229  1.00 26.10           O  
ATOM    355  CB  LYS A  58      64.339  85.008  21.089  1.00 28.75           C  
ATOM    356  CG  LYS A  58      65.508  85.387  21.985  1.00 34.87           C  
ATOM    357  CD  LYS A  58      66.811  84.725  21.536  1.00 36.93           C  
ATOM    358  CE  LYS A  58      67.441  85.456  20.360  1.00 38.70           C  
ATOM    359  NZ  LYS A  58      68.862  85.043  20.150  1.00 39.67           N  
ATOM    360  N   ILE A  59      61.395  84.558  20.106  1.00 25.33           N  
ATOM    361  CA  ILE A  59      60.504  84.319  18.977  1.00 26.11           C  
ATOM    362  C   ILE A  59      59.330  85.303  19.009  1.00 26.95           C  
ATOM    363  O   ILE A  59      58.864  85.754  17.964  1.00 28.30           O  
ATOM    364  CB  ILE A  59      59.975  82.849  18.948  1.00 25.94           C  
ATOM    365  CG1 ILE A  59      59.085  82.647  17.720  1.00 26.06           C  
ATOM    366  CG2 ILE A  59      59.220  82.522  20.215  1.00 23.99           C  
ATOM    367  CD1 ILE A  59      59.845  82.686  16.405  1.00 23.59           C  
ATOM    368  N  AARG A  60      58.867  85.646  20.207  0.50 27.08           N  
ATOM    369  N  BARG A  60      58.872  85.655  20.205  0.50 27.34           N  
ATOM    370  CA AARG A  60      57.827  86.663  20.356  0.50 28.68           C  
ATOM    371  CA BARG A  60      57.823  86.662  20.337  0.50 29.08           C  
ATOM    372  C  AARG A  60      58.304  87.994  19.777  0.50 29.32           C  
ATOM    373  C  BARG A  60      58.307  87.995  19.769  0.50 29.60           C  
ATOM    374  O  AARG A  60      57.636  88.596  18.935  0.50 29.56           O  
ATOM    375  O  BARG A  60      57.647  88.600  18.924  0.50 29.79           O  
ATOM    376  CB AARG A  60      57.473  86.843  21.835  0.50 29.98           C  
ATOM    377  CB BARG A  60      57.437  86.842  21.808  0.50 30.78           C  
ATOM    378  CG AARG A  60      56.608  88.065  22.128  0.50 32.59           C  
ATOM    379  CG BARG A  60      56.299  87.832  22.034  0.50 33.75           C  
ATOM    380  CD AARG A  60      55.317  88.041  21.328  0.50 34.59           C  
ATOM    381  CD BARG A  60      55.947  87.942  23.507  0.50 36.05           C  
ATOM    382  NE AARG A  60      54.359  87.077  21.860  0.50 37.98           N  
ATOM    383  NE BARG A  60      57.004  88.594  24.274  0.50 39.24           N  
ATOM    384  CZ AARG A  60      53.442  86.454  21.127  0.50 39.19           C  
ATOM    385  CZ BARG A  60      57.050  88.627  25.601  0.50 39.14           C  
ATOM    386  NH1AARG A  60      53.357  86.692  19.824  0.50 38.55           N  
ATOM    387  NH1BARG A  60      56.097  88.042  26.313  0.50 39.14           N  
ATOM    388  NH2AARG A  60      52.608  85.594  21.696  0.50 40.57           N  
ATOM    389  NH2BARG A  60      58.051  89.243  26.217  0.50 40.10           N  
ATOM    390  N   TYR A  61      59.470  88.438  20.233  1.00 29.16           N  
ATOM    391  CA  TYR A  61      60.080  89.677  19.759  1.00 29.12           C  
ATOM    392  C   TYR A  61      60.160  89.675  18.231  1.00 31.26           C  
ATOM    393  O   TYR A  61      59.780  90.648  17.586  1.00 29.63           O  
ATOM    394  CB  TYR A  61      61.479  89.816  20.373  1.00 28.79           C  
ATOM    395  CG  TYR A  61      62.158  91.162  20.195  1.00 25.82           C  
ATOM    396  CD1 TYR A  61      62.119  92.123  21.205  1.00 27.07           C  
ATOM    397  CD2 TYR A  61      62.903  91.441  19.055  1.00 25.85           C  
ATOM    398  CE1 TYR A  61      62.814  93.324  21.087  1.00 22.34           C  
ATOM    399  CE2 TYR A  61      63.596  92.635  18.925  1.00 25.46           C  
ATOM    400  CZ  TYR A  61      63.549  93.571  19.947  1.00 25.37           C  
ATOM    401  OH  TYR A  61      64.251  94.751  19.828  1.00 25.77           O  
ATOM    402  N   GLU A  62      60.635  88.577  17.647  1.00 31.79           N  
ATOM    403  CA  GLU A  62      60.737  88.494  16.193  1.00 34.02           C  
ATOM    404  C   GLU A  62      59.382  88.470  15.500  1.00 33.92           C  
ATOM    405  O   GLU A  62      59.233  89.014  14.405  1.00 34.95           O  
ATOM    406  CB  GLU A  62      61.541  87.260  15.774  1.00 35.83           C  
ATOM    407  CG  GLU A  62      63.032  87.381  16.046  1.00 40.71           C  
ATOM    408  CD  GLU A  62      63.861  86.376  15.261  1.00 44.31           C  
ATOM    409  OE1 GLU A  62      63.274  85.570  14.503  1.00 44.78           O  
ATOM    410  OE2 GLU A  62      65.103  86.394  15.408  1.00 46.60           O  
ATOM    411  N   SER A  63      58.396  87.839  16.127  1.00 34.36           N  
ATOM    412  CA  SER A  63      57.074  87.724  15.521  1.00 35.73           C  
ATOM    413  C   SER A  63      56.369  89.082  15.431  1.00 37.19           C  
ATOM    414  O   SER A  63      55.471  89.264  14.610  1.00 37.30           O  
ATOM    415  CB  SER A  63      56.203  86.754  16.320  1.00 33.75           C  
ATOM    416  OG  SER A  63      55.867  87.298  17.585  1.00 34.92           O  
ATOM    417  N   LEU A  64      56.773  90.029  16.275  1.00 39.18           N  
ATOM    418  CA  LEU A  64      56.105  91.330  16.327  1.00 41.85           C  
ATOM    419  C   LEU A  64      56.321  92.108  15.039  1.00 43.72           C  
ATOM    420  O   LEU A  64      55.473  92.904  14.634  1.00 45.37           O  
ATOM    421  CB  LEU A  64      56.618  92.161  17.503  1.00 40.20           C  
ATOM    422  CG  LEU A  64      56.352  91.619  18.906  1.00 39.68           C  
ATOM    423  CD1 LEU A  64      56.756  92.664  19.929  1.00 39.97           C  
ATOM    424  CD2 LEU A  64      54.884  91.264  19.060  1.00 40.96           C  
ATOM    425  N   THR A  65      57.460  91.873  14.399  1.00 45.00           N  
ATOM    426  CA  THR A  65      57.780  92.540  13.148  1.00 46.21           C  
ATOM    427  C   THR A  65      57.519  91.625  11.956  1.00 46.84           C  
ATOM    428  O   THR A  65      57.223  92.098  10.861  1.00 48.34           O  
ATOM    429  CB  THR A  65      59.251  93.002  13.131  1.00 47.64           C  
ATOM    430  OG1 THR A  65      60.117  91.868  13.263  1.00 48.81           O  
ATOM    431  CG2 THR A  65      59.513  93.964  14.283  1.00 46.48           C  
ATOM    432  N   ASP A  66      57.624  90.316  12.170  1.00 46.70           N  
ATOM    433  CA  ASP A  66      57.292  89.342  11.132  1.00 45.24           C  
ATOM    434  C   ASP A  66      56.457  88.187  11.683  1.00 45.28           C  
ATOM    435  O   ASP A  66      56.992  87.165  12.107  1.00 43.91           O  
ATOM    436  CB  ASP A  66      58.566  88.786  10.496  1.00 45.15           C  
ATOM    437  CG  ASP A  66      58.276  87.767   9.413  1.00 46.58           C  
ATOM    438  OD1 ASP A  66      57.090  87.433   9.217  1.00 49.60           O  
ATOM    439  OD2 ASP A  66      59.228  87.297   8.757  1.00 46.73           O  
ATOM    440  N   PRO A  67      55.126  88.334  11.665  1.00 44.99           N  
ATOM    441  CA  PRO A  67      54.208  87.344  12.242  1.00 44.77           C  
ATOM    442  C   PRO A  67      54.321  85.939  11.648  1.00 43.09           C  
ATOM    443  O   PRO A  67      53.959  84.959  12.299  1.00 44.04           O  
ATOM    444  CB  PRO A  67      52.826  87.956  12.006  1.00 45.67           C  
ATOM    445  CG  PRO A  67      53.088  89.431  11.901  1.00 46.15           C  
ATOM    446  CD  PRO A  67      54.413  89.538  11.203  1.00 45.36           C  
ATOM    447  N   SER A  68      54.823  85.838  10.421  1.00 41.55           N  
ATOM    448  CA  SER A  68      54.880  84.551   9.731  1.00 41.27           C  
ATOM    449  C   SER A  68      55.870  83.593  10.393  1.00 39.90           C  
ATOM    450  O   SER A  68      55.919  82.409  10.062  1.00 38.83           O  
ATOM    451  CB  SER A  68      55.272  84.745   8.264  1.00 40.70           C  
ATOM    452  OG  SER A  68      56.639  85.100   8.142  1.00 44.00           O  
ATOM    453  N   LYS A  69      56.664  84.105  11.324  1.00 37.89           N  
ATOM    454  CA  LYS A  69      57.606  83.255  12.035  1.00 37.07           C  
ATOM    455  C   LYS A  69      56.898  82.406  13.083  1.00 36.14           C  
ATOM    456  O   LYS A  69      57.502  81.522  13.688  1.00 33.98           O  
ATOM    457  CB  LYS A  69      58.698  84.106  12.681  1.00 37.25           C  
ATOM    458  CG  LYS A  69      59.746  84.566  11.678  1.00 38.80           C  
ATOM    459  CD  LYS A  69      60.773  85.475  12.305  1.00 38.97           C  
ATOM    460  CE  LYS A  69      61.847  85.832  11.297  1.00 40.09           C  
ATOM    461  NZ  LYS A  69      62.835  86.779  11.881  1.00 44.31           N  
ATOM    462  N   LEU A  70      55.613  82.676  13.289  1.00 34.90           N  
ATOM    463  CA  LEU A  70      54.790  81.838  14.155  1.00 34.83           C  
ATOM    464  C   LEU A  70      53.969  80.826  13.345  1.00 35.90           C  
ATOM    465  O   LEU A  70      53.154  80.088  13.900  1.00 35.42           O  
ATOM    466  CB  LEU A  70      53.861  82.708  15.012  1.00 33.75           C  
ATOM    467  CG  LEU A  70      54.514  83.597  16.077  1.00 34.37           C  
ATOM    468  CD1 LEU A  70      53.441  84.385  16.808  1.00 35.68           C  
ATOM    469  CD2 LEU A  70      55.299  82.743  17.062  1.00 33.20           C  
ATOM    470  N   ASP A  71      54.192  80.787  12.035  1.00 36.28           N  
ATOM    471  CA  ASP A  71      53.541  79.793  11.188  1.00 37.03           C  
ATOM    472  C   ASP A  71      53.849  78.377  11.665  1.00 37.75           C  
ATOM    473  O   ASP A  71      53.064  77.453  11.443  1.00 37.06           O  
ATOM    474  CB  ASP A  71      53.995  79.948   9.734  1.00 38.78           C  
ATOM    475  CG  ASP A  71      53.336  81.124   9.035  1.00 40.49           C  
ATOM    476  OD1 ASP A  71      52.540  81.837   9.683  1.00 42.57           O  
ATOM    477  OD2 ASP A  71      53.615  81.332   7.837  1.00 42.88           O  
ATOM    478  N   SER A  72      54.996  78.214  12.318  1.00 35.16           N  
ATOM    479  CA  SER A  72      55.428  76.917  12.825  1.00 34.85           C  
ATOM    480  C   SER A  72      54.877  76.629  14.223  1.00 35.51           C  
ATOM    481  O   SER A  72      55.308  75.684  14.883  1.00 36.40           O  
ATOM    482  CB  SER A  72      56.954  76.859  12.856  1.00 33.52           C  
ATOM    483  OG  SER A  72      57.477  77.977  13.552  1.00 33.83           O  
ATOM    484  N   GLY A  73      53.930  77.451  14.667  1.00 35.33           N  
ATOM    485  CA  GLY A  73      53.330  77.270  15.979  1.00 35.19           C  
ATOM    486  C   GLY A  73      53.075  78.594  16.675  1.00 35.09           C  
ATOM    487  O   GLY A  73      54.009  79.352  16.944  1.00 34.41           O  
ATOM    488  N   LYS A  74      51.812  78.882  16.970  1.00 35.41           N  
ATOM    489  CA  LYS A  74      51.462  80.169  17.556  1.00 36.27           C  
ATOM    490  C   LYS A  74      51.568  80.192  19.075  1.00 35.16           C  
ATOM    491  O   LYS A  74      51.861  81.235  19.657  1.00 33.92           O  
ATOM    492  CB  LYS A  74      50.049  80.585  17.136  1.00 39.98           C  
ATOM    493  CG  LYS A  74      49.934  80.986  15.671  1.00 43.94           C  
ATOM    494  CD  LYS A  74      48.583  81.626  15.384  1.00 48.07           C  
ATOM    495  CE  LYS A  74      48.484  82.112  13.947  1.00 51.17           C  
ATOM    496  NZ  LYS A  74      47.175  82.787  13.683  1.00 54.00           N  
ATOM    497  N   GLU A  75      51.336  79.056  19.724  1.00 33.14           N  
ATOM    498  CA  GLU A  75      51.343  79.053  21.180  1.00 34.35           C  
ATOM    499  C   GLU A  75      52.754  79.087  21.750  1.00 32.31           C  
ATOM    500  O   GLU A  75      53.646  78.377  21.285  1.00 33.45           O  
ATOM    501  CB  GLU A  75      50.605  77.839  21.752  1.00 37.32           C  
ATOM    502  CG  GLU A  75      50.744  77.793  23.271  1.00 45.30           C  
ATOM    503  CD  GLU A  75      49.692  76.957  23.974  1.00 49.46           C  
ATOM    504  OE1 GLU A  75      48.767  76.445  23.304  1.00 53.82           O  
ATOM    505  OE2 GLU A  75      49.800  76.821  25.213  1.00 48.94           O  
ATOM    506  N   LEU A  76      52.944  79.930  22.758  1.00 30.03           N  
ATOM    507  CA  LEU A  76      54.233  80.070  23.417  1.00 28.36           C  
ATOM    508  C   LEU A  76      54.083  79.567  24.845  1.00 26.41           C  
ATOM    509  O   LEU A  76      53.402  80.191  25.666  1.00 26.59           O  
ATOM    510  CB  LEU A  76      54.667  81.541  23.415  1.00 27.94           C  
ATOM    511  CG  LEU A  76      54.670  82.232  22.042  1.00 28.13           C  
ATOM    512  CD1 LEU A  76      55.192  83.647  22.177  1.00 28.15           C  
ATOM    513  CD2 LEU A  76      55.536  81.451  21.074  1.00 25.31           C  
ATOM    514  N   HIS A  77      54.711  78.433  25.138  1.00 24.21           N  
ATOM    515  CA  HIS A  77      54.535  77.793  26.439  1.00 24.28           C  
ATOM    516  C   HIS A  77      55.716  76.899  26.811  1.00 23.67           C  
ATOM    517  O   HIS A  77      56.616  76.665  26.002  1.00 22.85           O  
ATOM    518  CB  HIS A  77      53.238  76.969  26.457  1.00 25.78           C  
ATOM    519  CG  HIS A  77      53.219  75.839  25.471  1.00 29.12           C  
ATOM    520  ND1 HIS A  77      52.219  75.685  24.536  1.00 33.19           N  
ATOM    521  CD2 HIS A  77      54.073  74.804  25.278  1.00 32.48           C  
ATOM    522  CE1 HIS A  77      52.455  74.606  23.810  1.00 32.42           C  
ATOM    523  NE2 HIS A  77      53.574  74.053  24.240  1.00 31.51           N  
ATOM    524  N   ILE A  78      55.691  76.415  28.049  1.00 24.01           N  
ATOM    525  CA  ILE A  78      56.692  75.496  28.586  1.00 22.32           C  
ATOM    526  C   ILE A  78      55.944  74.304  29.195  1.00 23.61           C  
ATOM    527  O   ILE A  78      55.044  74.495  30.011  1.00 24.65           O  
ATOM    528  CB  ILE A  78      57.513  76.183  29.708  1.00 22.15           C  
ATOM    529  CG1 ILE A  78      58.267  77.385  29.138  1.00 21.32           C  
ATOM    530  CG2 ILE A  78      58.473  75.181  30.359  1.00 21.97           C  
ATOM    531  CD1 ILE A  78      58.880  78.265  30.204  1.00 22.82           C  
ATOM    532  N   ASN A  79      56.307  73.086  28.802  1.00 23.60           N  
ATOM    533  CA  ASN A  79      55.716  71.885  29.401  1.00 23.47           C  
ATOM    534  C   ASN A  79      56.779  71.113  30.178  1.00 23.68           C  
ATOM    535  O   ASN A  79      57.895  70.916  29.695  1.00 24.40           O  
ATOM    536  CB  ASN A  79      55.134  70.950  28.328  1.00 23.20           C  
ATOM    537  CG  ASN A  79      53.941  71.540  27.599  1.00 23.18           C  
ATOM    538  OD1 ASN A  79      53.671  71.178  26.452  1.00 28.75           O  
ATOM    539  ND2 ASN A  79      53.214  72.435  28.254  1.00 18.19           N  
ATOM    540  N   LEU A  80      56.431  70.664  31.379  1.00 23.29           N  
ATOM    541  CA  LEU A  80      57.317  69.785  32.130  1.00 23.64           C  
ATOM    542  C   LEU A  80      56.732  68.377  32.115  1.00 24.91           C  
ATOM    543  O   LEU A  80      55.596  68.173  32.527  1.00 24.94           O  
ATOM    544  CB  LEU A  80      57.454  70.280  33.570  1.00 22.85           C  
ATOM    545  CG  LEU A  80      57.830  71.759  33.685  1.00 25.51           C  
ATOM    546  CD1 LEU A  80      57.851  72.183  35.148  1.00 24.46           C  
ATOM    547  CD2 LEU A  80      59.177  71.988  33.025  1.00 24.09           C  
ATOM    548  N   ILE A  81      57.506  67.410  31.636  1.00 24.12           N  
ATOM    549  CA  ILE A  81      56.982  66.068  31.436  1.00 24.64           C  
ATOM    550  C   ILE A  81      57.863  65.014  32.093  1.00 26.06           C  
ATOM    551  O   ILE A  81      58.899  64.629  31.549  1.00 24.91           O  
ATOM    552  CB  ILE A  81      56.869  65.734  29.934  1.00 25.40           C  
ATOM    553  CG1 ILE A  81      56.080  66.827  29.214  1.00 25.26           C  
ATOM    554  CG2 ILE A  81      56.182  64.385  29.760  1.00 26.44           C  
ATOM    555  CD1 ILE A  81      56.018  66.642  27.706  1.00 28.90           C  
ATOM    556  N   PRO A  82      57.461  64.536  33.282  1.00 27.11           N  
ATOM    557  CA  PRO A  82      58.163  63.427  33.937  1.00 27.93           C  
ATOM    558  C   PRO A  82      57.759  62.072  33.350  1.00 29.59           C  
ATOM    559  O   PRO A  82      56.598  61.860  32.997  1.00 29.78           O  
ATOM    560  CB  PRO A  82      57.753  63.562  35.400  1.00 26.92           C  
ATOM    561  CG  PRO A  82      56.389  64.178  35.340  1.00 27.75           C  
ATOM    562  CD  PRO A  82      56.381  65.082  34.125  1.00 26.80           C  
ATOM    563  N   ASN A  83      58.721  61.161  33.250  1.00 30.98           N  
ATOM    564  CA  ASN A  83      58.442  59.796  32.822  1.00 34.36           C  
ATOM    565  C   ASN A  83      59.236  58.827  33.694  1.00 36.09           C  
ATOM    566  O   ASN A  83      60.440  58.647  33.497  1.00 34.94           O  
ATOM    567  CB  ASN A  83      58.832  59.617  31.350  1.00 34.80           C  
ATOM    568  CG  ASN A  83      58.426  58.266  30.797  1.00 38.27           C  
ATOM    569  OD1 ASN A  83      58.749  57.223  31.367  1.00 39.35           O  
ATOM    570  ND2 ASN A  83      57.714  58.278  29.678  1.00 40.98           N  
ATOM    571  N   LYS A  84      58.559  58.206  34.659  1.00 37.54           N  
ATOM    572  CA  LYS A  84      59.227  57.350  35.632  1.00 39.92           C  
ATOM    573  C   LYS A  84      59.798  56.090  34.993  1.00 41.17           C  
ATOM    574  O   LYS A  84      60.828  55.581  35.429  1.00 41.80           O  
ATOM    575  CB  LYS A  84      58.263  56.957  36.758  1.00 40.79           C  
ATOM    576  CG  LYS A  84      57.881  58.099  37.691  1.00 42.24           C  
ATOM    577  CD  LYS A  84      57.276  57.571  38.986  1.00 45.60           C  
ATOM    578  CE  LYS A  84      56.950  58.699  39.962  1.00 47.37           C  
ATOM    579  NZ  LYS A  84      55.694  59.427  39.602  1.00 50.58           N  
ATOM    580  N   GLN A  85      59.130  55.589  33.959  1.00 43.76           N  
ATOM    581  CA  GLN A  85      59.585  54.380  33.277  1.00 45.13           C  
ATOM    582  C   GLN A  85      60.907  54.594  32.543  1.00 43.88           C  
ATOM    583  O   GLN A  85      61.780  53.727  32.565  1.00 44.49           O  
ATOM    584  CB  GLN A  85      58.520  53.892  32.292  1.00 48.32           C  
ATOM    585  CG  GLN A  85      57.439  53.020  32.925  1.00 54.88           C  
ATOM    586  CD  GLN A  85      56.734  53.696  34.091  1.00 58.34           C  
ATOM    587  OE1 GLN A  85      56.626  53.129  35.182  1.00 59.72           O  
ATOM    588  NE2 GLN A  85      56.245  54.915  33.863  1.00 60.58           N  
ATOM    589  N   ASP A  86      61.056  55.745  31.895  1.00 40.99           N  
ATOM    590  CA  ASP A  86      62.309  56.073  31.215  1.00 38.79           C  
ATOM    591  C   ASP A  86      63.278  56.755  32.176  1.00 35.57           C  
ATOM    592  O   ASP A  86      64.459  56.927  31.870  1.00 33.67           O  
ATOM    593  CB  ASP A  86      62.042  56.996  30.023  1.00 41.25           C  
ATOM    594  CG  ASP A  86      61.161  56.353  28.975  1.00 43.60           C  
ATOM    595  OD1 ASP A  86      61.101  55.107  28.933  1.00 46.83           O  
ATOM    596  OD2 ASP A  86      60.525  57.091  28.196  1.00 44.92           O  
ATOM    597  N   ARG A  87      62.765  57.135  33.342  1.00 32.38           N  
ATOM    598  CA  ARG A  87      63.506  57.953  34.293  1.00 31.87           C  
ATOM    599  C   ARG A  87      64.024  59.230  33.636  1.00 29.65           C  
ATOM    600  O   ARG A  87      65.204  59.564  33.741  1.00 29.39           O  
ATOM    601  CB  ARG A  87      64.680  57.171  34.889  1.00 32.97           C  
ATOM    602  CG  ARG A  87      65.110  57.708  36.248  1.00 34.79           C  
ATOM    603  CD  ARG A  87      66.571  57.439  36.534  1.00 40.19           C  
ATOM    604  NE  ARG A  87      66.828  56.034  36.826  1.00 42.64           N  
ATOM    605  CZ  ARG A  87      68.041  55.487  36.845  1.00 45.29           C  
ATOM    606  NH1 ARG A  87      69.113  56.228  36.586  1.00 43.28           N  
ATOM    607  NH2 ARG A  87      68.183  54.200  37.126  1.00 44.94           N  
ATOM    608  N   THR A  88      63.133  59.945  32.960  1.00 28.78           N  
ATOM    609  CA  THR A  88      63.506  61.205  32.336  1.00 27.71           C  
ATOM    610  C   THR A  88      62.577  62.320  32.782  1.00 26.86           C  
ATOM    611  O   THR A  88      61.381  62.105  32.988  1.00 26.77           O  
ATOM    612  CB  THR A  88      63.439  61.117  30.801  1.00 27.36           C  
ATOM    613  OG1 THR A  88      62.107  60.771  30.405  1.00 28.88           O  
ATOM    614  CG2 THR A  88      64.416  60.070  30.276  1.00 27.99           C  
ATOM    615  N   LEU A  89      63.137  63.512  32.934  1.00 24.34           N  
ATOM    616  CA  LEU A  89      62.331  64.716  33.049  1.00 24.87           C  
ATOM    617  C   LEU A  89      62.603  65.572  31.820  1.00 24.75           C  
ATOM    618  O   LEU A  89      63.752  65.908  31.528  1.00 25.13           O  
ATOM    619  CB  LEU A  89      62.701  65.491  34.316  1.00 23.81           C  
ATOM    620  CG  LEU A  89      61.930  66.796  34.525  1.00 24.28           C  
ATOM    621  CD1 LEU A  89      60.458  66.482  34.680  1.00 22.94           C  
ATOM    622  CD2 LEU A  89      62.458  67.529  35.758  1.00 23.10           C  
ATOM    623  N   THR A  90      61.545  65.921  31.099  1.00 25.51           N  
ATOM    624  CA  THR A  90      61.692  66.664  29.859  1.00 24.92           C  
ATOM    625  C   THR A  90      61.138  68.067  30.011  1.00 24.81           C  
ATOM    626  O   THR A  90      60.002  68.244  30.451  1.00 25.57           O  
ATOM    627  CB  THR A  90      60.947  65.964  28.704  1.00 26.22           C  
ATOM    628  OG1 THR A  90      61.515  64.667  28.487  1.00 27.77           O  
ATOM    629  CG2 THR A  90      61.058  66.783  27.430  1.00 26.54           C  
ATOM    630  N   ILE A  91      61.944  69.066  29.660  1.00 23.70           N  
ATOM    631  CA  ILE A  91      61.454  70.436  29.593  1.00 22.92           C  
ATOM    632  C   ILE A  91      61.274  70.817  28.128  1.00 23.79           C  
ATOM    633  O   ILE A  91      62.234  70.822  27.358  1.00 23.19           O  
ATOM    634  CB  ILE A  91      62.437  71.438  30.259  1.00 24.75           C  
ATOM    635  CG1 ILE A  91      62.644  71.083  31.736  1.00 26.79           C  
ATOM    636  CG2 ILE A  91      61.881  72.854  30.159  1.00 25.27           C  
ATOM    637  CD1 ILE A  91      63.510  69.863  31.972  1.00 29.12           C  
ATOM    638  N   VAL A  92      60.037  71.126  27.748  1.00 24.62           N  
ATOM    639  CA  VAL A  92      59.716  71.466  26.364  1.00 26.73           C  
ATOM    640  C   VAL A  92      59.257  72.915  26.284  1.00 26.24           C  
ATOM    641  O   VAL A  92      58.415  73.341  27.074  1.00 26.71           O  
ATOM    642  CB  VAL A  92      58.561  70.595  25.815  1.00 27.26           C  
ATOM    643  CG1 VAL A  92      58.259  70.986  24.372  1.00 28.88           C  
ATOM    644  CG2 VAL A  92      58.911  69.134  25.915  1.00 30.45           C  
ATOM    645  N   ASP A  93      59.803  73.670  25.332  1.00 26.52           N  
ATOM    646  CA  ASP A  93      59.264  74.988  25.025  1.00 23.82           C  
ATOM    647  C   ASP A  93      59.059  75.167  23.524  1.00 22.49           C  
ATOM    648  O   ASP A  93      59.645  74.448  22.710  1.00 21.81           O  
ATOM    649  CB  ASP A  93      60.176  76.099  25.588  1.00 24.43           C  
ATOM    650  CG  ASP A  93      61.514  76.194  24.872  1.00 24.15           C  
ATOM    651  OD1 ASP A  93      61.539  76.576  23.679  1.00 22.75           O  
ATOM    652  OD2 ASP A  93      62.543  75.883  25.509  1.00 22.80           O  
ATOM    653  N   THR A  94      58.197  76.109  23.162  1.00 21.35           N  
ATOM    654  CA  THR A  94      57.999  76.453  21.765  1.00 22.92           C  
ATOM    655  C   THR A  94      58.680  77.779  21.438  1.00 24.89           C  
ATOM    656  O   THR A  94      58.133  78.605  20.697  1.00 25.85           O  
ATOM    657  CB  THR A  94      56.506  76.554  21.439  1.00 23.97           C  
ATOM    658  OG1 THR A  94      55.869  77.408  22.398  1.00 24.28           O  
ATOM    659  CG2 THR A  94      55.863  75.165  21.473  1.00 23.28           C  
ATOM    660  N   GLY A  95      59.872  77.969  22.004  1.00 22.77           N  
ATOM    661  CA  GLY A  95      60.664  79.160  21.743  1.00 22.07           C  
ATOM    662  C   GLY A  95      61.246  79.192  20.342  1.00 21.74           C  
ATOM    663  O   GLY A  95      60.821  78.443  19.470  1.00 20.89           O  
ATOM    664  N   ILE A  96      62.226  80.061  20.117  1.00 21.03           N  
ATOM    665  CA  ILE A  96      62.719  80.287  18.767  1.00 21.90           C  
ATOM    666  C   ILE A  96      63.544  79.099  18.261  1.00 22.37           C  
ATOM    667  O   ILE A  96      63.712  78.921  17.057  1.00 23.12           O  
ATOM    668  CB  ILE A  96      63.561  81.597  18.694  1.00 23.02           C  
ATOM    669  CG1 ILE A  96      63.896  81.922  17.234  1.00 23.17           C  
ATOM    670  CG2 ILE A  96      64.835  81.455  19.519  1.00 21.90           C  
ATOM    671  CD1 ILE A  96      64.489  83.303  17.034  1.00 27.64           C  
ATOM    672  N   GLY A  97      64.041  78.273  19.179  1.00 22.23           N  
ATOM    673  CA  GLY A  97      64.808  77.108  18.768  1.00 22.23           C  
ATOM    674  C   GLY A  97      66.230  77.435  18.347  1.00 22.49           C  
ATOM    675  O   GLY A  97      66.638  78.599  18.347  1.00 24.13           O  
ATOM    676  N   MET A  98      66.994  76.408  17.989  1.00 21.67           N  
ATOM    677  CA  MET A  98      68.381  76.601  17.577  1.00 23.60           C  
ATOM    678  C   MET A  98      68.641  75.944  16.226  1.00 23.46           C  
ATOM    679  O   MET A  98      68.189  74.829  15.984  1.00 22.47           O  
ATOM    680  CB  MET A  98      69.330  76.007  18.619  1.00 23.66           C  
ATOM    681  CG  MET A  98      69.356  76.764  19.946  1.00 23.64           C  
ATOM    682  SD  MET A  98      70.329  75.902  21.198  1.00 23.17           S  
ATOM    683  CE  MET A  98      69.188  74.540  21.615  1.00 18.25           C  
ATOM    684  N   THR A  99      69.363  76.636  15.349  1.00 23.41           N  
ATOM    685  CA  THR A  99      69.861  76.011  14.127  1.00 23.12           C  
ATOM    686  C   THR A  99      71.005  75.082  14.529  1.00 22.98           C  
ATOM    687  O   THR A  99      71.444  75.097  15.679  1.00 22.24           O  
ATOM    688  CB  THR A  99      70.407  77.056  13.125  1.00 24.08           C  
ATOM    689  OG1 THR A  99      71.521  77.741  13.711  1.00 24.90           O  
ATOM    690  CG2 THR A  99      69.325  78.079  12.763  1.00 26.87           C  
ATOM    691  N   LYS A 100      71.487  74.272  13.592  1.00 21.94           N  
ATOM    692  CA  LYS A 100      72.611  73.394  13.891  1.00 22.46           C  
ATOM    693  C   LYS A 100      73.796  74.224  14.369  1.00 22.72           C  
ATOM    694  O   LYS A 100      74.459  73.871  15.349  1.00 23.86           O  
ATOM    695  CB  LYS A 100      73.015  72.587  12.654  1.00 23.08           C  
ATOM    696  CG  LYS A 100      74.138  71.586  12.933  1.00 23.83           C  
ATOM    697  CD  LYS A 100      74.596  70.873  11.664  1.00 26.15           C  
ATOM    698  CE  LYS A 100      75.673  69.854  11.981  1.00 28.48           C  
ATOM    699  NZ  LYS A 100      76.241  69.246  10.755  1.00 28.42           N  
ATOM    700  N   ALA A 101      74.051  75.336  13.683  1.00 22.43           N  
ATOM    701  CA  ALA A 101      75.153  76.216  14.052  1.00 23.81           C  
ATOM    702  C   ALA A 101      74.950  76.833  15.432  1.00 25.48           C  
ATOM    703  O   ALA A 101      75.893  76.899  16.221  1.00 25.06           O  
ATOM    704  CB  ALA A 101      75.327  77.315  13.014  1.00 24.92           C  
ATOM    705  N   ASP A 102      73.730  77.288  15.722  1.00 25.75           N  
ATOM    706  CA  ASP A 102      73.421  77.827  17.049  1.00 26.48           C  
ATOM    707  C   ASP A 102      73.746  76.776  18.105  1.00 26.08           C  
ATOM    708  O   ASP A 102      74.356  77.077  19.132  1.00 26.35           O  
ATOM    709  CB  ASP A 102      71.932  78.190  17.174  1.00 24.21           C  
ATOM    710  CG  ASP A 102      71.547  79.415  16.366  1.00 27.99           C  
ATOM    711  OD1 ASP A 102      72.427  80.248  16.049  1.00 29.52           O  
ATOM    712  OD2 ASP A 102      70.347  79.548  16.051  1.00 27.55           O  
ATOM    713  N   LEU A 103      73.318  75.543  17.838  1.00 27.49           N  
ATOM    714  CA  LEU A 103      73.478  74.417  18.757  1.00 27.29           C  
ATOM    715  C   LEU A 103      74.941  74.187  19.093  1.00 27.42           C  
ATOM    716  O   LEU A 103      75.334  74.176  20.258  1.00 26.64           O  
ATOM    717  CB  LEU A 103      72.932  73.137  18.119  1.00 29.10           C  
ATOM    718  CG  LEU A 103      71.825  72.351  18.807  1.00 30.50           C  
ATOM    719  CD1 LEU A 103      71.722  70.983  18.141  1.00 27.87           C  
ATOM    720  CD2 LEU A 103      72.109  72.213  20.288  1.00 27.30           C  
ATOM    721  N   ILE A 104      75.739  73.988  18.050  1.00 27.26           N  
ATOM    722  CA  ILE A 104      77.152  73.689  18.200  1.00 27.10           C  
ATOM    723  C   ILE A 104      77.911  74.861  18.818  1.00 27.46           C  
ATOM    724  O   ILE A 104      78.777  74.659  19.668  1.00 27.66           O  
ATOM    725  CB  ILE A 104      77.779  73.328  16.829  1.00 28.57           C  
ATOM    726  CG1 ILE A 104      77.190  72.004  16.330  1.00 28.38           C  
ATOM    727  CG2 ILE A 104      79.294  73.243  16.946  1.00 28.67           C  
ATOM    728  CD1 ILE A 104      77.505  71.704  14.879  1.00 30.14           C  
ATOM    729  N   ASN A 105      77.573  76.082  18.409  1.00 26.79           N  
ATOM    730  CA  ASN A 105      78.273  77.271  18.890  1.00 28.13           C  
ATOM    731  C   ASN A 105      77.940  77.605  20.342  1.00 28.01           C  
ATOM    732  O   ASN A 105      78.775  78.145  21.065  1.00 29.86           O  
ATOM    733  CB  ASN A 105      77.932  78.490  18.026  1.00 28.96           C  
ATOM    734  CG  ASN A 105      78.618  78.466  16.676  1.00 31.57           C  
ATOM    735  OD1 ASN A 105      79.608  77.762  16.478  1.00 32.27           O  
ATOM    736  ND2 ASN A 105      78.089  79.242  15.736  1.00 32.77           N  
ATOM    737  N   ASN A 106      76.716  77.304  20.763  1.00 27.93           N  
ATOM    738  CA  ASN A 106      76.243  77.767  22.065  1.00 28.45           C  
ATOM    739  C   ASN A 106      76.162  76.690  23.135  1.00 29.20           C  
ATOM    740  O   ASN A 106      76.079  77.004  24.322  1.00 30.55           O  
ATOM    741  CB  ASN A 106      74.881  78.444  21.921  1.00 29.32           C  
ATOM    742  CG  ASN A 106      74.964  79.758  21.167  1.00 28.25           C  
ATOM    743  OD1 ASN A 106      74.566  79.849  20.004  1.00 30.78           O  
ATOM    744  ND2 ASN A 106      75.484  80.784  21.828  1.00 27.74           N  
ATOM    745  N   LEU A 107      76.177  75.424  22.730  1.00 28.11           N  
ATOM    746  CA  LEU A 107      76.161  74.342  23.704  1.00 27.58           C  
ATOM    747  C   LEU A 107      77.434  73.508  23.678  1.00 28.82           C  
ATOM    748  O   LEU A 107      77.372  72.277  23.707  1.00 29.21           O  
ATOM    749  CB  LEU A 107      74.949  73.425  23.487  1.00 26.76           C  
ATOM    750  CG  LEU A 107      73.552  73.949  23.830  1.00 28.40           C  
ATOM    751  CD1 LEU A 107      72.594  72.768  23.934  1.00 28.62           C  
ATOM    752  CD2 LEU A 107      73.582  74.710  25.150  1.00 31.82           C  
ATOM    753  N   GLY A 108      78.587  74.170  23.625  1.00 29.11           N  
ATOM    754  CA  GLY A 108      79.808  73.490  24.012  1.00 29.99           C  
ATOM    755  C   GLY A 108      81.132  73.858  23.364  1.00 30.85           C  
ATOM    756  O   GLY A 108      82.179  73.650  23.976  1.00 31.31           O  
ATOM    757  N   THR A 109      81.119  74.382  22.143  1.00 31.04           N  
ATOM    758  CA  THR A 109      82.382  74.590  21.440  1.00 33.67           C  
ATOM    759  C   THR A 109      82.985  75.968  21.693  1.00 36.00           C  
ATOM    760  O   THR A 109      84.157  76.201  21.406  1.00 35.52           O  
ATOM    761  CB  THR A 109      82.229  74.392  19.922  1.00 33.72           C  
ATOM    762  OG1 THR A 109      81.323  75.369  19.397  1.00 35.20           O  
ATOM    763  CG2 THR A 109      81.706  72.996  19.621  1.00 33.81           C  
ATOM    764  N   ILE A 110      82.184  76.880  22.232  1.00 37.53           N  
ATOM    765  CA  ILE A 110      82.648  78.236  22.488  1.00 40.76           C  
ATOM    766  C   ILE A 110      82.427  78.617  23.945  1.00 43.27           C  
ATOM    767  O   ILE A 110      81.301  78.581  24.439  1.00 44.15           O  
ATOM    768  CB  ILE A 110      81.904  79.252  21.595  1.00 40.07           C  
ATOM    769  CG1 ILE A 110      82.174  78.938  20.126  1.00 40.09           C  
ATOM    770  CG2 ILE A 110      82.344  80.668  21.932  1.00 39.05           C  
ATOM    771  CD1 ILE A 110      81.454  79.853  19.162  1.00 40.03           C  
ATOM    772  N   ALA A 111      83.499  78.992  24.632  1.00 46.11           N  
ATOM    773  CA  ALA A 111      83.380  79.401  26.027  1.00 49.78           C  
ATOM    774  C   ALA A 111      83.072  80.887  26.127  1.00 51.17           C  
ATOM    775  O   ALA A 111      83.863  81.721  25.694  1.00 52.62           O  
ATOM    776  CB  ALA A 111      84.666  79.085  26.783  1.00 49.66           C  
ATOM    777  N   LYS A 112      81.917  81.212  26.695  1.00 53.54           N  
ATOM    778  CA  LYS A 112      81.592  82.597  26.997  1.00 55.43           C  
ATOM    779  C   LYS A 112      82.481  83.070  28.137  1.00 55.10           C  
ATOM    780  O   LYS A 112      83.061  82.258  28.857  1.00 54.63           O  
ATOM    781  CB  LYS A 112      80.117  82.729  27.393  1.00 57.40           C  
ATOM    782  CG  LYS A 112      79.162  82.852  26.212  1.00 60.47           C  
ATOM    783  CD  LYS A 112      79.329  81.701  25.230  1.00 62.10           C  
ATOM    784  CE  LYS A 112      78.732  82.041  23.874  1.00 62.20           C  
ATOM    785  NZ  LYS A 112      78.809  80.885  22.941  1.00 62.07           N  
ATOM    786  N   SER A 113      82.591  84.385  28.294  1.00 55.09           N  
ATOM    787  CA  SER A 113      83.412  84.961  29.353  1.00 54.78           C  
ATOM    788  C   SER A 113      82.926  84.493  30.720  1.00 53.70           C  
ATOM    789  O   SER A 113      83.712  84.368  31.661  1.00 53.04           O  
ATOM    790  CB  SER A 113      83.362  86.491  29.288  1.00 55.62           C  
ATOM    791  OG  SER A 113      82.041  86.968  29.484  1.00 56.47           O  
ATOM    792  N   GLY A 114      81.626  84.232  30.818  1.00 52.51           N  
ATOM    793  CA  GLY A 114      81.037  83.868  32.093  1.00 50.35           C  
ATOM    794  C   GLY A 114      81.478  82.514  32.618  1.00 48.83           C  
ATOM    795  O   GLY A 114      81.283  82.211  33.794  1.00 48.00           O  
ATOM    796  N   THR A 115      82.078  81.697  31.757  1.00 47.57           N  
ATOM    797  CA  THR A 115      82.482  80.354  32.155  1.00 45.45           C  
ATOM    798  C   THR A 115      83.597  80.384  33.200  1.00 46.12           C  
ATOM    799  O   THR A 115      83.462  79.796  34.270  1.00 45.18           O  
ATOM    800  CB  THR A 115      82.953  79.525  30.942  1.00 45.59           C  
ATOM    801  OG1 THR A 115      81.899  79.451  29.971  1.00 43.71           O  
ATOM    802  CG2 THR A 115      83.325  78.116  31.377  1.00 42.90           C  
ATOM    803  N   LYS A 116      84.697  81.072  32.908  1.00 47.36           N  
ATOM    804  CA  LYS A 116      85.790  81.131  33.874  1.00 49.19           C  
ATOM    805  C   LYS A 116      85.469  82.118  34.992  1.00 48.20           C  
ATOM    806  O   LYS A 116      85.914  81.952  36.127  1.00 47.24           O  
ATOM    807  CB  LYS A 116      87.109  81.513  33.188  1.00 52.41           C  
ATOM    808  CG  LYS A 116      87.281  82.989  32.882  1.00 56.86           C  
ATOM    809  CD  LYS A 116      88.578  83.225  32.113  1.00 60.60           C  
ATOM    810  CE  LYS A 116      88.918  84.708  32.005  1.00 63.11           C  
ATOM    811  NZ  LYS A 116      89.431  85.270  33.291  1.00 64.51           N  
ATOM    812  N   ALA A 117      84.679  83.137  34.671  1.00 47.84           N  
ATOM    813  CA  ALA A 117      84.230  84.093  35.676  1.00 47.31           C  
ATOM    814  C   ALA A 117      83.470  83.368  36.782  1.00 46.69           C  
ATOM    815  O   ALA A 117      83.658  83.646  37.966  1.00 46.42           O  
ATOM    816  CB  ALA A 117      83.338  85.148  35.029  1.00 47.86           C  
ATOM    817  N   PHE A 118      82.615  82.430  36.388  1.00 44.85           N  
ATOM    818  CA  PHE A 118      81.825  81.670  37.345  1.00 43.01           C  
ATOM    819  C   PHE A 118      82.714  80.777  38.205  1.00 43.57           C  
ATOM    820  O   PHE A 118      82.570  80.736  39.427  1.00 42.44           O  
ATOM    821  CB  PHE A 118      80.784  80.820  36.606  1.00 41.23           C  
ATOM    822  CG  PHE A 118      79.995  79.909  37.504  1.00 39.35           C  
ATOM    823  CD1 PHE A 118      79.382  80.399  38.646  1.00 37.58           C  
ATOM    824  CD2 PHE A 118      79.860  78.563  37.203  1.00 37.68           C  
ATOM    825  CE1 PHE A 118      78.648  79.565  39.470  1.00 36.77           C  
ATOM    826  CE2 PHE A 118      79.128  77.724  38.023  1.00 36.94           C  
ATOM    827  CZ  PHE A 118      78.521  78.228  39.159  1.00 36.23           C  
ATOM    828  N   MET A 119      83.636  80.062  37.569  1.00 44.74           N  
ATOM    829  CA  MET A 119      84.515  79.157  38.300  1.00 47.02           C  
ATOM    830  C   MET A 119      85.477  79.930  39.198  1.00 49.01           C  
ATOM    831  O   MET A 119      85.849  79.455  40.269  1.00 49.06           O  
ATOM    832  CB  MET A 119      85.298  78.273  37.325  1.00 45.15           C  
ATOM    833  CG  MET A 119      84.416  77.351  36.498  1.00 44.80           C  
ATOM    834  SD  MET A 119      85.368  76.111  35.599  1.00 45.53           S  
ATOM    835  CE  MET A 119      86.287  77.149  34.457  1.00 45.73           C  
ATOM    836  N   GLU A 120      85.871  81.123  38.762  1.00 52.12           N  
ATOM    837  CA  GLU A 120      86.650  82.023  39.609  1.00 56.11           C  
ATOM    838  C   GLU A 120      85.779  82.576  40.733  1.00 57.72           C  
ATOM    839  O   GLU A 120      86.283  82.960  41.788  1.00 58.57           O  
ATOM    840  CB  GLU A 120      87.218  83.183  38.786  1.00 56.63           C  
ATOM    841  CG  GLU A 120      88.407  82.812  37.918  1.00 59.31           C  
ATOM    842  CD  GLU A 120      88.867  83.958  37.034  1.00 61.77           C  
ATOM    843  OE1 GLU A 120      88.177  85.002  37.001  1.00 63.07           O  
ATOM    844  OE2 GLU A 120      89.916  83.816  36.369  1.00 62.17           O  
ATOM    845  N   ALA A 121      84.471  82.616  40.500  1.00 59.31           N  
ATOM    846  CA  ALA A 121      83.529  83.061  41.522  1.00 60.55           C  
ATOM    847  C   ALA A 121      83.338  81.976  42.578  1.00 61.28           C  
ATOM    848  O   ALA A 121      83.245  82.271  43.770  1.00 61.59           O  
ATOM    849  CB  ALA A 121      82.188  83.418  40.883  1.00 60.66           C  
ATOM    850  N   LEU A 122      83.284  80.722  42.137  1.00 61.76           N  
ATOM    851  CA  LEU A 122      83.173  79.593  43.054  1.00 62.39           C  
ATOM    852  C   LEU A 122      84.386  79.554  43.972  1.00 64.06           C  
ATOM    853  O   LEU A 122      84.274  79.219  45.151  1.00 64.16           O  
ATOM    854  CB  LEU A 122      83.067  78.280  42.276  1.00 61.37           C  
ATOM    855  CG  LEU A 122      81.772  78.072  41.486  1.00 60.70           C  
ATOM    856  CD1 LEU A 122      81.847  76.769  40.712  1.00 59.64           C  
ATOM    857  CD2 LEU A 122      80.588  78.056  42.441  1.00 59.97           C  
ATOM    858  N   GLN A 123      85.548  79.895  43.425  1.00 65.97           N  
ATOM    859  CA  GLN A 123      86.699  80.221  44.255  1.00 68.23           C  
ATOM    860  C   GLN A 123      86.360  81.518  44.976  1.00 68.90           C  
ATOM    861  O   GLN A 123      85.809  82.437  44.374  1.00 69.57           O  
ATOM    862  CB  GLN A 123      87.946  80.414  43.394  1.00 68.97           C  
ATOM    863  CG  GLN A 123      88.425  79.152  42.705  1.00 70.72           C  
ATOM    864  CD  GLN A 123      89.597  79.410  41.781  1.00 72.62           C  
ATOM    865  OE1 GLN A 123      89.750  80.509  41.245  1.00 73.29           O  
ATOM    866  NE2 GLN A 123      90.434  78.396  41.589  1.00 73.17           N  
ATOM    867  N   ALA A 124      86.693  81.579  46.260  1.00 69.49           N  
ATOM    868  CA  ALA A 124      86.183  82.612  47.158  1.00 70.21           C  
ATOM    869  C   ALA A 124      84.815  82.200  47.693  1.00 70.37           C  
ATOM    870  O   ALA A 124      84.660  81.109  48.247  1.00 70.83           O  
ATOM    871  CB  ALA A 124      86.086  83.962  46.440  1.00 69.66           C  
ATOM    872  N   GLY A 125      83.821  83.065  47.519  1.00 69.80           N  
ATOM    873  CA  GLY A 125      82.556  82.867  48.205  1.00 68.49           C  
ATOM    874  C   GLY A 125      81.461  82.176  47.412  1.00 67.26           C  
ATOM    875  O   GLY A 125      80.758  81.315  47.946  1.00 68.07           O  
ATOM    876  N   ALA A 126      81.316  82.543  46.141  1.00 6
