# Supplementary material for: PlaceWaters: Real-time, explicit interface water sampling during Rosetta ligand docking
Source: PLoS One. 2022 May 31;17(5):e0269072. doi: 10.1371/journal.pone.0269072 (PMC9154094; doi:10.1371/journal.pone.0269072)
Supplement: S1 File — All scripts for dataset curation, running tests and analysis provided here. (GZ) [file pone.0269072.s001.tar.gz › Supplementary_Materials/provided_protocol/3K97_A_4CD.corina.cleaned.sdf]

3K97_A_4CD.native.pdb
 OpenBabel02012216373D

 41 43  0  0  0  0  0  0  0  0999 V2000
   67.4650   78.9670   22.8120 N   0  0  0  1  0  0  0  0  0  0  0  0
   67.9820   79.8930   23.8650 C   0  0  0  1  0  0  0  0  0  0  0  0
   69.4610   79.6540   24.3000 C   0  0  0  1  0  0  0  0  0  0  0  0
   70.4200   79.0410   23.4040 C   0  0  0  1  0  0  0  0  0  0  0  0
   71.7620   78.8180   23.7990 C   0  0  0  1  0  0  0  0  0  0  0  0
   72.1930   79.1950   25.0890 C   0  0  0  1  0  0  0  0  0  0  0  0
   69.9230   80.0350   25.6240 C   0  0  0  1  0  0  0  0  0  0  0  0
   68.3240   76.4470   24.7470 C   0  0  0  1  0  0  0  0  0  0  0  0
   67.1970   75.5530   26.7450 C   0  0  0  1  0  0  0  0  0  0  0  0
   65.8860   76.6740   24.9940 C   0  0  0  1  0  0  0  0  0  0  0  0
   67.8230   81.2830   23.2210 C   0  0  0  1  0  0  0  0  0  0  0  0
   67.9440   81.0460   21.7170 C   0  0  0  1  0  0  0  0  0  0  0  0
   67.3770   79.6480   21.5120 C   0  0  0  1  0  0  0  0  0  0  0  0
   71.2850   79.7960   25.9920 C   0  0  0  1  0  0  0  0  0  0  0  0
   69.0280   80.6810   26.6570 C   0  0  0  1  0  0  0  0  0  0  0  0
   67.0680   76.9080   24.2400 C   0  0  0  1  0  0  0  0  0  0  0  0
   68.3880   75.7710   25.9980 C   0  0  0  1  0  0  0  0  0  0  0  0
   65.9470   76.0010   26.2440 C   0  0  0  1  0  0  0  0  0  0  0  0
   64.6610   77.0720   24.5790 O   0  0  0  1  0  0  0  0  0  0  0  0
   67.2480   74.9130   27.9510 O   0  0  0  1  0  0  0  0  0  0  0  0
   67.0050   77.6310   22.9250 C   0  0  0  1  0  0  0  0  0  0  0  0
   66.5210   77.0000   21.9840 O   0  0  0  1  0  0  0  0  0  0  0  0
   69.9240   75.2350   26.5690 Cl  0  0  0  1  0  0  0  0  0  0  0  0
   67.4422   79.7527   24.7781 H   0  0  0  1  0  0  0  0  0  0  0  0
   70.1191   78.7607   22.4575 H   0  0  0  1  0  0  0  0  0  0  0  0
   72.4259   78.3790   23.1421 H   0  0  0  1  0  0  0  0  0  0  0  0
   73.1715   79.0321   25.3737 H   0  0  0  1  0  0  0  0  0  0  0  0
   69.1869   76.6052   24.2036 H   0  0  0  1  0  0  0  0  0  0  0  0
   68.5937   81.9434   23.5596 H   0  0  0  1  0  0  0  0  0  0  0  0
   66.8898   81.7383   23.4795 H   0  0  0  1  0  0  0  0  0  0  0  0
   68.9672   81.0896   21.4071 H   0  0  0  1  0  0  0  0  0  0  0  0
   67.4269   81.7861   21.1427 H   0  0  0  1  0  0  0  0  0  0  0  0
   66.3572   79.7058   21.1933 H   0  0  0  1  0  0  0  0  0  0  0  0
   67.9208   79.1165   20.7592 H   0  0  0  1  0  0  0  0  0  0  0  0
   71.6107   80.0669   26.9330 H   0  0  0  1  0  0  0  0  0  0  0  0
   68.0447   80.8003   26.2524 H   0  0  0  1  0  0  0  0  0  0  0  0
   69.4233   81.6393   26.9221 H   0  0  0  1  0  0  0  0  0  0  0  0
   68.9826   80.0606   27.5276 H   0  0  0  1  0  0  0  0  0  0  0  0
   65.0842   75.8383   26.7864 H   0  0  0  1  0  0  0  0  0  0  0  0
   64.5660   77.5201   23.7616 H   0  0  0  1  0  0  0  0  0  0  0  0
   68.0695   74.6143   28.2885 H   0  0  0  1  0  0  0  0  0  0  0  0
  1  2  1  0  0  0  0
  1 13  1  0  0  0  0
  1 21  1  0  0  0  0
  2  3  1  0  0  0  0
  2 11  1  0  0  0  0
  2 24  1  0  0  0  0
  3  4  2  0  0  0  0
  3  7  1  0  0  0  0
  4  5  1  0  0  0  0
  4 25  1  0  0  0  0
  5  6  2  0  0  0  0
  5 26  1  0  0  0  0
  6 14  1  0  0  0  0
  6 27  1  0  0  0  0
  7 14  2  0  0  0  0
  7 15  1  0  0  0  0
  8 16  2  0  0  0  0
  8 17  1  0  0  0  0
  8 28  1  0  0  0  0
  9 17  2  0  0  0  0
  9 18  1  0  0  0  0
  9 20  1  0  0  0  0
 10 16  1  0  0  0  0
 10 18  2  0  0  0  0
 10 19  1  0  0  0  0
 11 12  1  0  0  0  0
 11 29  1  0  0  0  0
 11 30  1  0  0  0  0
 12 13  1  0  0  0  0
 12 31  1  0  0  0  0
 12 32  1  0  0  0  0
 13 33  1  0  0  0  0
 13 34  1  0  0  0  0
 14 35  1  0  0  0  0
 15 36  1  0  0  0  0
 15 37  1  0  0  0  0
 15 38  1  0  0  0  0
 16 21  1  0  0  0  0
 17 23  1  0  0  0  0
 18 39  1  0  0  0  0
 19 40  1  0  0  0  0
 20 41  1  0  0  0  0
 21 22  2  0  0  0  0
M  END
$$$$
