# Supplementary material for: PlaceWaters: Real-time, explicit interface water sampling during Rosetta ligand docking
Source: PLoS One. 2022 May 31;17(5):e0269072. doi: 10.1371/journal.pone.0269072 (PMC9154094; doi:10.1371/journal.pone.0269072)
Supplement: S1 File — All scripts for dataset curation, running tests and analysis provided here. (GZ) [file pone.0269072.s001.tar.gz › Supplementary_Materials/provided_protocol/3K97_A_4CD.corina.sdf]

3K97_A_4CD.native.pdb
SScorina  02012216373D 1   1.00000     0.00000 
CORINA 4.3.0 0026  30.10.2019
 41 43  0  0  1  0  0  0  0  0999 V2000
   -0.7887    1.5185    1.0720 N   0  0  0  0  0  0  0  0  0  0  0  0
   -1.5555    2.7456    0.8027 C   0  0  1  0  0  0  0  0  0  0  0  0
   -1.0606    3.8610    1.6869 C   0  0  0  0  0  0  0  0  0  0  0  0
    0.1542    3.7417    2.3353 C   0  0  0  0  0  0  0  0  0  0  0  0
    0.6104    4.7671    3.1427 C   0  0  0  0  0  0  0  0  0  0  0  0
   -0.1531    5.9070    3.3098 C   0  0  0  0  0  0  0  0  0  0  0  0
   -1.8244    5.0013    1.8541 C   0  0  0  0  0  0  0  0  0  0  0  0
   -2.4415    2.3938    3.2254 C   0  0  0  0  0  0  0  0  0  0  0  0
   -3.0312    2.2468    5.5478 C   0  0  0  0  0  0  0  0  0  0  0  0
   -1.3798    0.7508    4.6552 C   0  0  0  0  0  0  0  0  0  0  0  0
   -1.3301    3.1114   -0.6795 C   0  0  0  0  0  0  0  0  0  0  0  0
   -0.9070    1.7587   -1.3109 C   0  0  0  0  0  0  0  0  0  0  0  0
   -0.0856    1.1226   -0.1618 C   0  0  0  0  0  0  0  0  0  0  0  0
   -1.3707    6.0241    2.6654 C   0  0  0  0  0  0  0  0  0  0  0  0
   -3.1518    5.1287    1.1521 C   0  0  0  0  0  0  0  0  0  0  0  0
   -1.5341    1.3430    3.3926 C   0  0  0  0  0  0  0  0  0  0  0  0
   -3.1862    2.8355    4.2957 C   0  0  0  0  0  0  0  0  0  0  0  0
   -2.1304    1.2071    5.7249 C   0  0  0  0  0  0  0  0  0  0  0  0
   -0.4982   -0.2661    4.8269 O   0  0  0  0  0  0  0  0  0  0  0  0
   -3.7650    2.6918    6.5995 O   0  0  0  0  0  0  0  0  0  0  0  0
   -0.7389    0.8637    2.2490 C   0  0  0  0  0  0  0  0  0  0  0  0
   -0.0375   -0.1228    2.3668 O   0  0  0  0  0  0  0  0  0  0  0  0
   -4.3165    4.1362    4.0852 Cl  0  0  0  0  0  0  0  0  0  0  0  0
   -2.6157    2.5688    0.9838 H   0  0  0  0  0  0  0  0  0  0  0  0
    0.7487    2.8491    2.2082 H   0  0  0  0  0  0  0  0  0  0  0  0
    1.5614    4.6755    3.6463 H   0  0  0  0  0  0  0  0  0  0  0  0
    0.2013    6.7062    3.9440 H   0  0  0  0  0  0  0  0  0  0  0  0
   -2.5610    2.8557    2.2565 H   0  0  0  0  0  0  0  0  0  0  0  0
   -0.5334    3.8488   -0.7778 H   0  0  0  0  0  0  0  0  0  0  0  0
   -2.2509    3.4777   -1.1335 H   0  0  0  0  0  0  0  0  0  0  0  0
   -0.2871    1.9164   -2.1935 H   0  0  0  0  0  0  0  0  0  0  0  0
   -1.7788    1.1502   -1.5513 H   0  0  0  0  0  0  0  0  0  0  0  0
   -0.0735    0.0371   -0.2600 H   0  0  0  0  0  0  0  0  0  0  0  0
    0.9317    1.5140   -0.1610 H   0  0  0  0  0  0  0  0  0  0  0  0
   -1.9674    6.9147    2.7962 H   0  0  0  0  0  0  0  0  0  0  0  0
   -3.9246    4.6390    1.7445 H   0  0  0  0  0  0  0  0  0  0  0  0
   -3.3996    6.1834    1.0321 H   0  0  0  0  0  0  0  0  0  0  0  0
   -3.0912    4.6560    0.1718 H   0  0  0  0  0  0  0  0  0  0  0  0
   -2.0142    0.7536    6.6981 H   0  0  0  0  0  0  0  0  0  0  0  0
    0.3915    0.0220    5.0726 H   0  0  0  0  0  0  0  0  0  0  0  0
   -3.3435    3.4036    7.1001 H   0  0  0  0  0  0  0  0  0  0  0  0
  1  2  1  0  0  0  0
  1 13  1  0  0  0  0
  1 21  1  0  0  0  0
  2  3  1  0  0  0  0
  2 11  1  0  0  0  0
  2 24  1  0  0  0  0
  3  4  2  0  0  0  0
  3  7  1  0  0  0  0
  4  5  1  0  0  0  0
  4 25  1  0  0  0  0
  5  6  2  0  0  0  0
  5 26  1  0  0  0  0
  6 14  1  0  0  0  0
  6 27  1  0  0  0  0
  7 14  2  0  0  0  0
  7 15  1  0  0  0  0
  8 16  2  0  0  0  0
  8 17  1  0  0  0  0
  8 28  1  0  0  0  0
  9 17  2  0  0  0  0
  9 18  1  0  0  0  0
  9 20  1  0  0  0  0
 10 16  1  0  0  0  0
 10 18  2  0  0  0  0
 10 19  1  0  0  0  0
 11 12  1  0  0  0  0
 11 29  1  0  0  0  0
 11 30  1  0  0  0  0
 12 13  1  0  0  0  0
 12 31  1  0  0  0  0
 12 32  1  0  0  0  0
 13 33  1  0  0  0  0
 13 34  1  0  0  0  0
 14 35  1  0  0  0  0
 15 36  1  0  0  0  0
 15 37  1  0  0  0  0
 15 38  1  0  0  0  0
 16 21  1  0  0  0  0
 17 23  1  0  0  0  0
 18 39  1  0  0  0  0
 19 40  1  0  0  0  0
 20 41  1  0  0  0  0
 21 22  2  0  0  0  0
M  END
$$$$
