# Supplementary material for: PlaceWaters: Real-time, explicit interface water sampling during Rosetta ligand docking
Source: PLoS One. 2022 May 31;17(5):e0269072. doi: 10.1371/journal.pone.0269072 (PMC9154094; doi:10.1371/journal.pone.0269072)
Supplement: S1 File — All scripts for dataset curation, running tests and analysis provided here. (GZ) [file pone.0269072.s001.tar.gz › Supplementary_Materials/provided_protocol/3K97.pdb]

HEADER    CHAPERONE                               15-OCT-09   3K97              
TITLE     HSP90 N-TERMINAL DOMAIN IN COMPLEX WITH 4-CHLORO-6-{[(2R)-2-          
TITLE    2 (2-METHYLPHENYL)PYRROLIDIN-1-YL]CARBONYL}BENZENE-1,3-DIOL            
COMPND    MOL_ID: 1;                                                            
COMPND   2 MOLECULE: HEAT SHOCK PROTEIN HSP 90-ALPHA;                           
COMPND   3 CHAIN: A;                                                            
COMPND   4 FRAGMENT: N-TERMINAL DOMAIN (UNP RESIDUES 9-236);                    
COMPND   5 SYNONYM: HSP 86, RENAL CARCINOMA ANTIGEN NY-REN-38;                  
COMPND   6 ENGINEERED: YES                                                      
SOURCE    MOL_ID: 1;                                                            
SOURCE   2 ORGANISM_SCIENTIFIC: HOMO SAPIENS;                                   
SOURCE   3 ORGANISM_COMMON: HUMAN;                                              
SOURCE   4 ORGANISM_TAXID: 9606;                                                
SOURCE   5 GENE: HSP90, HSP90A, HSP90AA1, HSPC1, HSPCA;                         
SOURCE   6 EXPRESSION_SYSTEM: ESCHERICHIA COLI;                                 
SOURCE   7 EXPRESSION_SYSTEM_TAXID: 562                                         
KEYWDS    HSP90, ATP BINDING DOMAIN, N-TERMINAL DOMAIN, INHIBITION,             
KEYWDS   2 ACETYLATION, ALTERNATIVE SPLICING, ATP-BINDING, CHAPERONE,           
KEYWDS   3 CYTOPLASM, NUCLEOTIDE-BINDING, PHOSPHOPROTEIN, STRESS                
KEYWDS   4 RESPONSE                                                             
EXPDTA    X-RAY DIFFRACTION                                                     
AUTHOR    K.S.GAJIWALA                                                          
REVDAT   1   09-FEB-10 3K97    0                                                
JRNL        AUTH   P.P.KUNG,B.HUANG,G.ZHANG,J.Z.ZHOU,J.WANG,                    
JRNL        AUTH 2 J.A.DIGITS,J.SKAPTASON,S.YAMAZAKI,D.NEUL,M.ZIENTEK,          
JRNL        AUTH 3 J.ELLERAAS,P.MEHTA,M.J.YIN,M.J.HICKEY,K.S.GAJIWALA,          
JRNL        AUTH 4 C.RODGERS,J.F.DAVIES,M.R.GEHRING                             
JRNL        TITL   DIHYDROXYPHENYLISOINDOLINE AMIDES AS ORALLY                  
JRNL        TITL 2 BIOAVAILABLE INHIBITORS OF THE HEAT SHOCK PROTEIN            
JRNL        TITL 3 90 (HSP90) MOLECULAR CHAPERONE.                              
JRNL        REF    J.MED.CHEM.                   V.  53   499 2010              
JRNL        REFN                   ISSN 0022-2623                               
JRNL        PMID   19908836                                                     
JRNL        DOI    10.1021/JM901209Q                                            
REMARK   2                                                                      
REMARK   2 RESOLUTION.    1.95 ANGSTROMS.                                       
REMARK   3                                                                      
REMARK   3 REFINEMENT.                                                          
REMARK   3   PROGRAM     : CNX 2005                                             
REMARK   3   AUTHORS     : BRUNGER,ADAMS,CLORE,DELANO,GROS,GROSSE-              
REMARK   3               : KUNSTLEVE,JIANG,KUSZEWSKI,NILGES,PANNU,              
REMARK   3               : READ,RICE,SIMONSON,WARREN,ACCELRYS                   
REMARK   3               : SOFTWARE INC.(BADGER,BERARD,KUMAR,SZALMA,            
REMARK   3               : YIP,DZAKULA)                                         
REMARK   3                                                                      
REMARK   3  DATA USED IN REFINEMENT.                                            
REMARK   3   RESOLUTION RANGE HIGH (ANGSTROMS) : 1.95                           
REMARK   3   RESOLUTION RANGE LOW  (ANGSTROMS) : 19.94                          
REMARK   3   DATA CUTOFF            (SIGMA(F)) : 0.000                          
REMARK   3   DATA CUTOFF HIGH         (ABS(F)) : 3187238.380                    
REMARK   3   DATA CUTOFF LOW          (ABS(F)) : 0.0000                         
REMARK   3   COMPLETENESS (WORKING+TEST)   (%) : 97.1                           
REMARK   3   NUMBER OF REFLECTIONS             : 21080                          
REMARK   3                                                                      
REMARK   3  FIT TO DATA USED IN REFINEMENT.                                     
REMARK   3   CROSS-VALIDATION METHOD          : THROUGHOUT                      
REMARK   3   FREE R VALUE TEST SET SELECTION  : RANDOM                          
REMARK   3   R VALUE     (WORKING + TEST SET) : 0.197                           
REMARK   3   R VALUE            (WORKING SET) : 0.195                           
REMARK   3   FREE R VALUE                     : 0.222                           
REMARK   3   FREE R VALUE TEST SET SIZE   (%) : 4.400                           
REMARK   3   FREE R VALUE TEST SET COUNT      : 918                             
REMARK   3   ESTIMATED ERROR OF FREE R VALUE  : 0.007                           
REMARK   3                                                                      
REMARK   3  FIT/AGREEMENT OF MODEL WITH ALL DATA.                               
REMARK   3   R VALUE     (WORKING + TEST SET, NO CUTOFF) : 0.1990               
REMARK   3   R VALUE            (WORKING SET, NO CUTOFF) : 0.1980               
REMARK   3   FREE R VALUE                    (NO CUTOFF) : 0.223                
REMARK   3   FREE R VALUE TEST SET SIZE   (%, NO CUTOFF) : 4.300                
REMARK   3   FREE R VALUE TEST SET COUNT     (NO CUTOFF) : 941                  
REMARK   3   ESTIMATED ERROR OF FREE R VALUE (NO CUTOFF) : 0.0070               
REMARK   3   TOTAL NUMBER OF REFLECTIONS     (NO CUTOFF) : 21673                
REMARK   3                                                                      
REMARK   3  FIT IN THE HIGHEST RESOLUTION BIN.                                  
REMARK   3   TOTAL NUMBER OF BINS USED           : 6                            
REMARK   3   BIN RESOLUTION RANGE HIGH       (A) : 1.95                         
REMARK   3   BIN RESOLUTION RANGE LOW        (A) : 2.07                         
REMARK   3   BIN COMPLETENESS (WORKING+TEST) (%) : 94.20                        
REMARK   3   REFLECTIONS IN BIN    (WORKING SET) : 3172                         
REMARK   3   BIN R VALUE           (WORKING SET) : 0.2320                       
REMARK   3   BIN FREE R VALUE                    : 0.2890                       
REMARK   3   BIN FREE R VALUE TEST SET SIZE  (%) : 4.80                         
REMARK   3   BIN FREE R VALUE TEST SET COUNT     : 159                          
REMARK   3   ESTIMATED ERROR OF BIN FREE R VALUE : 0.023                        
REMARK   3                                                                      
REMARK   3  NUMBER OF NON-HYDROGEN ATOMS USED IN REFINEMENT.                    
REMARK   3   PROTEIN ATOMS            : 1676                                    
REMARK   3   NUCLEIC ACID ATOMS       : 0                                       
REMARK   3   HETEROGEN ATOMS          : 27                                      
REMARK   3   SOLVENT ATOMS            : 150                                     
REMARK   3                                                                      
REMARK   3  B VALUES.                                                           
REMARK   3   FROM WILSON PLOT           (A**2) : 24.90                          
REMARK   3   MEAN B VALUE      (OVERALL, A**2) : 34.10                          
REMARK   3   OVERALL ANISOTROPIC B VALUE.                                       
REMARK   3    B11 (A**2) : -0.84000                                             
REMARK   3    B22 (A**2) : -0.73000                                             
REMARK   3    B33 (A**2) : 1.57000                                              
REMARK   3    B12 (A**2) : 0.00000                                              
REMARK   3    B13 (A**2) : 0.00000                                              
REMARK   3    B23 (A**2) : 0.00000                                              
REMARK   3                                                                      
REMARK   3  ESTIMATED COORDINATE ERROR.                                         
REMARK   3   ESD FROM LUZZATI PLOT        (A) : 0.21                            
REMARK   3   ESD FROM SIGMAA              (A) : 0.12                            
REMARK   3   LOW RESOLUTION CUTOFF        (A) : 5.00                            
REMARK   3                                                                      
REMARK   3  CROSS-VALIDATED ESTIMATED COORDINATE ERROR.                         
REMARK   3   ESD FROM C-V LUZZATI PLOT    (A) : 0.26                            
REMARK   3   ESD FROM C-V SIGMAA          (A) : 0.21                            
REMARK   3                                                                      
REMARK   3  RMS DEVIATIONS FROM IDEAL VALUES.                                   
REMARK   3   BOND LENGTHS                 (A) : 0.005                           
REMARK   3   BOND ANGLES            (DEGREES) : 0.80                            
REMARK   3   DIHEDRAL ANGLES        (DEGREES) : 20.00                           
REMARK   3   IMPROPER ANGLES        (DEGREES) : 0.61                            
REMARK   3                                                                      
REMARK   3  ISOTROPIC THERMAL MODEL : RESTRAINED                                
REMARK   3                                                                      
REMARK   3  ISOTROPIC THERMAL FACTOR RESTRAINTS.    RMS    SIGMA                
REMARK   3   MAIN-CHAIN BOND              (A**2) : 1.440 ; 1.500                
REMARK   3   MAIN-CHAIN ANGLE             (A**2) : 2.310 ; 2.000                
REMARK   3   SIDE-CHAIN BOND              (A**2) : 2.140 ; 2.000                
REMARK   3   SIDE-CHAIN ANGLE             (A**2) : 3.270 ; 2.500                
REMARK   3                                                                      
REMARK   3  BULK SOLVENT MODELING.                                              
REMARK   3   METHOD USED : FLAT MODEL                                           
REMARK   3   KSOL        : 0.39                                                 
REMARK   3   BSOL        : 56.56                                                
REMARK   3                                                                      
REMARK   3  NCS MODEL : NONE                                                    
REMARK   3                                                                      
REMARK   3  NCS RESTRAINTS.                         RMS   SIGMA/WEIGHT          
REMARK   3   GROUP  1  POSITIONAL            (A) : NULL  ; NULL                 
REMARK   3   GROUP  1  B-FACTOR           (A**2) : NULL  ; NULL                 
REMARK   3                                                                      
REMARK   3  PARAMETER FILE  1  : PROTEIN_REP.P                                  
REMARK   3  PARAMETER FILE  2  : DNA-RNA_REP.P                                  
REMARK   3  PARAMETER FILE  3  : WATER_REP.PAR                                  
REMARK   3  PARAMETER FILE  4  : ION.PARAM                                      
REMARK   3  PARAMETER FILE  5  : LIG-MANUAL.PAR                                 
REMARK   3  TOPOLOGY FILE  1   : PROTEIN.TOP                                    
REMARK   3  TOPOLOGY FILE  2   : DNA-RNA.TOP                                    
REMARK   3  TOPOLOGY FILE  3   : WATER.TOP                                      
REMARK   3  TOPOLOGY FILE  4   : ION.TOP                                        
REMARK   3  TOPOLOGY FILE  5   : LIG-MANUAL.TOP                                 
REMARK   3                                                                      
REMARK   3  OTHER REFINEMENT REMARKS: NULL                                      
REMARK   4                                                                      
REMARK   4 3K97 COMPLIES WITH FORMAT V. 3.20, 01-DEC-08                         
REMARK 100                                                                      
REMARK 100 THIS ENTRY HAS BEEN PROCESSED BY RCSB ON 22-OCT-09.                  
REMARK 100 THE RCSB ID CODE IS RCSB055704.                                      
REMARK 200                                                                      
REMARK 200 EXPERIMENTAL DETAILS                                                 
REMARK 200  EXPERIMENT TYPE                : X-RAY DIFFRACTION                  
REMARK 200  DATE OF DATA COLLECTION        : 04-FEB-09                          
REMARK 200  TEMPERATURE           (KELVIN) : 98                                 
REMARK 200  PH                             : NULL                               
REMARK 200  NUMBER OF CRYSTALS USED        : 1                                  
REMARK 200                                                                      
REMARK 200  SYNCHROTRON              (Y/N) : N                                  
REMARK 200  RADIATION SOURCE               : ROTATING ANODE                     
REMARK 200  BEAMLINE                       : NULL                               
REMARK 200  X-RAY GENERATOR MODEL          : RIGAKU RUH2R                       
REMARK 200  MONOCHROMATIC OR LAUE    (M/L) : M                                  
REMARK 200  WAVELENGTH OR RANGE        (A) : 1.5418                             
REMARK 200  MONOCHROMATOR                  : MIRRORS                            
REMARK 200  OPTICS                         : MIRRORS                            
REMARK 200                                                                      
REMARK 200  DETECTOR TYPE                  : IMAGE PLATE                        
REMARK 200  DETECTOR MANUFACTURER          : MAR SCANNER 345 MM PLATE           
REMARK 200  INTENSITY-INTEGRATION SOFTWARE : HKL-2000                           
REMARK 200  DATA SCALING SOFTWARE          : SCALEPACK                          
REMARK 200                                                                      
REMARK 200  NUMBER OF UNIQUE REFLECTIONS   : 21588                              
REMARK 200  RESOLUTION RANGE HIGH      (A) : 1.950                              
REMARK 200  RESOLUTION RANGE LOW       (A) : 20.000                             
REMARK 200  REJECTION CRITERIA  (SIGMA(I)) : 1.000                              
REMARK 200                                                                      
REMARK 200 OVERALL.                                                             
REMARK 200  COMPLETENESS FOR RANGE     (%) : 99.2                               
REMARK 200  DATA REDUNDANCY                : 3.700                              
REMARK 200  R MERGE                    (I) : 0.03800                            
REMARK 200  R SYM                      (I) : 0.03800                            
REMARK 200  <I/SIGMA(I)> FOR THE DATA SET  : 30.1000                            
REMARK 200                                                                      
REMARK 200 IN THE HIGHEST RESOLUTION SHELL.                                     
REMARK 200  HIGHEST RESOLUTION SHELL, RANGE HIGH (A) : 1.95                     
REMARK 200  HIGHEST RESOLUTION SHELL, RANGE LOW  (A) : 2.02                     
REMARK 200  COMPLETENESS FOR SHELL     (%) : 98.7                               
REMARK 200  DATA REDUNDANCY IN SHELL       : 3.20                               
REMARK 200  R MERGE FOR SHELL          (I) : 0.17200                            
REMARK 200  R SYM FOR SHELL            (I) : 0.17200                            
REMARK 200  <I/SIGMA(I)> FOR SHELL         : 7.100                              
REMARK 200                                                                      
REMARK 200 DIFFRACTION PROTOCOL: SINGLE WAVELENGTH                              
REMARK 200 METHOD USED TO DETERMINE THE STRUCTURE: MOLECULAR REPLACEMENT        
REMARK 200 SOFTWARE USED: CNX                                                   
REMARK 200 STARTING MODEL: NULL                                                 
REMARK 200                                                                      
REMARK 200 REMARK: NULL                                                         
REMARK 280                                                                      
REMARK 280 CRYSTAL                                                              
REMARK 280 SOLVENT CONTENT, VS   (%): 51.99                                     
REMARK 280 MATTHEWS COEFFICIENT, VM (ANGSTROMS**3/DA): 2.56                     
REMARK 280                                                                      
REMARK 280 CRYSTALLIZATION CONDITIONS: 19% PEG 3350, 0.2 M MGCL2, VAPOR         
REMARK 280  DIFFUSION, HANGING DROP, TEMPERATURE 277K                           
REMARK 290                                                                      
REMARK 290 CRYSTALLOGRAPHIC SYMMETRY                                            
REMARK 290 SYMMETRY OPERATORS FOR SPACE GROUP: I 2 2 2                          
REMARK 290                                                                      
REMARK 290      SYMOP   SYMMETRY                                                
REMARK 290     NNNMMM   OPERATOR                                                
REMARK 290       1555   X,Y,Z                                                   
REMARK 290       2555   -X,-Y,Z                                                 
REMARK 290       3555   -X,Y,-Z                                                 
REMARK 290       4555   X,-Y,-Z                                                 
REMARK 290       5555   X+1/2,Y+1/2,Z+1/2                                       
REMARK 290       6555   -X+1/2,-Y+1/2,Z+1/2                                     
REMARK 290       7555   -X+1/2,Y+1/2,-Z+1/2                                     
REMARK 290       8555   X+1/2,-Y+1/2,-Z+1/2                                     
REMARK 290                                                                      
REMARK 290     WHERE NNN -> OPERATOR NUMBER                                     
REMARK 290           MMM -> TRANSLATION VECTOR                                  
REMARK 290                                                                      
REMARK 290 CRYSTALLOGRAPHIC SYMMETRY TRANSFORMATIONS                            
REMARK 290 THE FOLLOWING TRANSFORMATIONS OPERATE ON THE ATOM/HETATM             
REMARK 290 RECORDS IN THIS ENTRY TO PRODUCE CRYSTALLOGRAPHICALLY                
REMARK 290 RELATED MOLECULES.                                                   
REMARK 290   SMTRY1   1  1.000000  0.000000  0.000000        0.00000            
REMARK 290   SMTRY2   1  0.000000  1.000000  0.000000        0.00000            
REMARK 290   SMTRY3   1  0.000000  0.000000  1.000000        0.00000            
REMARK 290   SMTRY1   2 -1.000000  0.000000  0.000000        0.00000            
REMARK 290   SMTRY2   2  0.000000 -1.000000  0.000000        0.00000            
REMARK 290   SMTRY3   2  0.000000  0.000000  1.000000        0.00000            
REMARK 290   SMTRY1   3 -1.000000  0.000000  0.000000        0.00000            
REMARK 290   SMTRY2   3  0.000000  1.000000  0.000000        0.00000            
REMARK 290   SMTRY3   3  0.000000  0.000000 -1.000000        0.00000            
REMARK 290   SMTRY1   4  1.000000  0.000000  0.000000        0.00000            
REMARK 290   SMTRY2   4  0.000000 -1.000000  0.000000        0.00000            
REMARK 290   SMTRY3   4  0.000000  0.000000 -1.000000        0.00000            
REMARK 290   SMTRY1   5  1.000000  0.000000  0.000000       33.71250            
REMARK 290   SMTRY2   5  0.000000  1.000000  0.000000       43.73800            
REMARK 290   SMTRY3   5  0.000000  0.000000  1.000000       49.47200            
REMARK 290   SMTRY1   6 -1.000000  0.000000  0.000000       33.71250            
REMARK 290   SMTRY2   6  0.000000 -1.000000  0.000000       43.73800            
REMARK 290   SMTRY3   6  0.000000  0.000000  1.000000       49.47200            
REMARK 290   SMTRY1   7 -1.000000  0.000000  0.000000       33.71250            
REMARK 290   SMTRY2   7  0.000000  1.000000  0.000000       43.73800            
REMARK 290   SMTRY3   7  0.000000  0.000000 -1.000000       49.47200            
REMARK 290   SMTRY1   8  1.000000  0.000000  0.000000       33.71250            
REMARK 290   SMTRY2   8  0.000000 -1.000000  0.000000       43.73800            
REMARK 290   SMTRY3   8  0.000000  0.000000 -1.000000       49.47200            
REMARK 290                                                                      
REMARK 290 REMARK: NULL                                                         
REMARK 300                                                                      
REMARK 300 BIOMOLECULE: 1                                                       
REMARK 300 SEE REMARK 350 FOR THE AUTHOR PROVIDED AND/OR PROGRAM                
REMARK 300 GENERATED ASSEMBLY INFORMATION FOR THE STRUCTURE IN                  
REMARK 300 THIS ENTRY. THE REMARK MAY ALSO PROVIDE INFORMATION ON               
REMARK 300 BURIED SURFACE AREA.                                                 
REMARK 350                                                                      
REMARK 350 COORDINATES FOR A COMPLETE MULTIMER REPRESENTING THE KNOWN           
REMARK 350 BIOLOGICALLY SIGNIFICANT OLIGOMERIZATION STATE OF THE                
REMARK 350 MOLECULE CAN BE GENERATED BY APPLYING BIOMT TRANSFORMATIONS          
REMARK 350 GIVEN BELOW.  BOTH NON-CRYSTALLOGRAPHIC AND                          
REMARK 350 CRYSTALLOGRAPHIC OPERATIONS ARE GIVEN.                               
REMARK 350                                                                      
REMARK 350 BIOMOLECULE: 1                                                       
REMARK 350 AUTHOR DETERMINED BIOLOGICAL UNIT: MONOMERIC                         
REMARK 350 SOFTWARE DETERMINED QUATERNARY STRUCTURE: MONOMERIC                  
REMARK 350 SOFTWARE USED: PISA                                                  
REMARK 350 APPLY THE FOLLOWING TO CHAINS: A                                     
REMARK 350   BIOMT1   1  1.000000  0.000000  0.000000        0.00000            
REMARK 350   BIOMT2   1  0.000000  1.000000  0.000000        0.00000            
REMARK 350   BIOMT3   1  0.000000  0.000000  1.000000        0.00000            
REMARK 465                                                                      
REMARK 465 MISSING RESIDUES                                                     
REMARK 465 THE FOLLOWING RESIDUES WERE NOT LOCATED IN THE                       
REMARK 465 EXPERIMENT. (M=MODEL NUMBER; RES=RESIDUE NAME; C=CHAIN               
REMARK 465 IDENTIFIER; SSSEQ=SEQUENCE NUMBER; I=INSERTION CODE.)                
REMARK 465                                                                      
REMARK 465   M RES C SSSEQI                                                     
REMARK 465     MET A   -14                                                      
REMARK 465     LYS A   -13                                                      
REMARK 465     HIS A   -12                                                      
REMARK 465     HIS A   -11                                                      
REMARK 465     HIS A   -10                                                      
REMARK 465     HIS A    -9                                                      
REMARK 465     HIS A    -8                                                      
REMARK 465     HIS A    -7                                                      
REMARK 465     ASP A    -6                                                      
REMARK 465     TYR A    -5                                                      
REMARK 465     GLY A    -4                                                      
REMARK 465     ILE A    -3                                                      
REMARK 465     PRO A    -2                                                      
REMARK 465     THR A    -1                                                      
REMARK 465     THR A     0                                                      
REMARK 465     GLU A     1                                                      
REMARK 465     ASN A     2                                                      
REMARK 465     LEU A     3                                                      
REMARK 465     TYR A     4                                                      
REMARK 465     PHE A     5                                                      
REMARK 465     GLN A     6                                                      
REMARK 465     ALA A     7                                                      
REMARK 465     LEU A     8                                                      
REMARK 465     ASP A     9                                                      
REMARK 465     GLN A    10                                                      
REMARK 465     PRO A    11                                                      
REMARK 465     MET A    12                                                      
REMARK 465     GLU A    13                                                      
REMARK 465     GLU A    14                                                      
REMARK 465     GLU A    15                                                      
REMARK 465     ARG A   226                                                      
REMARK 465     ASP A   227                                                      
REMARK 465     LYS A   228                                                      
REMARK 465     GLU A   229                                                      
REMARK 465     VAL A   230                                                      
REMARK 465     SER A   231                                                      
REMARK 465     ASP A   232                                                      
REMARK 465     ASP A   233                                                      
REMARK 465     GLU A   234                                                      
REMARK 465     ALA A   235                                                      
REMARK 465     GLU A   236                                                      
REMARK 500                                                                      
REMARK 500 GEOMETRY AND STEREOCHEMISTRY                                         
REMARK 500 SUBTOPIC: TORSION ANGLES                                             
REMARK 500                                                                      
REMARK 500 TORSION ANGLES OUTSIDE THE EXPECTED RAMACHANDRAN REGIONS:            
REMARK 500 (M=MODEL NUMBER; RES=RESIDUE NAME; C=CHAIN IDENTIFIER;               
REMARK 500 SSEQ=SEQUENCE NUMBER; I=INSERTION CODE).                             
REMARK 500                                                                      
REMARK 500 STANDARD TABLE:                                                      
REMARK 500 FORMAT:(10X,I3,1X,A3,1X,A1,I4,A1,4X,F7.2,3X,F7.2)                    
REMARK 500                                                                      
REMARK 500 EXPECTED VALUES: GJ KLEYWEGT AND TA JONES (1996). PHI/PSI-           
REMARK 500 CHOLOGY: RAMACHANDRAN REVISITED. STRUCTURE 4, 1395 - 1400            
REMARK 500                                                                      
REMARK 500  M RES CSSEQI        PSI       PHI                                   
REMARK 500    ALA A 124     -125.57     84.18                                   
REMARK 500    ALA A 166     -147.33     61.77                                   
REMARK 500                                                                      
REMARK 500 REMARK: NULL                                                         
REMARK 800                                                                      
REMARK 800 SITE                                                                 
REMARK 800 SITE_IDENTIFIER: AC1                                                 
REMARK 800 EVIDENCE_CODE: SOFTWARE                                              
REMARK 800 SITE_DESCRIPTION: BINDING SITE FOR RESIDUE 4CD A 901                 
REMARK 800                                                                      
REMARK 800 SITE_IDENTIFIER: AC2                                                 
REMARK 800 EVIDENCE_CODE: SOFTWARE                                              
REMARK 800 SITE_DESCRIPTION: BINDING SITE FOR RESIDUE DMS A 902                 
REMARK 900                                                                      
REMARK 900 RELATED ENTRIES                                                      
REMARK 900 RELATED ID: 3K98   RELATED DB: PDB                                   
REMARK 900 RELATED ID: 3K99   RELATED DB: PDB                                   
DBREF  3K97 A    9   236  UNP    P07900   HS90A_HUMAN      9    236             
SEQADV 3K97 MET A  -14  UNP  P07900              EXPRESSION TAG                 
SEQADV 3K97 LYS A  -13  UNP  P07900              EXPRESSION TAG                 
SEQADV 3K97 HIS A  -12  UNP  P07900              EXPRESSION TAG                 
SEQADV 3K97 HIS A  -11  UNP  P07900              EXPRESSION TAG                 
SEQADV 3K97 HIS A  -10  UNP  P07900              EXPRESSION TAG                 
SEQADV 3K97 HIS A   -9  UNP  P07900              EXPRESSION TAG                 
SEQADV 3K97 HIS A   -8  UNP  P07900              EXPRESSION TAG                 
SEQADV 3K97 HIS A   -7  UNP  P07900              EXPRESSION TAG                 
SEQADV 3K97 ASP A   -6  UNP  P07900              EXPRESSION TAG                 
SEQADV 3K97 TYR A   -5  UNP  P07900              EXPRESSION TAG                 
SEQADV 3K97 GLY A   -4  UNP  P07900              EXPRESSION TAG                 
SEQADV 3K97 ILE A   -3  UNP  P07900              EXPRESSION TAG                 
SEQADV 3K97 PRO A   -2  UNP  P07900              EXPRESSION TAG                 
SEQADV 3K97 THR A   -1  UNP  P07900              EXPRESSION TAG                 
SEQADV 3K97 THR A    0  UNP  P07900              EXPRESSION TAG                 
SEQADV 3K97 GLU A    1  UNP  P07900              EXPRESSION TAG                 
SEQADV 3K97 ASN A    2  UNP  P07900              EXPRESSION TAG                 
SEQADV 3K97 LEU A    3  UNP  P07900              EXPRESSION TAG                 
SEQADV 3K97 TYR A    4  UNP  P07900              EXPRESSION TAG                 
SEQADV 3K97 PHE A    5  UNP  P07900              EXPRESSION TAG                 
SEQADV 3K97 GLN A    6  UNP  P07900              EXPRESSION TAG                 
SEQADV 3K97 ALA A    7  UNP  P07900              EXPRESSION TAG                 
SEQADV 3K97 LEU A    8  UNP  P07900              EXPRESSION TAG                 
SEQRES   1 A  251  MET LYS HIS HIS HIS HIS HIS HIS ASP TYR GLY ILE PRO          
SEQRES   2 A  251  THR THR GLU ASN LEU TYR PHE GLN ALA LEU ASP GLN PRO          
SEQRES   3 A  251  MET GLU GLU GLU GLU VAL GLU THR PHE ALA PHE GLN ALA          
SEQRES   4 A  251  GLU ILE ALA GLN LEU MET SER LEU ILE ILE ASN THR PHE          
SEQRES   5 A  251  TYR SER ASN LYS GLU ILE PHE LEU ARG GLU LEU ILE SER          
SEQRES   6 A  251  ASN SER SER ASP ALA LEU ASP LYS ILE ARG TYR GLU SER          
SEQRES   7 A  251  LEU THR ASP PRO SER LYS LEU ASP SER GLY LYS GLU LEU          
SEQRES   8 A  251  HIS ILE ASN LEU ILE PRO ASN LYS GLN ASP ARG THR LEU          
SEQRES   9 A  251  THR ILE VAL ASP THR GLY ILE GLY MET THR LYS ALA ASP          
SEQRES  10 A  251  LEU ILE ASN ASN LEU GLY THR ILE ALA LYS SER GLY THR          
SEQRES  11 A  251  LYS ALA PHE MET GLU ALA LEU GLN ALA GLY ALA ASP ILE          
SEQRES  12 A  251  SER MET ILE GLY GLN PHE GLY VAL GLY PHE TYR SER ALA          
SEQRES  13 A  251  TYR LEU VAL ALA GLU LYS VAL THR VAL ILE THR LYS HIS          
SEQRES  14 A  251  ASN ASP ASP GLU GLN TYR ALA TRP GLU SER SER ALA GLY          
SEQRES  15 A  251  GLY SER PHE THR VAL ARG THR ASP THR GLY GLU PRO MET          
SEQRES  16 A  251  GLY ARG GLY THR LYS VAL ILE LEU HIS LEU LYS GLU ASP          
SEQRES  17 A  251  GLN THR GLU TYR LEU GLU GLU ARG ARG ILE LYS GLU ILE          
SEQRES  18 A  251  VAL LYS LYS HIS SER GLN PHE ILE GLY TYR PRO ILE THR          
SEQRES  19 A  251  LEU PHE VAL GLU LYS GLU ARG ASP LYS GLU VAL SER ASP          
SEQRES  20 A  251  ASP GLU ALA GLU                                              
HET    4CD  A 901      23                                                       
HET    DMS  A 902       4                                                       
HETNAM     4CD 4-CHLORO-6-{[(2R)-2-(2-METHYLPHENYL)PYRROLIDIN-1-                
HETNAM   2 4CD  YL]CARBONYL}BENZENE-1,3-DIOL                                    
HETNAM     DMS DIMETHYL SULFOXIDE                                               
FORMUL   2  4CD    C18 H18 CL N O3                                              
FORMUL   3  DMS    C2 H6 O S                                                    
FORMUL   4  HOH   *150(H2 O)                                                    
HELIX    1   1 GLN A   23  THR A   36  1                                  14    
HELIX    2   2 GLU A   42  ASP A   66  1                                  25    
HELIX    3   3 PRO A   67  ASP A   71  5                                   5    
HELIX    4   4 THR A   99  LEU A  107  1                                   9    
HELIX    5   5 SER A  113  GLN A  123  1                                  11    
HELIX    6   6 ASP A  127  GLY A  135  5                                   9    
HELIX    7   7 VAL A  136  LEU A  143  5                                   8    
HELIX    8   8 GLU A  192  LEU A  198  5                                   7    
HELIX    9   9 GLU A  199  SER A  211  1                                  13    
SHEET    1   A 8 GLU A  18  ALA A  21  0                                        
SHEET    2   A 8 SER A 169  THR A 174 -1  O  PHE A 170   N  PHE A  20           
SHEET    3   A 8 TYR A 160  SER A 164 -1  N  ALA A 161   O  ARG A 173           
SHEET    4   A 8 ALA A 145  LYS A 153 -1  N  VAL A 150   O  TRP A 162           
SHEET    5   A 8 GLY A 183  LEU A 190 -1  O  ILE A 187   N  THR A 149           
SHEET    6   A 8 THR A  88  ASP A  93 -1  N  ILE A  91   O  VAL A 186           
SHEET    7   A 8 ILE A  78  ASN A  83 -1  N  ASN A  79   O  VAL A  92           
SHEET    8   A 8 ILE A 218  LEU A 220  1  O  THR A 219   N  LEU A  80           
SITE     1 AC1 12 ASN A  51  ALA A  55  TYR A  61  ASP A  93                    
SITE     2 AC1 12 GLY A  97  MET A  98  ASN A 106  PHE A 138                    
SITE     3 AC1 12 THR A 184  VAL A 186  HOH A 237  HOH A 238                    
SITE     1 AC2  5 GLU A  75  HIS A  77  ASN A  79  SER A 169                    
SITE     2 AC2  5 HOH A 375                                                     
CRYST1   67.425   87.476   98.944  90.00  90.00  90.00 I 2 2 2       8          
ORIGX1      1.000000  0.000000  0.000000        0.00000                         
ORIGX2      0.000000  1.000000  0.000000        0.00000                         
ORIGX3      0.000000  0.000000  1.000000        0.00000                         
SCALE1      0.014831  0.000000  0.000000        0.00000                         
SCALE2      0.000000  0.011432  0.000000        0.00000                         
SCALE3      0.000000  0.000000  0.010107        0.00000                         
ATOM      1  N   GLU A  16      74.226  60.616   9.710  1.00 47.96           N  
ATOM      2  CA  GLU A  16      75.489  60.331  10.446  1.00 45.54           C  
ATOM      3  C   GLU A  16      75.519  61.104  11.762  1.00 42.18           C  
ATOM      4  O   GLU A  16      74.824  62.109  11.925  1.00 41.17           O  
ATOM      5  CB  GLU A  16      76.701  60.725   9.595  1.00 48.78           C  
ATOM      6  CG  GLU A  16      76.819  62.221   9.342  1.00 54.07           C  
ATOM      7  CD  GLU A  16      78.032  62.584   8.502  1.00 59.22           C  
ATOM      8  OE1 GLU A  16      78.379  61.803   7.586  1.00 61.70           O  
ATOM      9  OE2 GLU A  16      78.640  63.651   8.756  1.00 58.76           O  
ATOM     10  N   VAL A  17      76.325  60.623  12.699  1.00 38.03           N  
ATOM     11  CA  VAL A  17      76.499  61.294  13.977  1.00 33.85           C  
ATOM     12  C   VAL A  17      77.818  62.052  13.977  1.00 31.57           C  
ATOM     13  O   VAL A  17      78.852  61.510  13.592  1.00 32.46           O  
ATOM     14  CB  VAL A  17      76.511  60.280  15.134  1.00 34.72           C  
ATOM     15  CG1 VAL A  17      76.741  60.999  16.453  1.00 34.10           C  
ATOM     16  CG2 VAL A  17      75.200  59.507  15.160  1.00 35.14           C  
ATOM     17  N   GLU A  18      77.783  63.308  14.399  1.00 28.53           N  
ATOM     18  CA  GLU A  18      79.010  64.081  14.552  1.00 27.24           C  
ATOM     19  C   GLU A  18      79.353  64.253  16.027  1.00 26.89           C  
ATOM     20  O   GLU A  18      78.479  64.539  16.843  1.00 26.19           O  
ATOM     21  CB  GLU A  18      78.859  65.447  13.883  1.00 30.10           C  
ATOM     22  CG  GLU A  18      78.900  65.394  12.362  1.00 32.14           C  
ATOM     23  CD  GLU A  18      78.651  66.748  11.736  1.00 34.72           C  
ATOM     24  OE1 GLU A  18      77.572  67.316  11.986  1.00 35.72           O  
ATOM     25  OE2 GLU A  18      79.532  67.246  11.001  1.00 35.50           O  
ATOM     26  N   THR A  19      80.627  64.066  16.359  1.00 25.66           N  
ATOM     27  CA  THR A  19      81.095  64.183  17.734  1.00 25.21           C  
ATOM     28  C   THR A  19      82.025  65.379  17.871  1.00 25.46           C  
ATOM     29  O   THR A  19      82.945  65.549  17.069  1.00 25.25           O  
ATOM     30  CB  THR A  19      81.859  62.915  18.176  1.00 24.98           C  
ATOM     31  OG1 THR A  19      81.010  61.771  18.032  1.00 24.09           O  
ATOM     32  CG2 THR A  19      82.294  63.039  19.631  1.00 24.30           C  
ATOM     33  N   PHE A  20      81.775  66.203  18.888  1.00 25.08           N  
ATOM     34  CA  PHE A  20      82.525  67.438  19.104  1.00 24.69           C  
ATOM     35  C   PHE A  20      83.144  67.425  20.494  1.00 24.36           C  
ATOM     36  O   PHE A  20      82.569  66.869  21.422  1.00 23.97           O  
ATOM     37  CB  PHE A  20      81.598  68.657  19.006  1.00 26.21           C  
ATOM     38  CG  PHE A  20      80.943  68.828  17.664  1.00 25.74           C  
ATOM     39  CD1 PHE A  20      79.787  68.132  17.348  1.00 26.53           C  
ATOM     40  CD2 PHE A  20      81.474  69.700  16.728  1.00 28.38           C  
ATOM     41  CE1 PHE A  20      79.169  68.305  16.119  1.00 26.45           C  
ATOM     42  CE2 PHE A  20      80.862  69.876  15.496  1.00 27.18           C  
ATOM     43  CZ  PHE A  20      79.710  69.177  15.194  1.00 25.73           C  
ATOM     44  N   ALA A  21      84.299  68.063  20.645  1.00 24.95           N  
ATOM     45  CA  ALA A  21      84.878  68.253  21.969  1.00 26.47           C  
ATOM     46  C   ALA A  21      84.322  69.529  22.592  1.00 26.80           C  
ATOM     47  O   ALA A  21      84.198  70.549  21.922  1.00 27.75           O  
ATOM     48  CB  ALA A  21      86.400  68.339  21.877  1.00 27.67           C  
ATOM     49  N   PHE A  22      83.979  69.473  23.875  1.00 26.58           N  
ATOM     50  CA  PHE A  22      83.690  70.696  24.608  1.00 26.88           C  
ATOM     51  C   PHE A  22      84.952  71.556  24.652  1.00 28.63           C  
ATOM     52  O   PHE A  22      86.066  71.035  24.739  1.00 27.96           O  
ATOM     53  CB  PHE A  22      83.247  70.380  26.038  1.00 25.47           C  
ATOM     54  CG  PHE A  22      81.831  69.896  26.141  1.00 24.66           C  
ATOM     55  CD1 PHE A  22      80.774  70.754  25.884  1.00 24.34           C  
ATOM     56  CD2 PHE A  22      81.556  68.587  26.495  1.00 24.06           C  
ATOM     57  CE1 PHE A  22      79.466  70.314  25.980  1.00 25.64           C  
ATOM     58  CE2 PHE A  22      80.251  68.139  26.593  1.00 24.77           C  
ATOM     59  CZ  PHE A  22      79.202  69.010  26.334  1.00 23.96           C  
ATOM     60  N   GLN A  23      84.774  72.870  24.588  1.00 28.13           N  
ATOM     61  CA  GLN A  23      85.878  73.793  24.812  1.00 30.68           C  
ATOM     62  C   GLN A  23      86.426  73.508  26.214  1.00 31.99           C  
ATOM     63  O   GLN A  23      85.681  73.087  27.101  1.00 28.01           O  
ATOM     64  CB  GLN A  23      85.376  75.239  24.703  1.00 33.02           C  
ATOM     65  CG  GLN A  23      86.476  76.294  24.604  1.00 37.06           C  
ATOM     66  CD  GLN A  23      86.992  76.726  25.963  1.00 40.76           C  
ATOM     67  OE1 GLN A  23      88.118  77.216  26.088  1.00 43.78           O  
ATOM     68  NE2 GLN A  23      86.170  76.547  26.992  1.00 39.67           N  
ATOM     69  N   ALA A  24      87.726  73.722  26.406  1.00 31.89           N  
ATOM     70  CA  ALA A  24      88.409  73.283  27.624  1.00 30.96           C  
ATOM     71  C   ALA A  24      87.729  73.765  28.907  1.00 30.43           C  
ATOM     72  O   ALA A  24      87.541  72.992  29.848  1.00 28.58           O  
ATOM     73  CB  ALA A  24      89.868  73.752  27.599  1.00 32.57           C  
ATOM     74  N   GLU A  25      87.359  75.039  28.944  1.00 31.28           N  
ATOM     75  CA  GLU A  25      86.799  75.628  30.155  1.00 32.25           C  
ATOM     76  C   GLU A  25      85.394  75.106  30.448  1.00 30.98           C  
ATOM     77  O   GLU A  25      84.978  75.033  31.605  1.00 30.62           O  
ATOM     78  CB  GLU A  25      86.776  77.150  30.029  1.00 35.95           C  
ATOM     79  CG  GLU A  25      88.163  77.768  29.892  1.00 43.05           C  
ATOM     80  CD  GLU A  25      88.126  79.174  29.319  1.00 47.40           C  
ATOM     81  OE1 GLU A  25      87.016  79.716  29.118  1.00 49.34           O  
ATOM     82  OE2 GLU A  25      89.211  79.737  29.068  1.00 50.06           O  
ATOM     83  N   ILE A  26      84.665  74.738  29.399  1.00 30.27           N  
ATOM     84  CA  ILE A  26      83.334  74.170  29.579  1.00 28.02           C  
ATOM     85  C   ILE A  26      83.422  72.749  30.107  1.00 27.22           C  
ATOM     86  O   ILE A  26      82.638  72.357  30.968  1.00 27.37           O  
ATOM     87  CB  ILE A  26      82.533  74.177  28.262  1.00 29.17           C  
ATOM     88  CG1 ILE A  26      82.172  75.619  27.895  1.00 29.88           C  
ATOM     89  CG2 ILE A  26      81.269  73.321  28.410  1.00 26.48           C  
ATOM     90  CD1 ILE A  26      81.576  75.770  26.517  1.00 33.87           C  
ATOM     91  N   ALA A  27      84.383  71.979  29.600  1.00 26.74           N  
ATOM     92  CA  ALA A  27      84.649  70.649  30.142  1.00 26.24           C  
ATOM     93  C   ALA A  27      84.998  70.753  31.621  1.00 25.76           C  
ATOM     94  O   ALA A  27      84.529  69.961  32.441  1.00 25.28           O  
ATOM     95  CB  ALA A  27      85.803  69.990  29.383  1.00 27.82           C  
ATOM     96  N   GLN A  28      85.831  71.731  31.955  1.00 25.48           N  
ATOM     97  CA  GLN A  28      86.212  71.965  33.340  1.00 26.92           C  
ATOM     98  C   GLN A  28      84.994  72.293  34.207  1.00 26.69           C  
ATOM     99  O   GLN A  28      84.854  71.778  35.320  1.00 24.84           O  
ATOM    100  CB  GLN A  28      87.223  73.111  33.414  1.00 30.07           C  
ATOM    101  CG  GLN A  28      87.793  73.335  34.802  1.00 36.21           C  
ATOM    102  CD  GLN A  28      88.830  74.442  34.835  1.00 39.77           C  
ATOM    103  OE1 GLN A  28      89.077  75.109  33.828  1.00 42.28           O  
ATOM    104  NE2 GLN A  28      89.443  74.641  35.997  1.00 41.43           N  
ATOM    105  N   LEU A  29      84.112  73.146  33.694  1.00 25.62           N  
ATOM    106  CA  LEU A  29      82.894  73.509  34.415  1.00 26.47           C  
ATOM    107  C   LEU A  29      82.008  72.287  34.645  1.00 26.44           C  
ATOM    108  O   LEU A  29      81.490  72.073  35.746  1.00 25.66           O  
ATOM    109  CB  LEU A  29      82.103  74.567  33.634  1.00 27.30           C  
ATOM    110  CG  LEU A  29      80.707  74.894  34.185  1.00 30.18           C  
ATOM    111  CD1 LEU A  29      80.809  75.435  35.607  1.00 31.30           C  
ATOM    112  CD2 LEU A  29      80.027  75.908  33.274  1.00 29.72           C  
ATOM    113  N   MET A  30      81.834  71.482  33.604  1.00 25.38           N  
ATOM    114  CA  MET A  30      80.969  70.319  33.708  1.00 25.64           C  
ATOM    115  C   MET A  30      81.506  69.335  34.748  1.00 26.33           C  
ATOM    116  O   MET A  30      80.743  68.750  35.517  1.00 26.78           O  
ATOM    117  CB  MET A  30      80.843  69.638  32.342  1.00 23.62           C  
ATOM    118  CG  MET A  30      80.067  70.454  31.323  1.00 25.37           C  
ATOM    119  SD  MET A  30      79.948  69.654  29.710  1.00 25.40           S  
ATOM    120  CE  MET A  30      78.716  68.370  30.043  1.00 21.80           C  
ATOM    121  N  ASER A  31      82.822  69.164  34.774  0.70 27.50           N  
ATOM    122  N  BSER A  31      82.823  69.160  34.776  0.30 26.00           N  
ATOM    123  CA ASER A  31      83.441  68.266  35.737  0.70 30.07           C  
ATOM    124  CA BSER A  31      83.443  68.260  35.740  0.30 26.35           C  
ATOM    125  C  ASER A  31      83.209  68.794  37.150  0.70 30.71           C  
ATOM    126  C  BSER A  31      83.256  68.788  37.159  0.30 28.36           C  
ATOM    127  O  ASER A  31      82.898  68.033  38.070  0.70 31.44           O  
ATOM    128  O  BSER A  31      83.027  68.021  38.095  0.30 28.85           O  
ATOM    129  CB ASER A  31      84.941  68.152  35.463  0.70 30.38           C  
ATOM    130  CB BSER A  31      84.935  68.105  35.435  0.30 24.08           C  
ATOM    131  OG ASER A  31      85.563  67.312  36.418  0.70 35.79           O  
ATOM    132  OG BSER A  31      85.134  67.430  34.205  0.30 18.22           O  
ATOM    133  N   LEU A  32      83.349  70.105  37.307  1.00 30.24           N  
ATOM    134  CA  LEU A  32      83.127  70.754  38.591  1.00 32.56           C  
ATOM    135  C   LEU A  32      81.687  70.544  39.064  1.00 33.86           C  
ATOM    136  O   LEU A  32      81.446  70.196  40.222  1.00 34.57           O  
ATOM    137  CB  LEU A  32      83.434  72.249  38.468  1.00 35.47           C  
ATOM    138  CG  LEU A  32      83.413  73.085  39.750  1.00 39.85           C  
ATOM    139  CD1 LEU A  32      84.281  74.324  39.569  1.00 41.37           C  
ATOM    140  CD2 LEU A  32      81.977  73.464  40.087  1.00 40.94           C  
ATOM    141  N   ILE A  33      80.732  70.740  38.163  1.00 31.63           N  
ATOM    142  CA  ILE A  33      79.327  70.531  38.494  1.00 31.59           C  
ATOM    143  C   ILE A  33      79.045  69.088  38.902  1.00 32.30           C  
ATOM    144  O   ILE A  33      78.281  68.836  39.833  1.00 30.56           O  
ATOM    145  CB  ILE A  33      78.421  70.920  37.303  1.00 30.24           C  
ATOM    146  CG1 ILE A  33      78.438  72.439  37.132  1.00 29.05           C  
ATOM    147  CG2 ILE A  33      77.003  70.399  37.519  1.00 31.16           C  
ATOM    148  CD1 ILE A  33      77.701  72.929  35.913  1.00 31.77           C  
ATOM    149  N   ILE A  34      79.672  68.141  38.212  1.00 34.43           N  
ATOM    150  CA  ILE A  34      79.467  66.725  38.502  1.00 35.08           C  
ATOM    151  C   ILE A  34      80.165  66.254  39.785  1.00 35.23           C  
ATOM    152  O   ILE A  34      79.642  65.400  40.501  1.00 34.00           O  
ATOM    153  CB  ILE A  34      79.938  65.851  37.313  1.00 36.27           C  
ATOM    154  CG1 ILE A  34      79.023  66.090  36.109  1.00 34.83           C  
ATOM    155  CG2 ILE A  34      79.932  64.385  37.697  1.00 35.83           C  
ATOM    156  CD1 ILE A  34      79.496  65.426  34.844  1.00 36.06           C  
ATOM    157  N   ASN A  35      81.334  66.812  40.085  1.00 36.37           N  
ATOM    158  CA  ASN A  35      82.141  66.292  41.186  1.00 38.01           C  
ATOM    159  C   ASN A  35      82.007  67.056  42.505  1.00 38.23           C  
ATOM    160  O   ASN A  35      82.292  66.511  43.570  1.00 39.01           O  
ATOM    161  CB  ASN A  35      83.615  66.234  40.771  1.00 39.33           C  
ATOM    162  CG  ASN A  35      83.847  65.321  39.579  1.00 39.12           C  
ATOM    163  OD1 ASN A  35      83.252  64.249  39.477  1.00 41.12           O  
ATOM    164  ND2 ASN A  35      84.712  65.746  38.670  1.00 41.66           N  
ATOM    165  N   THR A  36      81.575  68.310  42.442  1.00 39.07           N  
ATOM    166  CA  THR A  36      81.467  69.138  43.644  1.00 39.29           C  
ATOM    167  C   THR A  36      80.289  68.698  44.512  1.00 38.24           C  
ATOM    168  O   THR A  36      79.187  68.494  44.011  1.00 36.10           O  
ATOM    169  CB  THR A  36      81.274  70.626  43.279  1.00 40.75           C  
ATOM    170  OG1 THR A  36      82.406  71.084  42.529  1.00 42.88           O  
ATOM    171  CG2 THR A  36      81.127  71.475  44.537  1.00 41.42           C  
ATOM    172  N   PHE A  37      80.521  68.549  45.813  1.00 36.84           N  
ATOM    173  CA  PHE A  37      79.419  68.271  46.727  1.00 36.02           C  
ATOM    174  C   PHE A  37      78.541  69.508  46.838  1.00 34.38           C  
ATOM    175  O   PHE A  37      79.006  70.585  47.216  1.00 33.01           O  
ATOM    176  CB  PHE A  37      79.929  67.890  48.120  1.00 36.81           C  
ATOM    177  CG  PHE A  37      78.826  67.659  49.120  1.00 36.95           C  
ATOM    178  CD1 PHE A  37      78.075  66.496  49.087  1.00 37.21           C  
ATOM    179  CD2 PHE A  37      78.525  68.616  50.078  1.00 37.57           C  
ATOM    180  CE1 PHE A  37      77.042  66.290  49.991  1.00 39.05           C  
ATOM    181  CE2 PHE A  37      77.493  68.415  50.984  1.00 37.57           C  
ATOM    182  CZ  PHE A  37      76.752  67.252  50.940  1.00 36.27           C  
ATOM    183  N   TYR A  38      77.268  69.349  46.506  1.00 34.61           N  
ATOM    184  CA  TYR A  38      76.340  70.471  46.519  1.00 34.64           C  
ATOM    185  C   TYR A  38      74.913  69.940  46.597  1.00 34.03           C  
ATOM    186  O   TYR A  38      74.427  69.292  45.669  1.00 32.59           O  
ATOM    187  CB  TYR A  38      76.530  71.321  45.256  1.00 35.84           C  
ATOM    188  CG  TYR A  38      75.704  72.588  45.243  1.00 38.00           C  
ATOM    189  CD1 TYR A  38      76.058  73.677  46.031  1.00 38.79           C  
ATOM    190  CD2 TYR A  38      74.564  72.693  44.455  1.00 38.61           C  
ATOM    191  CE1 TYR A  38      75.301  74.831  46.041  1.00 39.99           C  
ATOM    192  CE2 TYR A  38      73.799  73.847  44.457  1.00 39.68           C  
ATOM    193  CZ  TYR A  38      74.174  74.912  45.255  1.00 40.53           C  
ATOM    194  OH  TYR A  38      73.414  76.058  45.278  1.00 43.30           O  
ATOM    195  N   SER A  39      74.249  70.215  47.716  1.00 32.70           N  
ATOM    196  CA  SER A  39      72.965  69.599  48.017  1.00 31.87           C  
ATOM    197  C   SER A  39      71.798  70.287  47.311  1.00 31.75           C  
ATOM    198  O   SER A  39      70.773  69.657  47.048  1.00 33.10           O  
ATOM    199  CB  SER A  39      72.722  69.605  49.533  1.00 31.24           C  
ATOM    200  OG  SER A  39      73.636  68.747  50.200  1.00 29.46           O  
ATOM    201  N   ASN A  40      71.962  71.571  47.007  1.00 30.92           N  
ATOM    202  CA  ASN A  40      70.883  72.388  46.448  1.00 32.86           C  
ATOM    203  C   ASN A  40      70.733  72.144  44.944  1.00 31.04           C  
ATOM    204  O   ASN A  40      70.855  73.066  44.139  1.00 33.13           O  
ATOM    205  CB  ASN A  40      71.174  73.872  46.714  1.00 32.93           C  
ATOM    206  CG  ASN A  40      70.020  74.785  46.324  1.00 35.77           C  
ATOM    207  OD1 ASN A  40      70.226  75.961  46.011  1.00 37.11           O  
ATOM    208  ND2 ASN A  40      68.804  74.252  46.344  1.00 32.52           N  
ATOM    209  N   LYS A  41      70.459  70.898  44.573  1.00 31.16           N  
ATOM    210  CA  LYS A  41      70.448  70.507  43.166  1.00 30.17           C  
ATOM    211  C   LYS A  41      69.232  71.012  42.402  1.00 30.20           C  
ATOM    212  O   LYS A  41      69.270  71.122  41.173  1.00 29.73           O  
ATOM    213  CB  LYS A  41      70.532  68.985  43.040  1.00 31.07           C  
ATOM    214  CG  LYS A  41      71.899  68.419  43.399  1.00 31.19           C  
ATOM    215  CD  LYS A  41      71.880  66.906  43.426  1.00 33.43           C  
ATOM    216  CE  LYS A  41      73.264  66.346  43.722  1.00 36.10           C  
ATOM    217  NZ  LYS A  41      74.171  66.519  42.551  1.00 37.05           N  
ATOM    218  N   GLU A  42      68.160  71.325  43.122  1.00 27.56           N  
ATOM    219  CA  GLU A  42      66.890  71.664  42.486  1.00 28.12           C  
ATOM    220  C   GLU A  42      66.990  72.861  41.545  1.00 26.62           C  
ATOM    221  O   GLU A  42      66.138  73.042  40.680  1.00 28.12           O  
ATOM    222  CB  GLU A  42      65.820  71.944  43.546  1.00 28.11           C  
ATOM    223  CG  GLU A  42      66.020  73.242  44.307  1.00 31.16           C  
ATOM    224  CD  GLU A  42      65.007  73.420  45.429  1.00 33.70           C  
ATOM    225  OE1 GLU A  42      64.656  72.417  46.084  1.00 33.91           O  
ATOM    226  OE2 GLU A  42      64.562  74.563  45.650  1.00 36.97           O  
ATOM    227  N   ILE A  43      68.024  73.678  41.710  1.00 25.94           N  
ATOM    228  CA  ILE A  43      68.153  74.887  40.908  1.00 26.00           C  
ATOM    229  C   ILE A  43      68.285  74.616  39.413  1.00 24.48           C  
ATOM    230  O   ILE A  43      68.088  75.519  38.608  1.00 25.15           O  
ATOM    231  CB  ILE A  43      69.365  75.743  41.346  1.00 29.45           C  
ATOM    232  CG1 ILE A  43      70.638  74.899  41.296  1.00 31.02           C  
ATOM    233  CG2 ILE A  43      69.121  76.324  42.741  1.00 30.80           C  
ATOM    234  CD1 ILE A  43      71.900  75.713  41.181  1.00 35.32           C  
ATOM    235  N   PHE A  44      68.614  73.385  39.032  1.00 23.31           N  
ATOM    236  CA  PHE A  44      68.707  73.062  37.609  1.00 23.45           C  
ATOM    237  C   PHE A  44      67.402  73.417  36.887  1.00 25.23           C  
ATOM    238  O   PHE A  44      67.425  73.887  35.750  1.00 24.66           O  
ATOM    239  CB  PHE A  44      69.023  71.573  37.401  1.00 24.19           C  
ATOM    240  CG  PHE A  44      67.818  70.674  37.502  1.00 23.49           C  
ATOM    241  CD1 PHE A  44      67.443  70.135  38.721  1.00 22.87           C  
ATOM    242  CD2 PHE A  44      67.036  70.405  36.380  1.00 21.15           C  
ATOM    243  CE1 PHE A  44      66.298  69.342  38.829  1.00 23.50           C  
ATOM    244  CE2 PHE A  44      65.895  69.618  36.476  1.00 22.17           C  
ATOM    245  CZ  PHE A  44      65.524  69.086  37.704  1.00 23.90           C  
ATOM    246  N   LEU A  45      66.265  73.197  37.543  1.00 25.71           N  
ATOM    247  CA  LEU A  45      64.977  73.388  36.880  1.00 26.60           C  
ATOM    248  C   LEU A  45      64.710  74.869  36.636  1.00 25.67           C  
ATOM    249  O   LEU A  45      64.222  75.253  35.573  1.00 22.90           O  
ATOM    250  CB  LEU A  45      63.842  72.782  37.712  1.00 26.08           C  
ATOM    251  CG  LEU A  45      62.471  72.773  37.022  1.00 28.11           C  
ATOM    252  CD1 LEU A  45      62.556  72.001  35.708  1.00 26.18           C  
ATOM    253  CD2 LEU A  45      61.438  72.143  37.944  1.00 28.76           C  
ATOM    254  N   ARG A  46      65.045  75.700  37.618  1.00 26.55           N  
ATOM    255  CA  ARG A  46      64.972  77.146  37.450  1.00 26.87           C  
ATOM    256  C   ARG A  46      65.781  77.610  36.236  1.00 25.17           C  
ATOM    257  O   ARG A  46      65.325  78.444  35.459  1.00 24.31           O  
ATOM    258  CB  ARG A  46      65.501  77.852  38.705  1.00 29.37           C  
ATOM    259  CG  ARG A  46      65.586  79.366  38.578  1.00 33.08           C  
ATOM    260  CD  ARG A  46      66.338  79.984  39.755  1.00 36.56           C  
ATOM    261  NE  ARG A  46      67.740  79.584  39.755  1.00 38.51           N  
ATOM    262  CZ  ARG A  46      68.535  79.612  40.821  1.00 41.09           C  
ATOM    263  NH1 ARG A  46      68.070  80.027  41.994  1.00 40.08           N  
ATOM    264  NH2 ARG A  46      69.797  79.212  40.712  1.00 41.08           N  
ATOM    265  N   GLU A  47      66.985  77.070  36.079  1.00 23.79           N  
ATOM    266  CA  GLU A  47      67.876  77.526  35.017  1.00 24.41           C  
ATOM    267  C   GLU A  47      67.343  77.119  33.647  1.00 23.62           C  
ATOM    268  O   GLU A  47      67.435  77.883  32.683  1.00 23.97           O  
ATOM    269  CB  GLU A  47      69.283  76.953  35.216  1.00 26.31           C  
ATOM    270  CG  GLU A  47      69.951  77.384  36.509  1.00 28.43           C  
ATOM    271  CD  GLU A  47      69.965  78.893  36.698  1.00 31.00           C  
ATOM    272  OE1 GLU A  47      70.129  79.634  35.702  1.00 30.27           O  
ATOM    273  OE2 GLU A  47      69.812  79.339  37.853  1.00 32.48           O  
ATOM    274  N   LEU A  48      66.775  75.919  33.562  1.00 23.09           N  
ATOM    275  CA  LEU A  48      66.260  75.431  32.285  1.00 24.62           C  
ATOM    276  C   LEU A  48      64.969  76.152  31.911  1.00 23.02           C  
ATOM    277  O   LEU A  48      64.756  76.485  30.746  1.00 24.33           O  
ATOM    278  CB  LEU A  48      66.032  73.914  32.341  1.00 21.88           C  
ATOM    279  CG  LEU A  48      67.303  73.069  32.504  1.00 23.33           C  
ATOM    280  CD1 LEU A  48      66.942  71.600  32.645  1.00 22.87           C  
ATOM    281  CD2 LEU A  48      68.225  73.290  31.313  1.00 24.60           C  
ATOM    282  N   ILE A  49      64.114  76.411  32.894  1.00 22.38           N  
ATOM    283  CA  ILE A  49      62.917  77.194  32.629  1.00 22.96           C  
ATOM    284  C   ILE A  49      63.280  78.621  32.212  1.00 23.45           C  
ATOM    285  O   ILE A  49      62.655  79.193  31.319  1.00 23.60           O  
ATOM    286  CB  ILE A  49      61.985  77.234  33.857  1.00 22.84           C  
ATOM    287  CG1 ILE A  49      61.352  75.853  34.064  1.00 23.97           C  
ATOM    288  CG2 ILE A  49      60.908  78.298  33.658  1.00 23.85           C  
ATOM    289  CD1 ILE A  49      60.553  75.719  35.351  1.00 25.49           C  
ATOM    290  N  ASER A  50      64.300  79.187  32.853  0.50 21.74           N  
ATOM    291  N  BSER A  50      64.302  79.191  32.841  0.50 22.30           N  
ATOM    292  CA ASER A  50      64.786  80.511  32.477  0.50 22.24           C  
ATOM    293  CA BSER A  50      64.754  80.525  32.459  0.50 23.22           C  
ATOM    294  C  ASER A  50      65.223  80.528  31.017  0.50 22.42           C  
ATOM    295  C  BSER A  50      65.257  80.553  31.019  0.50 22.96           C  
ATOM    296  O  ASER A  50      64.883  81.444  30.269  0.50 20.64           O  
ATOM    297  O  BSER A  50      64.992  81.502  30.283  0.50 21.08           O  
ATOM    298  CB ASER A  50      65.964  80.922  33.364  0.50 22.61           C  
ATOM    299  CB BSER A  50      65.856  81.005  33.405  0.50 24.42           C  
ATOM    300  OG ASER A  50      66.536  82.138  32.912  0.50 20.67           O  
ATOM    301  OG BSER A  50      65.339  81.218  34.706  0.50 25.68           O  
ATOM    302  N   ASN A  51      65.977  79.509  30.614  1.00 22.11           N  
ATOM    303  CA  ASN A  51      66.428  79.403  29.233  1.00 23.50           C  
ATOM    304  C   ASN A  51      65.258  79.321  28.253  1.00 21.15           C  
ATOM    305  O   ASN A  51      65.282  79.960  27.200  1.00 20.95           O  
ATOM    306  CB  ASN A  51      67.330  78.170  29.063  1.00 22.57           C  
ATOM    307  CG  ASN A  51      68.750  78.413  29.542  1.00 26.98           C  
ATOM    308  OD1 ASN A  51      69.051  79.453  30.125  1.00 26.64           O  
ATOM    309  ND2 ASN A  51      69.636  77.452  29.286  1.00 25.63           N  
ATOM    310  N   SER A  52      64.242  78.528  28.591  1.00 19.55           N  
ATOM    311  CA  SER A  52      63.062  78.408  27.738  1.00 21.22           C  
ATOM    312  C   SER A  52      62.354  79.761  27.633  1.00 20.91           C  
ATOM    313  O   SER A  52      61.940  80.171  26.550  1.00 22.90           O  
ATOM    314  CB  SER A  52      62.086  77.360  28.303  1.00 21.74           C  
ATOM    315  OG  SER A  52      62.641  76.053  28.266  1.00 20.73           O  
ATOM    316  N   SER A  53      62.231  80.455  28.761  1.00 21.01           N  
ATOM    317  CA  SER A  53      61.613  81.778  28.787  1.00 22.71           C  
ATOM    318  C   SER A  53      62.348  82.751  27.860  1.00 22.94           C  
ATOM    319  O   SER A  53      61.719  83.518  27.126  1.00 22.26           O  
ATOM    320  CB  SER A  53      61.607  82.324  30.222  1.00 25.16           C  
ATOM    321  OG  SER A  53      61.045  83.626  30.279  1.00 25.93           O  
ATOM    322  N   ASP A  54      63.678  82.709  27.882  1.00 24.18           N  
ATOM    323  CA  ASP A  54      64.477  83.576  27.012  1.00 25.14           C  
ATOM    324  C   ASP A  54      64.243  83.248  25.534  1.00 25.38           C  
ATOM    325  O   ASP A  54      64.146  84.149  24.702  1.00 25.19           O  
ATOM    326  CB  ASP A  54      65.972  83.439  27.337  1.00 26.04           C  
ATOM    327  CG  ASP A  54      66.336  84.024  28.697  1.00 28.23           C  
ATOM    328  OD1 ASP A  54      65.494  84.726  29.297  1.00 27.68           O  
ATOM    329  OD2 ASP A  54      67.467  83.777  29.166  1.00 30.47           O  
ATOM    330  N   ALA A  55      64.142  81.959  25.215  1.00 25.63           N  
ATOM    331  CA  ALA A  55      63.905  81.525  23.839  1.00 24.37           C  
ATOM    332  C   ALA A  55      62.515  81.930  23.370  1.00 23.81           C  
ATOM    333  O   ALA A  55      62.321  82.299  22.217  1.00 23.40           O  
ATOM    334  CB  ALA A  55      64.060  80.021  23.734  1.00 24.77           C  
ATOM    335  N   LEU A  56      61.548  81.838  24.272  1.00 23.57           N  
ATOM    336  CA  LEU A  56      60.189  82.271  23.991  1.00 23.98           C  
ATOM    337  C   LEU A  56      60.130  83.788  23.793  1.00 24.39           C  
ATOM    338  O   LEU A  56      59.477  84.268  22.866  1.00 24.38           O  
ATOM    339  CB  LEU A  56      59.271  81.835  25.136  1.00 23.19           C  
ATOM    340  CG  LEU A  56      59.038  80.321  25.211  1.00 21.98           C  
ATOM    341  CD1 LEU A  56      58.497  79.935  26.582  1.00 21.17           C  
ATOM    342  CD2 LEU A  56      58.069  79.907  24.108  1.00 21.67           C  
ATOM    343  N   ASP A  57      60.826  84.534  24.650  1.00 24.85           N  
ATOM    344  CA  ASP A  57      60.963  85.980  24.466  1.00 26.63           C  
ATOM    345  C   ASP A  57      61.460  86.307  23.060  1.00 26.25           C  
ATOM    346  O   ASP A  57      60.950  87.223  22.415  1.00 24.30           O  
ATOM    347  CB  ASP A  57      61.951  86.579  25.476  1.00 27.67           C  
ATOM    348  CG  ASP A  57      61.341  86.802  26.849  1.00 27.58           C  
ATOM    349  OD1 ASP A  57      60.106  86.692  26.987  1.00 29.98           O  
ATOM    350  OD2 ASP A  57      62.109  87.092  27.793  1.00 28.72           O  
ATOM    351  N   LYS A  58      62.457  85.562  22.589  1.00 23.52           N  
ATOM    352  CA  LYS A  58      63.082  85.863  21.303  1.00 26.41           C  
ATOM    353  C   LYS A  58      62.139  85.662  20.125  1.00 26.42           C  
ATOM    354  O   LYS A  58      62.090  86.500  19.229  1.00 26.10           O  
ATOM    355  CB  LYS A  58      64.339  85.008  21.089  1.00 28.75           C  
ATOM    356  CG  LYS A  58      65.508  85.387  21.985  1.00 34.87           C  
ATOM    357  CD  LYS A  58      66.811  84.725  21.536  1.00 36.93           C  
ATOM    358  CE  LYS A  58      67.441  85.456  20.360  1.00 38.70           C  
ATOM    359  NZ  LYS A  58      68.862  85.043  20.150  1.00 39.67           N  
ATOM    360  N   ILE A  59      61.395  84.558  20.106  1.00 25.33           N  
ATOM    361  CA  ILE A  59      60.504  84.319  18.977  1.00 26.11           C  
ATOM    362  C   ILE A  59      59.330  85.303  19.009  1.00 26.95           C  
ATOM    363  O   ILE A  59      58.864  85.754  17.964  1.00 28.30           O  
ATOM    364  CB  ILE A  59      59.975  82.849  18.948  1.00 25.94           C  
ATOM    365  CG1 ILE A  59      59.085  82.647  17.720  1.00 26.06           C  
ATOM    366  CG2 ILE A  59      59.220  82.522  20.215  1.00 23.99           C  
ATOM    367  CD1 ILE A  59      59.845  82.686  16.405  1.00 23.59           C  
ATOM    368  N  AARG A  60      58.867  85.646  20.207  0.50 27.08           N  
ATOM    369  N  BARG A  60      58.872  85.655  20.205  0.50 27.34           N  
ATOM    370  CA AARG A  60      57.827  86.663  20.356  0.50 28.68           C  
ATOM    371  CA BARG A  60      57.823  86.662  20.337  0.50 29.08           C  
ATOM    372  C  AARG A  60      58.304  87.994  19.777  0.50 29.32           C  
ATOM    373  C  BARG A  60      58.307  87.995  19.769  0.50 29.60           C  
ATOM    374  O  AARG A  60      57.636  88.596  18.935  0.50 29.56           O  
ATOM    375  O  BARG A  60      57.647  88.600  18.924  0.50 29.79           O  
ATOM    376  CB AARG A  60      57.473  86.843  21.835  0.50 29.98           C  
ATOM    377  CB BARG A  60      57.437  86.842  21.808  0.50 30.78           C  
ATOM    378  CG AARG A  60      56.608  88.065  22.128  0.50 32.59           C  
ATOM    379  CG BARG A  60      56.299  87.832  22.034  0.50 33.75           C  
ATOM    380  CD AARG A  60      55.317  88.041  21.328  0.50 34.59           C  
ATOM    381  CD BARG A  60      55.947  87.942  23.507  0.50 36.05           C  
ATOM    382  NE AARG A  60      54.359  87.077  21.860  0.50 37.98           N  
ATOM    383  NE BARG A  60      57.004  88.594  24.274  0.50 39.24           N  
ATOM    384  CZ AARG A  60      53.442  86.454  21.127  0.50 39.19           C  
ATOM    385  CZ BARG A  60      57.050  88.627  25.601  0.50 39.14           C  
ATOM    386  NH1AARG A  60      53.357  86.692  19.824  0.50 38.55           N  
ATOM    387  NH1BARG A  60      56.097  88.042  26.313  0.50 39.14           N  
ATOM    388  NH2AARG A  60      52.608  85.594  21.696  0.50 40.57           N  
ATOM    389  NH2BARG A  60      58.051  89.243  26.217  0.50 40.10           N  
ATOM    390  N   TYR A  61      59.470  88.438  20.233  1.00 29.16           N  
ATOM    391  CA  TYR A  61      60.080  89.677  19.759  1.00 29.12           C  
ATOM    392  C   TYR A  61      60.160  89.675  18.231  1.00 31.26           C  
ATOM    393  O   TYR A  61      59.780  90.648  17.586  1.00 29.63           O  
ATOM    394  CB  TYR A  61      61.479  89.816  20.373  1.00 28.79           C  
ATOM    395  CG  TYR A  61      62.158  91.162  20.195  1.00 25.82           C  
ATOM    396  CD1 TYR A  61      62.119  92.123  21.205  1.00 27.07           C  
ATOM    397  CD2 TYR A  61      62.903  91.441  19.055  1.00 25.85           C  
ATOM    398  CE1 TYR A  61      62.814  93.324  21.087  1.00 22.34           C  
ATOM    399  CE2 TYR A  61      63.596  92.635  18.925  1.00 25.46           C  
ATOM    400  CZ  TYR A  61      63.549  93.571  19.947  1.00 25.37           C  
ATOM    401  OH  TYR A  61      64.251  94.751  19.828  1.00 25.77           O  
ATOM    402  N   GLU A  62      60.635  88.577  17.647  1.00 31.79           N  
ATOM    403  CA  GLU A  62      60.737  88.494  16.193  1.00 34.02           C  
ATOM    404  C   GLU A  62      59.382  88.470  15.500  1.00 33.92           C  
ATOM    405  O   GLU A  62      59.233  89.014  14.405  1.00 34.95           O  
ATOM    406  CB  GLU A  62      61.541  87.260  15.774  1.00 35.83           C  
ATOM    407  CG  GLU A  62      63.032  87.381  16.046  1.00 40.71           C  
ATOM    408  CD  GLU A  62      63.861  86.376  15.261  1.00 44.31           C  
ATOM    409  OE1 GLU A  62      63.274  85.570  14.503  1.00 44.78           O  
ATOM    410  OE2 GLU A  62      65.103  86.394  15.408  1.00 46.60           O  
ATOM    411  N   SER A  63      58.396  87.839  16.127  1.00 34.36           N  
ATOM    412  CA  SER A  63      57.074  87.724  15.521  1.00 35.73           C  
ATOM    413  C   SER A  63      56.369  89.082  15.431  1.00 37.19           C  
ATOM    414  O   SER A  63      55.471  89.264  14.610  1.00 37.30           O  
ATOM    415  CB  SER A  63      56.203  86.754  16.320  1.00 33.75           C  
ATOM    416  OG  SER A  63      55.867  87.298  17.585  1.00 34.92           O  
ATOM    417  N   LEU A  64      56.773  90.029  16.275  1.00 39.18           N  
ATOM    418  CA  LEU A  64      56.105  91.330  16.327  1.00 41.85           C  
ATOM    419  C   LEU A  64      56.321  92.108  15.039  1.00 43.72           C  
ATOM    420  O   LEU A  64      55.473  92.904  14.634  1.00 45.37           O  
ATOM    421  CB  LEU A  64      56.618  92.161  17.503  1.00 40.20           C  
ATOM    422  CG  LEU A  64      56.352  91.619  18.906  1.00 39.68           C  
ATOM    423  CD1 LEU A  64      56.756  92.664  19.929  1.00 39.97           C  
ATOM    424  CD2 LEU A  64      54.884  91.264  19.060  1.00 40.96           C  
ATOM    425  N   THR A  65      57.460  91.873  14.399  1.00 45.00           N  
ATOM    426  CA  THR A  65      57.780  92.540  13.148  1.00 46.21           C  
ATOM    427  C   THR A  65      57.519  91.625  11.956  1.00 46.84           C  
ATOM    428  O   THR A  65      57.223  92.098  10.861  1.00 48.34           O  
ATOM    429  CB  THR A  65      59.251  93.002  13.131  1.00 47.64           C  
ATOM    430  OG1 THR A  65      60.117  91.868  13.263  1.00 48.81           O  
ATOM    431  CG2 THR A  65      59.513  93.964  14.283  1.00 46.48           C  
ATOM    432  N   ASP A  66      57.624  90.316  12.170  1.00 46.70           N  
ATOM    433  CA  ASP A  66      57.292  89.342  11.132  1.00 45.24           C  
ATOM    434  C   ASP A  66      56.457  88.187  11.683  1.00 45.28           C  
ATOM    435  O   ASP A  66      56.992  87.165  12.107  1.00 43.91           O  
ATOM    436  CB  ASP A  66      58.566  88.786  10.496  1.00 45.15           C  
ATOM    437  CG  ASP A  66      58.276  87.767   9.413  1.00 46.58           C  
ATOM    438  OD1 ASP A  66      57.090  87.433   9.217  1.00 49.60           O  
ATOM    439  OD2 ASP A  66      59.228  87.297   8.757  1.00 46.73           O  
ATOM    440  N   PRO A  67      55.126  88.334  11.665  1.00 44.99           N  
ATOM    441  CA  PRO A  67      54.208  87.344  12.242  1.00 44.77           C  
ATOM    442  C   PRO A  67      54.321  85.939  11.648  1.00 43.09           C  
ATOM    443  O   PRO A  67      53.959  84.959  12.299  1.00 44.04           O  
ATOM    444  CB  PRO A  67      52.826  87.956  12.006  1.00 45.67           C  
ATOM    445  CG  PRO A  67      53.088  89.431  11.901  1.00 46.15           C  
ATOM    446  CD  PRO A  67      54.413  89.538  11.203  1.00 45.36           C  
ATOM    447  N   SER A  68      54.823  85.838  10.421  1.00 41.55           N  
ATOM    448  CA  SER A  68      54.880  84.551   9.731  1.00 41.27           C  
ATOM    449  C   SER A  68      55.870  83.593  10.393  1.00 39.90           C  
ATOM    450  O   SER A  68      55.919  82.409  10.062  1.00 38.83           O  
ATOM    451  CB  SER A  68      55.272  84.745   8.264  1.00 40.70           C  
ATOM    452  OG  SER A  68      56.639  85.100   8.142  1.00 44.00           O  
ATOM    453  N   LYS A  69      56.664  84.105  11.324  1.00 37.89           N  
ATOM    454  CA  LYS A  69      57.606  83.255  12.035  1.00 37.07           C  
ATOM    455  C   LYS A  69      56.898  82.406  13.083  1.00 36.14           C  
ATOM    456  O   LYS A  69      57.502  81.522  13.688  1.00 33.98           O  
ATOM    457  CB  LYS A  69      58.698  84.106  12.681  1.00 37.25           C  
ATOM    458  CG  LYS A  69      59.746  84.566  11.678  1.00 38.80           C  
ATOM    459  CD  LYS A  69      60.773  85.475  12.305  1.00 38.97           C  
ATOM    460  CE  LYS A  69      61.847  85.832  11.297  1.00 40.09           C  
ATOM    461  NZ  LYS A  69      62.835  86.779  11.881  1.00 44.31           N  
ATOM    462  N   LEU A  70      55.613  82.676  13.289  1.00 34.90           N  
ATOM    463  CA  LEU A  70      54.790  81.838  14.155  1.00 34.83           C  
ATOM    464  C   LEU A  70      53.969  80.826  13.345  1.00 35.90           C  
ATOM    465  O   LEU A  70      53.154  80.088  13.900  1.00 35.42           O  
ATOM    466  CB  LEU A  70      53.861  82.708  15.012  1.00 33.75           C  
ATOM    467  CG  LEU A  70      54.514  83.597  16.077  1.00 34.37           C  
ATOM    468  CD1 LEU A  70      53.441  84.385  16.808  1.00 35.68           C  
ATOM    469  CD2 LEU A  70      55.299  82.743  17.062  1.00 33.20           C  
ATOM    470  N   ASP A  71      54.192  80.787  12.035  1.00 36.28           N  
ATOM    471  CA  ASP A  71      53.541  79.793  11.188  1.00 37.03           C  
ATOM    472  C   ASP A  71      53.849  78.377  11.665  1.00 37.75           C  
ATOM    473  O   ASP A  71      53.064  77.453  11.443  1.00 37.06           O  
ATOM    474  CB  ASP A  71      53.995  79.948   9.734  1.00 38.78           C  
ATOM    475  CG  ASP A  71      53.336  81.124   9.035  1.00 40.49           C  
ATOM    476  OD1 ASP A  71      52.540  81.837   9.683  1.00 42.57           O  
ATOM    477  OD2 ASP A  71      53.615  81.332   7.837  1.00 42.88           O  
ATOM    478  N   SER A  72      54.996  78.214  12.318  1.00 35.16           N  
ATOM    479  CA  SER A  72      55.428  76.917  12.825  1.00 34.85           C  
ATOM    480  C   SER A  72      54.877  76.629  14.223  1.00 35.51           C  
ATOM    481  O   SER A  72      55.308  75.684  14.883  1.00 36.40           O  
ATOM    482  CB  SER A  72      56.954  76.859  12.856  1.00 33.52           C  
ATOM    483  OG  SER A  72      57.477  77.977  13.552  1.00 33.83           O  
ATOM    484  N   GLY A  73      53.930  77.451  14.667  1.00 35.33           N  
ATOM    485  CA  GLY A  73      53.330  77.270  15.979  1.00 35.19           C  
ATOM    486  C   GLY A  73      53.075  78.594  16.675  1.00 35.09           C  
ATOM    487  O   GLY A  73      54.009  79.352  16.944  1.00 34.41           O  
ATOM    488  N   LYS A  74      51.812  78.882  16.970  1.00 35.41           N  
ATOM    489  CA  LYS A  74      51.462  80.169  17.556  1.00 36.27           C  
ATOM    490  C   LYS A  74      51.568  80.192  19.075  1.00 35.16           C  
ATOM    491  O   LYS A  74      51.861  81.235  19.657  1.00 33.92           O  
ATOM    492  CB  LYS A  74      50.049  80.585  17.136  1.00 39.98           C  
ATOM    493  CG  LYS A  74      49.934  80.986  15.671  1.00 43.94           C  
ATOM    494  CD  LYS A  74      48.583  81.626  15.384  1.00 48.07           C  
ATOM    495  CE  LYS A  74      48.484  82.112  13.947  1.00 51.17           C  
ATOM    496  NZ  LYS A  74      47.175  82.787  13.683  1.00 54.00           N  
ATOM    497  N   GLU A  75      51.336  79.056  19.724  1.00 33.14           N  
ATOM    498  CA  GLU A  75      51.343  79.053  21.180  1.00 34.35           C  
ATOM    499  C   GLU A  75      52.754  79.087  21.750  1.00 32.31           C  
ATOM    500  O   GLU A  75      53.646  78.377  21.285  1.00 33.45           O  
ATOM    501  CB  GLU A  75      50.605  77.839  21.752  1.00 37.32           C  
ATOM    502  CG  GLU A  75      50.744  77.793  23.271  1.00 45.30           C  
ATOM    503  CD  GLU A  75      49.692  76.957  23.974  1.00 49.46           C  
ATOM    504  OE1 GLU A  75      48.767  76.445  23.304  1.00 53.82           O  
ATOM    505  OE2 GLU A  75      49.800  76.821  25.213  1.00 48.94           O  
ATOM    506  N   LEU A  76      52.944  79.930  22.758  1.00 30.03           N  
ATOM    507  CA  LEU A  76      54.233  80.070  23.417  1.00 28.36           C  
ATOM    508  C   LEU A  76      54.083  79.567  24.845  1.00 26.41           C  
ATOM    509  O   LEU A  76      53.402  80.191  25.666  1.00 26.59           O  
ATOM    510  CB  LEU A  76      54.667  81.541  23.415  1.00 27.94           C  
ATOM    511  CG  LEU A  76      54.670  82.232  22.042  1.00 28.13           C  
ATOM    512  CD1 LEU A  76      55.192  83.647  22.177  1.00 28.15           C  
ATOM    513  CD2 LEU A  76      55.536  81.451  21.074  1.00 25.31           C  
ATOM    514  N   HIS A  77      54.711  78.433  25.138  1.00 24.21           N  
ATOM    515  CA  HIS A  77      54.535  77.793  26.439  1.00 24.28           C  
ATOM    516  C   HIS A  77      55.716  76.899  26.811  1.00 23.67           C  
ATOM    517  O   HIS A  77      56.616  76.665  26.002  1.00 22.85           O  
ATOM    518  CB  HIS A  77      53.238  76.969  26.457  1.00 25.78           C  
ATOM    519  CG  HIS A  77      53.219  75.839  25.471  1.00 29.12           C  
ATOM    520  ND1 HIS A  77      52.219  75.685  24.536  1.00 33.19           N  
ATOM    521  CD2 HIS A  77      54.073  74.804  25.278  1.00 32.48           C  
ATOM    522  CE1 HIS A  77      52.455  74.606  23.810  1.00 32.42           C  
ATOM    523  NE2 HIS A  77      53.574  74.053  24.240  1.00 31.51           N  
ATOM    524  N   ILE A  78      55.691  76.415  28.049  1.00 24.01           N  
ATOM    525  CA  ILE A  78      56.692  75.496  28.586  1.00 22.32           C  
ATOM    526  C   ILE A  78      55.944  74.304  29.195  1.00 23.61           C  
ATOM    527  O   ILE A  78      55.044  74.495  30.011  1.00 24.65           O  
ATOM    528  CB  ILE A  78      57.513  76.183  29.708  1.00 22.15           C  
ATOM    529  CG1 ILE A  78      58.267  77.385  29.138  1.00 21.32           C  
ATOM    530  CG2 ILE A  78      58.473  75.181  30.359  1.00 21.97           C  
ATOM    531  CD1 ILE A  78      58.880  78.265  30.204  1.00 22.82           C  
ATOM    532  N   ASN A  79      56.307  73.086  28.802  1.00 23.60           N  
ATOM    533  CA  ASN A  79      55.716  71.885  29.401  1.00 23.47           C  
ATOM    534  C   ASN A  79      56.779  71.113  30.178  1.00 23.68           C  
ATOM    535  O   ASN A  79      57.895  70.916  29.695  1.00 24.40           O  
ATOM    536  CB  ASN A  79      55.134  70.950  28.328  1.00 23.20           C  
ATOM    537  CG  ASN A  79      53.941  71.540  27.599  1.00 23.18           C  
ATOM    538  OD1 ASN A  79      53.671  71.178  26.452  1.00 28.75           O  
ATOM    539  ND2 ASN A  79      53.214  72.435  28.254  1.00 18.19           N  
ATOM    540  N   LEU A  80      56.431  70.664  31.379  1.00 23.29           N  
ATOM    541  CA  LEU A  80      57.317  69.785  32.130  1.00 23.64           C  
ATOM    542  C   LEU A  80      56.732  68.377  32.115  1.00 24.91           C  
ATOM    543  O   LEU A  80      55.596  68.173  32.527  1.00 24.94           O  
ATOM    544  CB  LEU A  80      57.454  70.280  33.570  1.00 22.85           C  
ATOM    545  CG  LEU A  80      57.830  71.759  33.685  1.00 25.51           C  
ATOM    546  CD1 LEU A  80      57.851  72.183  35.148  1.00 24.46           C  
ATOM    547  CD2 LEU A  80      59.177  71.988  33.025  1.00 24.09           C  
ATOM    548  N   ILE A  81      57.506  67.410  31.636  1.00 24.12           N  
ATOM    549  CA  ILE A  81      56.982  66.068  31.436  1.00 24.64           C  
ATOM    550  C   ILE A  81      57.863  65.014  32.093  1.00 26.06           C  
ATOM    551  O   ILE A  81      58.899  64.629  31.549  1.00 24.91           O  
ATOM    552  CB  ILE A  81      56.869  65.734  29.934  1.00 25.40           C  
ATOM    553  CG1 ILE A  81      56.080  66.827  29.214  1.00 25.26           C  
ATOM    554  CG2 ILE A  81      56.182  64.385  29.760  1.00 26.44           C  
ATOM    555  CD1 ILE A  81      56.018  66.642  27.706  1.00 28.90           C  
ATOM    556  N   PRO A  82      57.461  64.536  33.282  1.00 27.11           N  
ATOM    557  CA  PRO A  82      58.163  63.427  33.937  1.00 27.93           C  
ATOM    558  C   PRO A  82      57.759  62.072  33.350  1.00 29.59           C  
ATOM    559  O   PRO A  82      56.598  61.860  32.997  1.00 29.78           O  
ATOM    560  CB  PRO A  82      57.753  63.562  35.400  1.00 26.92           C  
ATOM    561  CG  PRO A  82      56.389  64.178  35.340  1.00 27.75           C  
ATOM    562  CD  PRO A  82      56.381  65.082  34.125  1.00 26.80           C  
ATOM    563  N   ASN A  83      58.721  61.161  33.250  1.00 30.98           N  
ATOM    564  CA  ASN A  83      58.442  59.796  32.822  1.00 34.36           C  
ATOM    565  C   ASN A  83      59.236  58.827  33.694  1.00 36.09           C  
ATOM    566  O   ASN A  83      60.440  58.647  33.497  1.00 34.94           O  
ATOM    567  CB  ASN A  83      58.832  59.617  31.350  1.00 34.80           C  
ATOM    568  CG  ASN A  83      58.426  58.266  30.797  1.00 38.27           C  
ATOM    569  OD1 ASN A  83      58.749  57.223  31.367  1.00 39.35           O  
ATOM    570  ND2 ASN A  83      57.714  58.278  29.678  1.00 40.98           N  
ATOM    571  N   LYS A  84      58.559  58.206  34.659  1.00 37.54           N  
ATOM    572  CA  LYS A  84      59.227  57.350  35.632  1.00 39.92           C  
ATOM    573  C   LYS A  84      59.798  56.090  34.993  1.00 41.17           C  
ATOM    574  O   LYS A  84      60.828  55.581  35.429  1.00 41.80           O  
ATOM    575  CB  LYS A  84      58.263  56.957  36.758  1.00 40.79           C  
ATOM    576  CG  LYS A  84      57.881  58.099  37.691  1.00 42.24           C  
ATOM    577  CD  LYS A  84      57.276  57.571  38.986  1.00 45.60           C  
ATOM    578  CE  LYS A  84      56.950  58.699  39.962  1.00 47.37           C  
ATOM    579  NZ  LYS A  84      55.694  59.427  39.602  1.00 50.58           N  
ATOM    580  N   GLN A  85      59.130  55.589  33.959  1.00 43.76           N  
ATOM    581  CA  GLN A  85      59.585  54.380  33.277  1.00 45.13           C  
ATOM    582  C   GLN A  85      60.907  54.594  32.543  1.00 43.88           C  
ATOM    583  O   GLN A  85      61.780  53.727  32.565  1.00 44.49           O  
ATOM    584  CB  GLN A  85      58.520  53.892  32.292  1.00 48.32           C  
ATOM    585  CG  GLN A  85      57.439  53.020  32.925  1.00 54.88           C  
ATOM    586  CD  GLN A  85      56.734  53.696  34.091  1.00 58.34           C  
ATOM    587  OE1 GLN A  85      56.626  53.129  35.182  1.00 59.72           O  
ATOM    588  NE2 GLN A  85      56.245  54.915  33.863  1.00 60.58           N  
ATOM    589  N   ASP A  86      61.056  55.745  31.895  1.00 40.99           N  
ATOM    590  CA  ASP A  86      62.309  56.073  31.215  1.00 38.79           C  
ATOM    591  C   ASP A  86      63.278  56.755  32.176  1.00 35.57           C  
ATOM    592  O   ASP A  86      64.459  56.927  31.870  1.00 33.67           O  
ATOM    593  CB  ASP A  86      62.042  56.996  30.023  1.00 41.25           C  
ATOM    594  CG  ASP A  86      61.161  56.353  28.975  1.00 43.60           C  
ATOM    595  OD1 ASP A  86      61.101  55.107  28.933  1.00 46.83           O  
ATOM    596  OD2 ASP A  86      60.525  57.091  28.196  1.00 44.92           O  
ATOM    597  N   ARG A  87      62.765  57.135  33.342  1.00 32.38           N  
ATOM    598  CA  ARG A  87      63.506  57.953  34.293  1.00 31.87           C  
ATOM    599  C   ARG A  87      64.024  59.230  33.636  1.00 29.65           C  
ATOM    600  O   ARG A  87      65.204  59.564  33.741  1.00 29.39           O  
ATOM    601  CB  ARG A  87      64.680  57.171  34.889  1.00 32.97           C  
ATOM    602  CG  ARG A  87      65.110  57.708  36.248  1.00 34.79           C  
ATOM    603  CD  ARG A  87      66.571  57.439  36.534  1.00 40.19           C  
ATOM    604  NE  ARG A  87      66.828  56.034  36.826  1.00 42.64           N  
ATOM    605  CZ  ARG A  87      68.041  55.487  36.845  1.00 45.29           C  
ATOM    606  NH1 ARG A  87      69.113  56.228  36.586  1.00 43.28           N  
ATOM    607  NH2 ARG A  87      68.183  54.200  37.126  1.00 44.94           N  
ATOM    608  N   THR A  88      63.133  59.945  32.960  1.00 28.78           N  
ATOM    609  CA  THR A  88      63.506  61.205  32.336  1.00 27.71           C  
ATOM    610  C   THR A  88      62.577  62.320  32.782  1.00 26.86           C  
ATOM    611  O   THR A  88      61.381  62.105  32.988  1.00 26.77           O  
ATOM    612  CB  THR A  88      63.439  61.117  30.801  1.00 27.36           C  
ATOM    613  OG1 THR A  88      62.107  60.771  30.405  1.00 28.88           O  
ATOM    614  CG2 THR A  88      64.416  60.070  30.276  1.00 27.99           C  
ATOM    615  N   LEU A  89      63.137  63.512  32.934  1.00 24.34           N  
ATOM    616  CA  LEU A  89      62.331  64.716  33.049  1.00 24.87           C  
ATOM    617  C   LEU A  89      62.603  65.572  31.820  1.00 24.75           C  
ATOM    618  O   LEU A  89      63.752  65.908  31.528  1.00 25.13           O  
ATOM    619  CB  LEU A  89      62.701  65.491  34.316  1.00 23.81           C  
ATOM    620  CG  LEU A  89      61.930  66.796  34.525  1.00 24.28           C  
ATOM    621  CD1 LEU A  89      60.458  66.482  34.680  1.00 22.94           C  
ATOM    622  CD2 LEU A  89      62.458  67.529  35.758  1.00 23.10           C  
ATOM    623  N   THR A  90      61.545  65.921  31.099  1.00 25.51           N  
ATOM    624  CA  THR A  90      61.692  66.664  29.859  1.00 24.92           C  
ATOM    625  C   THR A  90      61.138  68.067  30.011  1.00 24.81           C  
ATOM    626  O   THR A  90      60.002  68.244  30.451  1.00 25.57           O  
ATOM    627  CB  THR A  90      60.947  65.964  28.704  1.00 26.22           C  
ATOM    628  OG1 THR A  90      61.515  64.667  28.487  1.00 27.77           O  
ATOM    629  CG2 THR A  90      61.058  66.783  27.430  1.00 26.54           C  
ATOM    630  N   ILE A  91      61.944  69.066  29.660  1.00 23.70           N  
ATOM    631  CA  ILE A  91      61.454  70.436  29.593  1.00 22.92           C  
ATOM    632  C   ILE A  91      61.274  70.817  28.128  1.00 23.79           C  
ATOM    633  O   ILE A  91      62.234  70.822  27.358  1.00 23.19           O  
ATOM    634  CB  ILE A  91      62.437  71.438  30.259  1.00 24.75           C  
ATOM    635  CG1 ILE A  91      62.644  71.083  31.736  1.00 26.79           C  
ATOM    636  CG2 ILE A  91      61.881  72.854  30.159  1.00 25.27           C  
ATOM    637  CD1 ILE A  91      63.510  69.863  31.972  1.00 29.12           C  
ATOM    638  N   VAL A  92      60.037  71.126  27.748  1.00 24.62           N  
ATOM    639  CA  VAL A  92      59.716  71.466  26.364  1.00 26.73           C  
ATOM    640  C   VAL A  92      59.257  72.915  26.284  1.00 26.24           C  
ATOM    641  O   VAL A  92      58.415  73.341  27.074  1.00 26.71           O  
ATOM    642  CB  VAL A  92      58.561  70.595  25.815  1.00 27.26           C  
ATOM    643  CG1 VAL A  92      58.259  70.986  24.372  1.00 28.88           C  
ATOM    644  CG2 VAL A  92      58.911  69.134  25.915  1.00 30.45           C  
ATOM    645  N   ASP A  93      59.803  73.670  25.332  1.00 26.52           N  
ATOM    646  CA  ASP A  93      59.264  74.988  25.025  1.00 23.82           C  
ATOM    647  C   ASP A  93      59.059  75.167  23.524  1.00 22.49           C  
ATOM    648  O   ASP A  93      59.645  74.448  22.710  1.00 21.81           O  
ATOM    649  CB  ASP A  93      60.176  76.099  25.588  1.00 24.43           C  
ATOM    650  CG  ASP A  93      61.514  76.194  24.872  1.00 24.15           C  
ATOM    651  OD1 ASP A  93      61.539  76.576  23.679  1.00 22.75           O  
ATOM    652  OD2 ASP A  93      62.543  75.883  25.509  1.00 22.80           O  
ATOM    653  N   THR A  94      58.197  76.109  23.162  1.00 21.35           N  
ATOM    654  CA  THR A  94      57.999  76.453  21.765  1.00 22.92           C  
ATOM    655  C   THR A  94      58.680  77.779  21.438  1.00 24.89           C  
ATOM    656  O   THR A  94      58.133  78.605  20.697  1.00 25.85           O  
ATOM    657  CB  THR A  94      56.506  76.554  21.439  1.00 23.97           C  
ATOM    658  OG1 THR A  94      55.869  77.408  22.398  1.00 24.28           O  
ATOM    659  CG2 THR A  94      55.863  75.165  21.473  1.00 23.28           C  
ATOM    660  N   GLY A  95      59.872  77.969  22.004  1.00 22.77           N  
ATOM    661  CA  GLY A  95      60.664  79.160  21.743  1.00 22.07           C  
ATOM    662  C   GLY A  95      61.246  79.192  20.342  1.00 21.74           C  
ATOM    663  O   GLY A  95      60.821  78.443  19.470  1.00 20.89           O  
ATOM    664  N   ILE A  96      62.226  80.061  20.117  1.00 21.03           N  
ATOM    665  CA  ILE A  96      62.719  80.287  18.767  1.00 21.90           C  
ATOM    666  C   ILE A  96      63.544  79.099  18.261  1.00 22.37           C  
ATOM    667  O   ILE A  96      63.712  78.921  17.057  1.00 23.12           O  
ATOM    668  CB  ILE A  96      63.561  81.597  18.694  1.00 23.02           C  
ATOM    669  CG1 ILE A  96      63.896  81.922  17.234  1.00 23.17           C  
ATOM    670  CG2 ILE A  96      64.835  81.455  19.519  1.00 21.90           C  
ATOM    671  CD1 ILE A  96      64.489  83.303  17.034  1.00 27.64           C  
ATOM    672  N   GLY A  97      64.041  78.273  19.179  1.00 22.23           N  
ATOM    673  CA  GLY A  97      64.808  77.108  18.768  1.00 22.23           C  
ATOM    674  C   GLY A  97      66.230  77.435  18.347  1.00 22.49           C  
ATOM    675  O   GLY A  97      66.638  78.599  18.347  1.00 24.13           O  
ATOM    676  N   MET A  98      66.994  76.408  17.989  1.00 21.67           N  
ATOM    677  CA  MET A  98      68.381  76.601  17.577  1.00 23.60           C  
ATOM    678  C   MET A  98      68.641  75.944  16.226  1.00 23.46           C  
ATOM    679  O   MET A  98      68.189  74.829  15.984  1.00 22.47           O  
ATOM    680  CB  MET A  98      69.330  76.007  18.619  1.00 23.66           C  
ATOM    681  CG  MET A  98      69.356  76.764  19.946  1.00 23.64           C  
ATOM    682  SD  MET A  98      70.329  75.902  21.198  1.00 23.17           S  
ATOM    683  CE  MET A  98      69.188  74.540  21.615  1.00 18.25           C  
ATOM    684  N   THR A  99      69.363  76.636  15.349  1.00 23.41           N  
ATOM    685  CA  THR A  99      69.861  76.011  14.127  1.00 23.12           C  
ATOM    686  C   THR A  99      71.005  75.082  14.529  1.00 22.98           C  
ATOM    687  O   THR A  99      71.444  75.097  15.679  1.00 22.24           O  
ATOM    688  CB  THR A  99      70.407  77.056  13.125  1.00 24.08           C  
ATOM    689  OG1 THR A  99      71.521  77.741  13.711  1.00 24.90           O  
ATOM    690  CG2 THR A  99      69.325  78.079  12.763  1.00 26.87           C  
ATOM    691  N   LYS A 100      71.487  74.272  13.592  1.00 21.94           N  
ATOM    692  CA  LYS A 100      72.611  73.394  13.891  1.00 22.46           C  
ATOM    693  C   LYS A 100      73.796  74.224  14.369  1.00 22.72           C  
ATOM    694  O   LYS A 100      74.459  73.871  15.349  1.00 23.86           O  
ATOM    695  CB  LYS A 100      73.015  72.587  12.654  1.00 23.08           C  
ATOM    696  CG  LYS A 100      74.138  71.586  12.933  1.00 23.83           C  
ATOM    697  CD  LYS A 100      74.596  70.873  11.664  1.00 26.15           C  
ATOM    698  CE  LYS A 100      75.673  69.854  11.981  1.00 28.48           C  
ATOM    699  NZ  LYS A 100      76.241  69.246  10.755  1.00 28.42           N  
ATOM    700  N   ALA A 101      74.051  75.336  13.683  1.00 22.43           N  
ATOM    701  CA  ALA A 101      75.153  76.216  14.052  1.00 23.81           C  
ATOM    702  C   ALA A 101      74.950  76.833  15.432  1.00 25.48           C  
ATOM    703  O   ALA A 101      75.893  76.899  16.221  1.00 25.06           O  
ATOM    704  CB  ALA A 101      75.327  77.315  13.014  1.00 24.92           C  
ATOM    705  N   ASP A 102      73.730  77.288  15.722  1.00 25.75           N  
ATOM    706  CA  ASP A 102      73.421  77.827  17.049  1.00 26.48           C  
ATOM    707  C   ASP A 102      73.746  76.776  18.105  1.00 26.08           C  
ATOM    708  O   ASP A 102      74.356  77.077  19.132  1.00 26.35           O  
ATOM    709  CB  ASP A 102      71.932  78.190  17.174  1.00 24.21           C  
ATOM    710  CG  ASP A 102      71.547  79.415  16.366  1.00 27.99           C  
ATOM    711  OD1 ASP A 102      72.427  80.248  16.049  1.00 29.52           O  
ATOM    712  OD2 ASP A 102      70.347  79.548  16.051  1.00 27.55           O  
ATOM    713  N   LEU A 103      73.318  75.543  17.838  1.00 27.49           N  
ATOM    714  CA  LEU A 103      73.478  74.417  18.757  1.00 27.29           C  
ATOM    715  C   LEU A 103      74.941  74.187  19.093  1.00 27.42           C  
ATOM    716  O   LEU A 103      75.334  74.176  20.258  1.00 26.64           O  
ATOM    717  CB  LEU A 103      72.932  73.137  18.119  1.00 29.10           C  
ATOM    718  CG  LEU A 103      71.825  72.351  18.807  1.00 30.50           C  
ATOM    719  CD1 LEU A 103      71.722  70.983  18.141  1.00 27.87           C  
ATOM    720  CD2 LEU A 103      72.109  72.213  20.288  1.00 27.30           C  
ATOM    721  N   ILE A 104      75.739  73.988  18.050  1.00 27.26           N  
ATOM    722  CA  ILE A 104      77.152  73.689  18.200  1.00 27.10           C  
ATOM    723  C   ILE A 104      77.911  74.861  18.818  1.00 27.46           C  
ATOM    724  O   ILE A 104      78.777  74.659  19.668  1.00 27.66           O  
ATOM    725  CB  ILE A 104      77.779  73.328  16.829  1.00 28.57           C  
ATOM    726  CG1 ILE A 104      77.190  72.004  16.330  1.00 28.38           C  
ATOM    727  CG2 ILE A 104      79.294  73.243  16.946  1.00 28.67           C  
ATOM    728  CD1 ILE A 104      77.505  71.704  14.879  1.00 30.14           C  
ATOM    729  N   ASN A 105      77.573  76.082  18.409  1.00 26.79           N  
ATOM    730  CA  ASN A 105      78.273  77.271  18.890  1.00 28.13           C  
ATOM    731  C   ASN A 105      77.940  77.605  20.342  1.00 28.01           C  
ATOM    732  O   ASN A 105      78.775  78.145  21.065  1.00 29.86           O  
ATOM    733  CB  ASN A 105      77.932  78.490  18.026  1.00 28.96           C  
ATOM    734  CG  ASN A 105      78.618  78.466  16.676  1.00 31.57           C  
ATOM    735  OD1 ASN A 105      79.608  77.762  16.478  1.00 32.27           O  
ATOM    736  ND2 ASN A 105      78.089  79.242  15.736  1.00 32.77           N  
ATOM    737  N   ASN A 106      76.716  77.304  20.763  1.00 27.93           N  
ATOM    738  CA  ASN A 106      76.243  77.767  22.065  1.00 28.45           C  
ATOM    739  C   ASN A 106      76.162  76.690  23.135  1.00 29.20           C  
ATOM    740  O   ASN A 106      76.079  77.004  24.322  1.00 30.55           O  
ATOM    741  CB  ASN A 106      74.881  78.444  21.921  1.00 29.32           C  
ATOM    742  CG  ASN A 106      74.964  79.758  21.167  1.00 28.25           C  
ATOM    743  OD1 ASN A 106      74.566  79.849  20.004  1.00 30.78           O  
ATOM    744  ND2 ASN A 106      75.484  80.784  21.828  1.00 27.74           N  
ATOM    745  N   LEU A 107      76.177  75.424  22.730  1.00 28.11           N  
ATOM    746  CA  LEU A 107      76.161  74.342  23.704  1.00 27.58           C  
ATOM    747  C   LEU A 107      77.434  73.508  23.678  1.00 28.82           C  
ATOM    748  O   LEU A 107      77.372  72.277  23.707  1.00 29.21           O  
ATOM    749  CB  LEU A 107      74.949  73.425  23.487  1.00 26.76           C  
ATOM    750  CG  LEU A 107      73.552  73.949  23.830  1.00 28.40           C  
ATOM    751  CD1 LEU A 107      72.594  72.768  23.934  1.00 28.62           C  
ATOM    752  CD2 LEU A 107      73.582  74.710  25.150  1.00 31.82           C  
ATOM    753  N   GLY A 108      78.587  74.170  23.625  1.00 29.11           N  
ATOM    754  CA  GLY A 108      79.808  73.490  24.012  1.00 29.99           C  
ATOM    755  C   GLY A 108      81.132  73.858  23.364  1.00 30.85           C  
ATOM    756  O   GLY A 108      82.179  73.650  23.976  1.00 31.31           O  
ATOM    757  N   THR A 109      81.119  74.382  22.143  1.00 31.04           N  
ATOM    758  CA  THR A 109      82.382  74.590  21.440  1.00 33.67           C  
ATOM    759  C   THR A 109      82.985  75.968  21.693  1.00 36.00           C  
ATOM    760  O   THR A 109      84.157  76.201  21.406  1.00 35.52           O  
ATOM    761  CB  THR A 109      82.229  74.392  19.922  1.00 33.72           C  
ATOM    762  OG1 THR A 109      81.323  75.369  19.397  1.00 35.20           O  
ATOM    763  CG2 THR A 109      81.706  72.996  19.621  1.00 33.81           C  
ATOM    764  N   ILE A 110      82.184  76.880  22.232  1.00 37.53           N  
ATOM    765  CA  ILE A 110      82.648  78.236  22.488  1.00 40.76           C  
ATOM    766  C   ILE A 110      82.427  78.617  23.945  1.00 43.27           C  
ATOM    767  O   ILE A 110      81.301  78.581  24.439  1.00 44.15           O  
ATOM    768  CB  ILE A 110      81.904  79.252  21.595  1.00 40.07           C  
ATOM    769  CG1 ILE A 110      82.174  78.938  20.126  1.00 40.09           C  
ATOM    770  CG2 ILE A 110      82.344  80.668  21.932  1.00 39.05           C  
ATOM    771  CD1 ILE A 110      81.454  79.853  19.162  1.00 40.03           C  
ATOM    772  N   ALA A 111      83.499  78.992  24.632  1.00 46.11           N  
ATOM    773  CA  ALA A 111      83.380  79.401  26.027  1.00 49.78           C  
ATOM    774  C   ALA A 111      83.072  80.887  26.127  1.00 51.17           C  
ATOM    775  O   ALA A 111      83.863  81.721  25.694  1.00 52.62           O  
ATOM    776  CB  ALA A 111      84.666  79.085  26.783  1.00 49.66           C  
ATOM    777  N   LYS A 112      81.917  81.212  26.695  1.00 53.54           N  
ATOM    778  CA  LYS A 112      81.592  82.597  26.997  1.00 55.43           C  
ATOM    779  C   LYS A 112      82.481  83.070  28.137  1.00 55.10           C  
ATOM    780  O   LYS A 112      83.061  82.258  28.857  1.00 54.63           O  
ATOM    781  CB  LYS A 112      80.117  82.729  27.393  1.00 57.40           C  
ATOM    782  CG  LYS A 112      79.162  82.852  26.212  1.00 60.47           C  
ATOM    783  CD  LYS A 112      79.329  81.701  25.230  1.00 62.10           C  
ATOM    784  CE  LYS A 112      78.732  82.041  23.874  1.00 62.20           C  
ATOM    785  NZ  LYS A 112      78.809  80.885  22.941  1.00 62.07           N  
ATOM    786  N   SER A 113      82.591  84.385  28.294  1.00 55.09           N  
ATOM    787  CA  SER A 113      83.412  84.961  29.353  1.00 54.78           C  
ATOM    788  C   SER A 113      82.926  84.493  30.720  1.00 53.70           C  
ATOM    789  O   SER A 113      83.712  84.368  31.661  1.00 53.04           O  
ATOM    790  CB  SER A 113      83.362  86.491  29.288  1.00 55.62           C  
ATOM    791  OG  SER A 113      82.041  86.968  29.484  1.00 56.47           O  
ATOM    792  N   GLY A 114      81.626  84.232  30.818  1.00 52.51           N  
ATOM    793  CA  GLY A 114      81.037  83.868  32.093  1.00 50.35           C  
ATOM    794  C   GLY A 114      81.478  82.514  32.618  1.00 48.83           C  
ATOM    795  O   GLY A 114      81.283  82.211  33.794  1.00 48.00           O  
ATOM    796  N   THR A 115      82.078  81.697  31.757  1.00 47.57           N  
ATOM    797  CA  THR A 115      82.482  80.354  32.155  1.00 45.45           C  
ATOM    798  C   THR A 115      83.597  80.384  33.200  1.00 46.12           C  
ATOM    799  O   THR A 115      83.462  79.796  34.270  1.00 45.18           O  
ATOM    800  CB  THR A 115      82.953  79.525  30.942  1.00 45.59           C  
ATOM    801  OG1 THR A 115      81.899  79.451  29.971  1.00 43.71           O  
ATOM    802  CG2 THR A 115      83.325  78.116  31.377  1.00 42.90           C  
ATOM    803  N   LYS A 116      84.697  81.072  32.908  1.00 47.36           N  
ATOM    804  CA  LYS A 116      85.790  81.131  33.874  1.00 49.19           C  
ATOM    805  C   LYS A 116      85.469  82.118  34.992  1.00 48.20           C  
ATOM    806  O   LYS A 116      85.914  81.952  36.127  1.00 47.24           O  
ATOM    807  CB  LYS A 116      87.109  81.513  33.188  1.00 52.41           C  
ATOM    808  CG  LYS A 116      87.281  82.989  32.882  1.00 56.86           C  
ATOM    809  CD  LYS A 116      88.578  83.225  32.113  1.00 60.60           C  
ATOM    810  CE  LYS A 116      88.918  84.708  32.005  1.00 63.11           C  
ATOM    811  NZ  LYS A 116      89.431  85.270  33.291  1.00 64.51           N  
ATOM    812  N   ALA A 117      84.679  83.137  34.671  1.00 47.84           N  
ATOM    813  CA  ALA A 117      84.230  84.093  35.676  1.00 47.31           C  
ATOM    814  C   ALA A 117      83.470  83.368  36.782  1.00 46.69           C  
ATOM    815  O   ALA A 117      83.658  83.646  37.966  1.00 46.42           O  
ATOM    816  CB  ALA A 117      83.338  85.148  35.029  1.00 47.86           C  
ATOM    817  N   PHE A 118      82.615  82.430  36.388  1.00 44.85           N  
ATOM    818  CA  PHE A 118      81.825  81.670  37.345  1.00 43.01           C  
ATOM    819  C   PHE A 118      82.714  80.777  38.205  1.00 43.57           C  
ATOM    820  O   PHE A 118      82.570  80.736  39.427  1.00 42.44           O  
ATOM    821  CB  PHE A 118      80.784  80.820  36.606  1.00 41.23           C  
ATOM    822  CG  PHE A 118      79.995  79.909  37.504  1.00 39.35           C  
ATOM    823  CD1 PHE A 118      79.382  80.399  38.646  1.00 37.58           C  
ATOM    824  CD2 PHE A 118      79.860  78.563  37.203  1.00 37.68           C  
ATOM    825  CE1 PHE A 118      78.648  79.565  39.470  1.00 36.77           C  
ATOM    826  CE2 PHE A 118      79.128  77.724  38.023  1.00 36.94           C  
ATOM    827  CZ  PHE A 118      78.521  78.228  39.159  1.00 36.23           C  
ATOM    828  N   MET A 119      83.636  80.062  37.569  1.00 44.74           N  
ATOM    829  CA  MET A 119      84.515  79.157  38.300  1.00 47.02           C  
ATOM    830  C   MET A 119      85.477  79.930  39.198  1.00 49.01           C  
ATOM    831  O   MET A 119      85.849  79.455  40.269  1.00 49.06           O  
ATOM    832  CB  MET A 119      85.298  78.273  37.325  1.00 45.15           C  
ATOM    833  CG  MET A 119      84.416  77.351  36.498  1.00 44.80           C  
ATOM    834  SD  MET A 119      85.368  76.111  35.599  1.00 45.53           S  
ATOM    835  CE  MET A 119      86.287  77.149  34.457  1.00 45.73           C  
ATOM    836  N   GLU A 120      85.871  81.123  38.762  1.00 52.12           N  
ATOM    837  CA  GLU A 120      86.650  82.023  39.609  1.00 56.11           C  
ATOM    838  C   GLU A 120      85.779  82.576  40.733  1.00 57.72           C  
ATOM    839  O   GLU A 120      86.283  82.960  41.788  1.00 58.57           O  
ATOM    840  CB  GLU A 120      87.218  83.183  38.786  1.00 56.63           C  
ATOM    841  CG  GLU A 120      88.407  82.812  37.918  1.00 59.31           C  
ATOM    842  CD  GLU A 120      88.867  83.958  37.034  1.00 61.77           C  
ATOM    843  OE1 GLU A 120      88.177  85.002  37.001  1.00 63.07           O  
ATOM    844  OE2 GLU A 120      89.916  83.816  36.369  1.00 62.17           O  
ATOM    845  N   ALA A 121      84.471  82.616  40.500  1.00 59.31           N  
ATOM    846  CA  ALA A 121      83.529  83.061  41.522  1.00 60.55           C  
ATOM    847  C   ALA A 121      83.338  81.976  42.578  1.00 61.28           C  
ATOM    848  O   ALA A 121      83.245  82.271  43.770  1.00 61.59           O  
ATOM    849  CB  ALA A 121      82.188  83.418  40.883  1.00 60.66           C  
ATOM    850  N   LEU A 122      83.284  80.722  42.137  1.00 61.76           N  
ATOM    851  CA  LEU A 122      83.173  79.593  43.054  1.00 62.39           C  
ATOM    852  C   LEU A 122      84.386  79.554  43.972  1.00 64.06           C  
ATOM    853  O   LEU A 122      84.274  79.219  45.151  1.00 64.16           O  
ATOM    854  CB  LEU A 122      83.067  78.280  42.276  1.00 61.37           C  
ATOM    855  CG  LEU A 122      81.772  78.072  41.486  1.00 60.70           C  
ATOM    856  CD1 LEU A 122      81.847  76.769  40.712  1.00 59.64           C  
ATOM    857  CD2 LEU A 122      80.588  78.056  42.441  1.00 59.97           C  
ATOM    858  N   GLN A 123      85.548  79.895  43.425  1.00 65.97           N  
ATOM    859  CA  GLN A 123      86.699  80.221  44.255  1.00 68.23           C  
ATOM    860  C   GLN A 123      86.360  81.518  44.976  1.00 68.90           C  
ATOM    861  O   GLN A 123      85.809  82.437  44.374  1.00 69.57           O  
ATOM    862  CB  GLN A 123      87.946  80.414  43.394  1.00 68.97           C  
ATOM    863  CG  GLN A 123      88.425  79.152  42.705  1.00 70.72           C  
ATOM    864  CD  GLN A 123      89.597  79.410  41.781  1.00 72.62           C  
ATOM    865  OE1 GLN A 123      89.750  80.509  41.245  1.00 73.29           O  
ATOM    866  NE2 GLN A 123      90.434  78.396  41.589  1.00 73.17           N  
ATOM    867  N   ALA A 124      86.693  81.579  46.260  1.00 69.49           N  
ATOM    868  CA  ALA A 124      86.183  82.612  47.158  1.00 70.21           C  
ATOM    869  C   ALA A 124      84.815  82.200  47.693  1.00 70.37           C  
ATOM    870  O   ALA A 124      84.660  81.109  48.247  1.00 70.83           O  
ATOM    871  CB  ALA A 124      86.086  83.962  46.440  1.00 69.66           C  
ATOM    872  N   GLY A 125      83.821  83.065  47.519  1.00 69.80           N  
ATOM    873  CA  GLY A 125      82.556  82.867  48.205  1.00 68.49           C  
ATOM    874  C   GLY A 125      81.461  82.176  47.412  1.00 67.26           C  
ATOM    875  O   GLY A 125      80.758  81.315  47.946  1.00 68.07           O  
ATOM    876  N   ALA A 126      81.316  82.543  46.141  1.00 65.21           N  
ATOM    877  CA  ALA A 126      80.131  82.185  45.364  1.00 62.30           C  
ATOM    878  C   ALA A 126      79.784  80.700  45.442  1.00 59.75           C  
ATOM    879  O   ALA A 126      80.668  79.847  45.541  1.00 60.06           O  
ATOM    880  CB  ALA A 126      80.319  82.603  43.905  1.00 61.90           C  
ATOM    881  N   ASP A 127      78.489  80.399  45.404  1.00 56.83           N  
ATOM    882  CA  ASP A 127      78.032  79.017  45.318  1.00 53.55           C  
ATOM    883  C   ASP A 127      77.370  78.745  43.965  1.00 49.78           C  
ATOM    884  O   ASP A 127      77.102  79.665  43.191  1.00 48.57           O  
ATOM    885  CB  ASP A 127      77.050  78.703  46.449  1.00 54.44           C  
ATOM    886  CG  ASP A 127      75.649  79.183  46.152  1.00 56.03           C  
ATOM    887  OD1 ASP A 127      74.747  78.329  46.008  1.00 54.94           O  
ATOM    888  OD2 ASP A 127      75.449  80.414  46.063  1.00 58.44           O  
ATOM    889  N   ILE A 128      77.107  77.473  43.692  1.00 46.96           N  
ATOM    890  CA  ILE A 128      76.702  77.035  42.363  1.00 43.78           C  
ATOM    891  C   ILE A 128      75.335  77.567  41.933  1.00 40.99           C  
ATOM    892  O   ILE A 128      75.046  77.654  40.742  1.00 38.86           O  
ATOM    893  CB  ILE A 128      76.725  75.490  42.287  1.00 43.90           C  
ATOM    894  CG1 ILE A 128      78.174  75.007  42.430  1.00 45.79           C  
ATOM    895  CG2 ILE A 128      76.125  75.005  40.979  1.00 42.91           C  
ATOM    896  CD1 ILE A 128      78.345  73.501  42.365  1.00 46.89           C  
ATOM    897  N   SER A 129      74.504  77.948  42.899  1.00 40.12           N  
ATOM    898  CA  SER A 129      73.183  78.493  42.588  1.00 39.86           C  
ATOM    899  C   SER A 129      73.259  79.780  41.766  1.00 39.65           C  
ATOM    900  O   SER A 129      72.281  80.181  41.134  1.00 40.05           O  
ATOM    901  CB  SER A 129      72.402  78.758  43.877  1.00 41.27           C  
ATOM    902  OG  SER A 129      72.987  79.820  44.612  1.00 40.65           O  
ATOM    903  N   MET A 130      74.420  80.427  41.770  1.00 39.39           N  
ATOM    904  CA  MET A 130      74.596  81.672  41.030  1.00 39.82           C  
ATOM    905  C   MET A 130      74.935  81.442  39.557  1.00 38.24           C  
ATOM    906  O   MET A 130      75.066  82.392  38.785  1.00 37.36           O  
ATOM    907  CB  MET A 130      75.692  82.510  41.685  1.00 45.42           C  
ATOM    908  CG  MET A 130      75.415  82.828  43.145  1.00 51.34           C  
ATOM    909  SD  MET A 130      76.770  83.722  43.908  1.00 58.16           S  
ATOM    910  CE  MET A 130      77.128  84.901  42.614  1.00 56.51           C  
ATOM    911  N   ILE A 131      75.069  80.175  39.173  1.00 36.96           N  
ATOM    912  CA  ILE A 131      75.507  79.814  37.827  1.00 33.36           C  
ATOM    913  C   ILE A 131      74.733  80.557  36.737  1.00 33.45           C  
ATOM    914  O   ILE A 131      75.299  80.950  35.717  1.00 29.95           O  
ATOM    915  CB  ILE A 131      75.370  78.285  37.601  1.00 33.09           C  
ATOM    916  CG1 ILE A 131      75.925  77.900  36.228  1.00 30.03           C  
ATOM    917  CG2 ILE A 131      73.904  77.863  37.725  1.00 30.75           C  
ATOM    918  CD1 ILE A 131      76.095  76.401  36.047  1.00 29.29           C  
ATOM    919  N   GLY A 132      73.440  80.760  36.960  1.00 34.97           N  
ATOM    920  CA  GLY A 132      72.616  81.397  35.948  1.00 36.20           C  
ATOM    921  C   GLY A 132      73.088  82.791  35.580  1.00 37.58           C  
ATOM    922  O   GLY A 132      72.933  83.223  34.442  1.00 37.74           O  
ATOM    923  N   GLN A 133      73.672  83.496  36.541  1.00 39.61           N  
ATOM    924  CA  GLN A 133      74.099  84.871  36.318  1.00 42.48           C  
ATOM    925  C   GLN A 133      75.249  84.974  35.318  1.00 42.61           C  
ATOM    926  O   GLN A 133      75.522  86.049  34.782  1.00 43.69           O  
ATOM    927  CB  GLN A 133      74.506  85.507  37.645  1.00 44.54           C  
ATOM    928  CG  GLN A 133      73.397  85.508  38.681  1.00 47.49           C  
ATOM    929  CD  GLN A 133      73.837  86.113  39.995  1.00 49.77           C  
ATOM    930  OE1 GLN A 133      74.699  86.993  40.025  1.00 53.31           O  
ATOM    931  NE2 GLN A 133      73.251  85.644  41.092  1.00 49.87           N  
ATOM    932  N   PHE A 134      75.919  83.854  35.063  1.00 41.52           N  
ATOM    933  CA  PHE A 134      77.062  83.842  34.156  1.00 39.31           C  
ATOM    934  C   PHE A 134      76.714  83.268  32.789  1.00 38.47           C  
ATOM    935  O   PHE A 134      77.587  83.085  31.942  1.00 38.18           O  
ATOM    936  CB  PHE A 134      78.213  83.055  34.785  1.00 39.77           C  
ATOM    937  CG  PHE A 134      78.648  83.594  36.117  1.00 39.76           C  
ATOM    938  CD1 PHE A 134      79.681  84.515  36.205  1.00 39.83           C  
ATOM    939  CD2 PHE A 134      78.005  83.203  37.279  1.00 39.44           C  
ATOM    940  CE1 PHE A 134      80.062  85.037  37.429  1.00 40.64           C  
ATOM    941  CE2 PHE A 134      78.380  83.719  38.505  1.00 40.81           C  
ATOM    942  CZ  PHE A 134      79.410  84.639  38.581  1.00 41.92           C  
ATOM    943  N   GLY A 135      75.432  82.983  32.580  1.00 37.82           N  
ATOM    944  CA  GLY A 135      74.972  82.578  31.264  1.00 35.49           C  
ATOM    945  C   GLY A 135      75.269  81.135  30.900  1.00 34.17           C  
ATOM    946  O   GLY A 135      75.133  80.747  29.741  1.00 32.67           O  
ATOM    947  N   VAL A 136      75.671  80.333  31.882  1.00 31.96           N  
ATOM    948  CA  VAL A 136      75.958  78.923  31.633  1.00 31.15           C  
ATOM    949  C   VAL A 136      75.082  78.007  32.488  1.00 28.99           C  
ATOM    950  O   VAL A 136      75.480  76.895  32.847  1.00 26.60           O  
ATOM    951  CB  VAL A 136      77.449  78.611  31.901  1.00 30.20           C  
ATOM    952  CG1 VAL A 136      78.320  79.312  30.865  1.00 31.05           C  
ATOM    953  CG2 VAL A 136      77.831  79.071  33.295  1.00 30.31           C  
ATOM    954  N   GLY A 137      73.883  78.484  32.808  1.00 25.65           N  
ATOM    955  CA  GLY A 137      72.988  77.726  33.663  1.00 24.39           C  
ATOM    956  C   GLY A 137      72.552  76.382  33.098  1.00 22.99           C  
ATOM    957  O   GLY A 137      72.197  75.479  33.855  1.00 22.45           O  
ATOM    958  N   PHE A 138      72.583  76.232  31.777  1.00 22.69           N  
ATOM    959  CA  PHE A 138      72.210  74.955  31.166  1.00 22.49           C  
ATOM    960  C   PHE A 138      72.973  73.802  31.813  1.00 23.86           C  
ATOM    961  O   PHE A 138      72.409  72.737  32.058  1.00 21.72           O  
ATOM    962  CB  PHE A 138      72.497  74.976  29.663  1.00 22.25           C  
ATOM    963  CG  PHE A 138      72.496  73.612  29.020  1.00 24.96           C  
ATOM    964  CD1 PHE A 138      71.304  72.964  28.733  1.00 23.66           C  
ATOM    965  CD2 PHE A 138      73.693  72.986  28.687  1.00 26.28           C  
ATOM    966  CE1 PHE A 138      71.297  71.719  28.126  1.00 25.17           C  
ATOM    967  CE2 PHE A 138      73.698  71.738  28.080  1.00 25.63           C  
ATOM    968  CZ  PHE A 138      72.496  71.103  27.797  1.00 24.79           C  
ATOM    969  N   TYR A 139      74.250  74.026  32.106  1.00 22.39           N  
ATOM    970  CA  TYR A 139      75.117  72.944  32.556  1.00 24.24           C  
ATOM    971  C   TYR A 139      74.786  72.453  33.957  1.00 23.61           C  
ATOM    972  O   TYR A 139      75.287  71.416  34.388  1.00 23.13           O  
ATOM    973  CB  TYR A 139      76.581  73.378  32.466  1.00 24.11           C  
ATOM    974  CG  TYR A 139      77.018  73.588  31.033  1.00 25.40           C  
ATOM    975  CD1 TYR A 139      77.229  72.503  30.187  1.00 23.69           C  
ATOM    976  CD2 TYR A 139      77.145  74.866  30.503  1.00 27.12           C  
ATOM    977  CE1 TYR A 139      77.545  72.688  28.850  1.00 26.69           C  
ATOM    978  CE2 TYR A 139      77.461  75.063  29.166  1.00 28.25           C  
ATOM    979  CZ  TYR A 139      77.657  73.971  28.345  1.00 25.54           C  
ATOM    980  OH  TYR A 139      77.956  74.163  27.016  1.00 28.12           O  
ATOM    981  N   SER A 140      73.930  73.190  34.660  1.00 21.68           N  
ATOM    982  CA  SER A 140      73.460  72.757  35.971  1.00 21.73           C  
ATOM    983  C   SER A 140      72.568  71.520  35.829  1.00 22.79           C  
ATOM    984  O   SER A 140      72.245  70.854  36.812  1.00 23.52           O  
ATOM    985  CB  SER A 140      72.688  73.892  36.662  1.00 24.24           C  
ATOM    986  OG  SER A 140      71.459  74.163  36.007  1.00 25.45           O  
ATOM    987  N   ALA A 141      72.183  71.203  34.596  1.00 22.72           N  
ATOM    988  CA  ALA A 141      71.448  69.970  34.328  1.00 21.38           C  
ATOM    989  C   ALA A 141      72.232  68.753  34.817  1.00 21.29           C  
ATOM    990  O   ALA A 141      71.644  67.746  35.209  1.00 20.86           O  
ATOM    991  CB  ALA A 141      71.168  69.838  32.830  1.00 23.00           C  
ATOM    992  N   TYR A 142      73.560  68.842  34.788  1.00 21.93           N  
ATOM    993  CA  TYR A 142      74.383  67.704  35.179  1.00 21.96           C  
ATOM    994  C   TYR A 142      74.497  67.566  36.690  1.00 24.99           C  
ATOM    995  O   TYR A 142      75.208  66.698  37.189  1.00 25.89           O  
ATOM    996  CB  TYR A 142      75.762  67.799  34.529  1.00 23.38           C  
ATOM    997  CG  TYR A 142      75.687  67.549  33.036  1.00 22.83           C  
ATOM    998  CD1 TYR A 142      75.800  66.265  32.522  1.00 23.12           C  
ATOM    999  CD2 TYR A 142      75.403  68.585  32.154  1.00 22.92           C  
ATOM   1000  CE1 TYR A 142      75.625  66.013  31.172  1.00 24.09           C  
ATOM   1001  CE2 TYR A 142      75.223  68.342  30.800  1.00 23.25           C  
ATOM   1002  CZ  TYR A 142      75.333  67.056  30.316  1.00 23.07           C  
ATOM   1003  OH  TYR A 142      75.130  66.805  28.975  1.00 22.63           O  
ATOM   1004  N   LEU A 143      73.770  68.411  37.415  1.00 24.56           N  
ATOM   1005  CA  LEU A 143      73.573  68.198  38.846  1.00 25.60           C  
ATOM   1006  C   LEU A 143      72.698  66.968  39.099  1.00 27.22           C  
ATOM   1007  O   LEU A 143      72.875  66.264  40.097  1.00 26.41           O  
ATOM   1008  CB  LEU A 143      72.914  69.425  39.485  1.00 25.49           C  
ATOM   1009  CG  LEU A 143      73.778  70.677  39.672  1.00 24.10           C  
ATOM   1010  CD1 LEU A 143      72.916  71.801  40.240  1.00 25.74           C  
ATOM   1011  CD2 LEU A 143      74.948  70.369  40.601  1.00 25.25           C  
ATOM   1012  N   VAL A 144      71.755  66.711  38.194  1.00 25.07           N  
ATOM   1013  CA  VAL A 144      70.777  65.648  38.403  1.00 25.41           C  
ATOM   1014  C   VAL A 144      70.719  64.619  37.271  1.00 27.31           C  
ATOM   1015  O   VAL A 144      70.105  63.564  37.427  1.00 27.88           O  
ATOM   1016  CB  VAL A 144      69.359  66.231  38.610  1.00 25.51           C  
ATOM   1017  CG1 VAL A 144      69.367  67.199  39.782  1.00 24.25           C  
ATOM   1018  CG2 VAL A 144      68.883  66.933  37.337  1.00 24.09           C  
ATOM   1019  N   ALA A 145      71.349  64.920  36.137  1.00 26.55           N  
ATOM   1020  CA  ALA A 145      71.270  64.035  34.976  1.00 25.52           C  
ATOM   1021  C   ALA A 145      72.620  63.414  34.628  1.00 26.62           C  
ATOM   1022  O   ALA A 145      73.654  64.082  34.677  1.00 29.35           O  
ATOM   1023  CB  ALA A 145      70.726  64.802  33.772  1.00 26.11           C  
ATOM   1024  N   GLU A 146      72.601  62.135  34.267  1.00 27.58           N  
ATOM   1025  CA  GLU A 146      73.806  61.441  33.818  1.00 26.93           C  
ATOM   1026  C   GLU A 146      74.003  61.666  32.322  1.00 27.01           C  
ATOM   1027  O   GLU A 146      75.121  61.618  31.814  1.00 25.49           O  
ATOM   1028  CB  GLU A 146      73.685  59.941  34.095  1.00 30.22           C  
ATOM   1029  CG  GLU A 146      72.612  59.245  33.269  1.00 35.54           C  
ATOM   1030  CD  GLU A 146      72.274  57.861  33.788  1.00 41.84           C  
ATOM   1031  OE1 GLU A 146      72.759  57.506  34.884  1.00 45.04           O  
ATOM   1032  OE2 GLU A 146      71.522  57.128  33.103  1.00 42.51           O  
ATOM   1033  N   LYS A 147      72.902  61.898  31.618  1.00 26.41           N  
ATOM   1034  CA  LYS A 147      72.956  62.214  30.197  1.00 24.43           C  
ATOM   1035  C   LYS A 147      71.872  63.234  29.898  1.00 23.54           C  
ATOM   1036  O   LYS A 147      70.779  63.162  30.451  1.00 24.02           O  
ATOM   1037  CB  LYS A 147      72.723  60.960  29.352  1.00 24.77           C  
ATOM   1038  CG  LYS A 147      72.770  61.220  27.845  1.00 29.10           C  
ATOM   1039  CD  LYS A 147      72.717  59.927  27.034  1.00 28.81           C  
ATOM   1040  CE  LYS A 147      71.323  59.327  27.025  1.00 32.00           C  
ATOM   1041  NZ  LYS A 147      71.312  57.987  26.362  1.00 33.90           N  
ATOM   1042  N   VAL A 148      72.182  64.189  29.029  1.00 22.55           N  
ATOM   1043  CA  VAL A 148      71.211  65.202  28.637  1.00 21.78           C  
ATOM   1044  C   VAL A 148      71.067  65.147  27.123  1.00 21.95           C  
ATOM   1045  O   VAL A 148      72.061  65.119  26.404  1.00 22.47           O  
ATOM   1046  CB  VAL A 148      71.680  66.613  29.063  1.00 20.02           C  
ATOM   1047  CG1 VAL A 148      70.675  67.671  28.585  1.00 20.55           C  
ATOM   1048  CG2 VAL A 148      71.826  66.674  30.585  1.00 18.30           C  
ATOM   1049  N   THR A 149      69.828  65.112  26.649  1.00 20.49           N  
ATOM   1050  CA  THR A 149      69.553  65.151  25.217  1.00 23.36           C  
ATOM   1051  C   THR A 149      68.764  66.421  24.923  1.00 22.93           C  
ATOM   1052  O   THR A 149      67.761  66.691  25.584  1.00 24.89           O  
ATOM   1053  CB  THR A 149      68.696  63.939  24.770  1.00 25.07           C  
ATOM   1054  OG1 THR A 149      69.330  62.722  25.178  1.00 27.43           O  
ATOM   1055  CG2 THR A 149      68.530  63.933  23.247  1.00 26.60           C  
ATOM   1056  N   VAL A 150      69.218  67.197  23.942  1.00 22.66           N  
ATOM   1057  CA  VAL A 150      68.501  68.403  23.533  1.00 22.47           C  
ATOM   1058  C   VAL A 150      68.029  68.259  22.087  1.00 22.87           C  
ATOM   1059  O   VAL A 150      68.840  68.105  21.170  1.00 24.34           O  
ATOM   1060  CB  VAL A 150      69.401  69.668  23.636  1.00 21.81           C  
ATOM   1061  CG1 VAL A 150      68.605  70.912  23.213  1.00 21.97           C  
ATOM   1062  CG2 VAL A 150      69.925  69.829  25.057  1.00 22.39           C  
ATOM   1063  N   ILE A 151      66.714  68.313  21.894  1.00 24.55           N  
ATOM   1064  CA  ILE A 151      66.121  68.258  20.561  1.00 24.17           C  
ATOM   1065  C   ILE A 151      65.661  69.672  20.256  1.00 24.87           C  
ATOM   1066  O   ILE A 151      65.001  70.301  21.082  1.00 23.62           O  
ATOM   1067  CB  ILE A 151      64.881  67.338  20.533  1.00 25.34           C  
ATOM   1068  CG1 ILE A 151      65.195  66.002  21.211  1.00 29.34           C  
ATOM   1069  CG2 ILE A 151      64.441  67.109  19.101  1.00 26.75           C  
ATOM   1070  CD1 ILE A 151      66.199  65.164  20.487  1.00 27.72           C  
ATOM   1071  N   THR A 152      66.000  70.187  19.082  1.00 24.67           N  
ATOM   1072  CA  THR A 152      65.648  71.566  18.786  1.00 23.94           C  
ATOM   1073  C   THR A 152      65.304  71.786  17.315  1.00 23.69           C  
ATOM   1074  O   THR A 152      65.840  71.119  16.431  1.00 23.38           O  
ATOM   1075  CB  THR A 152      66.797  72.510  19.207  1.00 23.47           C  
ATOM   1076  OG1 THR A 152      66.360  73.868  19.118  1.00 22.06           O  
ATOM   1077  CG2 THR A 152      68.008  72.302  18.319  1.00 21.61           C  
ATOM   1078  N   LYS A 153      64.398  72.724  17.067  1.00 24.04           N  
ATOM   1079  CA  LYS A 153      63.972  73.047  15.708  1.00 25.32           C  
ATOM   1080  C   LYS A 153      63.819  74.557  15.587  1.00 25.73           C  
ATOM   1081  O   LYS A 153      63.062  75.181  16.336  1.00 25.64           O  
ATOM   1082  CB  LYS A 153      62.636  72.353  15.386  1.00 23.45           C  
ATOM   1083  CG  LYS A 153      62.016  72.735  14.033  1.00 26.28           C  
ATOM   1084  CD  LYS A 153      62.776  72.118  12.863  1.00 27.07           C  
ATOM   1085  CE  LYS A 153      62.092  72.414  11.522  1.00 28.51           C  
ATOM   1086  NZ  LYS A 153      61.990  73.881  11.232  1.00 24.98           N  
ATOM   1087  N   HIS A 154      64.556  75.137  14.647  1.00 25.65           N  
ATOM   1088  CA  HIS A 154      64.480  76.560  14.364  1.00 25.69           C  
ATOM   1089  C   HIS A 154      63.852  76.725  12.983  1.00 26.34           C  
ATOM   1090  O   HIS A 154      64.029  75.877  12.114  1.00 24.73           O  
ATOM   1091  CB  HIS A 154      65.890  77.161  14.385  1.00 26.55           C  
ATOM   1092  CG  HIS A 154      65.922  78.650  14.232  1.00 27.65           C  
ATOM   1093  ND1 HIS A 154      65.640  79.284  13.041  1.00 27.67           N  
ATOM   1094  CD2 HIS A 154      66.244  79.630  15.111  1.00 26.82           C  
ATOM   1095  CE1 HIS A 154      65.789  80.587  13.191  1.00 25.98           C  
ATOM   1096  NE2 HIS A 154      66.156  80.825  14.437  1.00 25.61           N  
ATOM   1097  N   ASN A 155      63.110  77.809  12.787  1.00 28.92           N  
ATOM   1098  CA  ASN A 155      62.447  78.046  11.508  1.00 30.26           C  
ATOM   1099  C   ASN A 155      63.400  77.909  10.327  1.00 31.13           C  
ATOM   1100  O   ASN A 155      62.993  77.503   9.242  1.00 32.86           O  
ATOM   1101  CB  ASN A 155      61.819  79.440  11.486  1.00 30.73           C  
ATOM   1102  CG  ASN A 155      60.534  79.510  12.279  1.00 30.57           C  
ATOM   1103  OD1 ASN A 155      59.825  78.514  12.421  1.00 31.10           O  
ATOM   1104  ND2 ASN A 155      60.223  80.693  12.799  1.00 32.76           N  
ATOM   1105  N   ASP A 156      64.668  78.244  10.533  1.00 31.60           N  
ATOM   1106  CA  ASP A 156      65.608  78.312   9.420  1.00 36.11           C  
ATOM   1107  C   ASP A 156      66.370  77.016   9.136  1.00 36.73           C  
ATOM   1108  O   ASP A 156      67.251  76.992   8.274  1.00 38.99           O  
ATOM   1109  CB  ASP A 156      66.604  79.453   9.650  1.00 37.19           C  
ATOM   1110  CG  ASP A 156      65.943  80.820   9.584  1.00 39.15           C  
ATOM   1111  OD1 ASP A 156      64.807  80.901   9.068  1.00 39.32           O  
ATOM   1112  OD2 ASP A 156      66.556  81.806  10.044  1.00 38.61           O  
ATOM   1113  N   ASP A 157      66.035  75.940   9.845  1.00 34.88           N  
ATOM   1114  CA  ASP A 157      66.834  74.720   9.763  1.00 31.95           C  
ATOM   1115  C   ASP A 157      66.029  73.454  10.082  1.00 32.12           C  
ATOM   1116  O   ASP A 157      64.842  73.519  10.404  1.00 31.35           O  
ATOM   1117  CB  ASP A 157      68.031  74.835  10.713  1.00 30.06           C  
ATOM   1118  CG  ASP A 157      69.213  73.981  10.278  1.00 30.46           C  
ATOM   1119  OD1 ASP A 157      69.032  73.104   9.410  1.00 28.68           O  
ATOM   1120  OD2 ASP A 157      70.325  74.191  10.808  1.00 29.24           O  
ATOM   1121  N   GLU A 158      66.687  72.303   9.980  1.00 33.02           N  
ATOM   1122  CA  GLU A 158      66.066  71.017  10.282  1.00 32.68           C  
ATOM   1123  C   GLU A 158      66.060  70.773  11.785  1.00 30.50           C  
ATOM   1124  O   GLU A 158      66.680  71.512  12.546  1.00 29.14           O  
ATOM   1125  CB  GLU A 158      66.841  69.879   9.618  1.00 36.90           C  
ATOM   1126  CG  GLU A 158      66.896  69.929   8.113  1.00 44.55           C  
ATOM   1127  CD  GLU A 158      67.801  68.852   7.555  1.00 47.94           C  
ATOM   1128  OE1 GLU A 158      67.518  67.657   7.788  1.00 51.11           O  
ATOM   1129  OE2 GLU A 158      68.799  69.198   6.892  1.00 52.77           O  
ATOM   1130  N   GLN A 159      65.370  69.718  12.200  1.00 28.25           N  
ATOM   1131  CA  GLN A 159      65.334  69.326  13.604  1.00 27.13           C  
ATOM   1132  C   GLN A 159      66.596  68.537  13.944  1.00 27.06           C  
ATOM   1133  O   GLN A 159      66.956  67.595  13.238  1.00 25.68           O  
ATOM   1134  CB  GLN A 159      64.095  68.468  13.865  1.00 29.97           C  
ATOM   1135  CG  GLN A 159      63.849  68.134  15.328  1.00 30.61           C  
ATOM   1136  CD  GLN A 159      62.414  67.725  15.581  1.00 32.73           C  
ATOM   1137  OE1 GLN A 159      61.480  68.419  15.172  1.00 32.94           O  
ATOM   1138  NE2 GLN A 159      62.227  66.594  16.254  1.00 32.01           N  
ATOM   1139  N   TYR A 160      67.266  68.928  15.025  1.00 26.18           N  
ATOM   1140  CA  TYR A 160      68.534  68.313  15.419  1.00 26.14           C  
ATOM   1141  C   TYR A 160      68.484  67.783  16.843  1.00 25.74           C  
ATOM   1142  O   TYR A 160      67.708  68.268  17.668  1.00 23.98           O  
ATOM   1143  CB  TYR A 160      69.679  69.324  15.315  1.00 27.80           C  
ATOM   1144  CG  TYR A 160      70.143  69.566  13.904  1.00 32.83           C  
ATOM   1145  CD1 TYR A 160      71.092  68.738  13.317  1.00 32.33           C  
ATOM   1146  CD2 TYR A 160      69.621  70.608  13.147  1.00 32.91           C  
ATOM   1147  CE1 TYR A 160      71.504  68.940  12.016  1.00 36.78           C  
ATOM   1148  CE2 TYR A 160      70.028  70.815  11.845  1.00 35.38           C  
ATOM   1149  CZ  TYR A 160      70.968  69.979  11.287  1.00 37.30           C  
ATOM   1150  OH  TYR A 160      71.374  70.177   9.988  1.00 44.60           O  
ATOM   1151  N   ALA A 161      69.330  66.794  17.120  1.00 21.93           N  
ATOM   1152  CA  ALA A 161      69.463  66.237  18.455  1.00 24.68           C  
ATOM   1153  C   ALA A 161      70.902  66.385  18.951  1.00 24.68           C  
ATOM   1154  O   ALA A 161      71.840  65.882  18.326  1.00 25.21           O  
ATOM   1155  CB  ALA A 161      69.057  64.763  18.448  1.00 25.14           C  
ATOM   1156  N   TRP A 162      71.056  67.080  20.078  1.00 24.23           N  
ATOM   1157  CA  TRP A 162      72.336  67.228  20.777  1.00 22.15           C  
ATOM   1158  C   TRP A 162      72.295  66.256  21.953  1.00 22.86           C  
ATOM   1159  O   TRP A 162      71.232  66.040  22.541  1.00 22.17           O  
ATOM   1160  CB  TRP A 162      72.461  68.674  21.291  1.00 22.52           C  
ATOM   1161  CG  TRP A 162      73.712  69.043  22.071  1.00 20.77           C  
ATOM   1162  CD1 TRP A 162      74.758  69.793  21.618  1.00 21.88           C  
ATOM   1163  CD2 TRP A 162      73.960  68.826  23.474  1.00 21.59           C  
ATOM   1164  NE1 TRP A 162      75.631  70.068  22.644  1.00 22.41           N  
ATOM   1165  CE2 TRP A 162      75.164  69.487  23.793  1.00 21.75           C  
ATOM   1166  CE3 TRP A 162      73.277  68.144  24.488  1.00 20.76           C  
ATOM   1167  CZ2 TRP A 162      75.702  69.490  25.086  1.00 20.95           C  
ATOM   1168  CZ3 TRP A 162      73.813  68.148  25.773  1.00 21.53           C  
ATOM   1169  CH2 TRP A 162      75.014  68.817  26.058  1.00 20.72           C  
ATOM   1170  N   GLU A 163      73.435  65.659  22.292  1.00 21.10           N  
ATOM   1171  CA  GLU A 163      73.475  64.736  23.421  1.00 24.07           C  
ATOM   1172  C   GLU A 163      74.860  64.629  24.039  1.00 24.33           C  
ATOM   1173  O   GLU A 163      75.866  64.598  23.336  1.00 22.97           O  
ATOM   1174  CB  GLU A 163      73.003  63.352  22.974  1.00 29.24           C  
ATOM   1175  CG  GLU A 163      72.837  62.354  24.094  1.00 34.69           C  
ATOM   1176  CD  GLU A 163      72.072  61.125  23.645  1.00 38.70           C  
ATOM   1177  OE1 GLU A 163      72.669  60.274  22.953  1.00 39.67           O  
ATOM   1178  OE2 GLU A 163      70.873  61.014  23.980  1.00 40.81           O  
ATOM   1179  N   SER A 164      74.910  64.568  25.365  1.00 23.73           N  
ATOM   1180  CA  SER A 164      76.180  64.413  26.055  1.00 24.64           C  
ATOM   1181  C   SER A 164      76.011  63.768  27.422  1.00 23.66           C  
ATOM   1182  O   SER A 164      75.088  64.096  28.166  1.00 23.88           O  
ATOM   1183  CB  SER A 164      76.870  65.769  26.229  1.00 23.24           C  
ATOM   1184  OG  SER A 164      78.092  65.615  26.938  1.00 22.70           O  
ATOM   1185  N   SER A 165      76.917  62.853  27.744  1.00 24.26           N  
ATOM   1186  CA  SER A 165      77.037  62.329  29.096  1.00 25.36           C  
ATOM   1187  C   SER A 165      78.284  62.923  29.751  1.00 25.90           C  
ATOM   1188  O   SER A 165      78.899  62.301  30.617  1.00 27.48           O  
ATOM   1189  CB  SER A 165      77.141  60.803  29.062  1.00 28.49           C  
ATOM   1190  OG  SER A 165      75.975  60.230  28.492  1.00 28.73           O  
ATOM   1191  N   ALA A 166      78.642  64.131  29.327  1.00 25.36           N  
ATOM   1192  CA  ALA A 166      79.875  64.789  29.755  1.00 26.63           C  
ATOM   1193  C   ALA A 166      81.067  63.953  29.316  1.00 28.65           C  
ATOM   1194  O   ALA A 166      81.024  63.304  28.270  1.00 30.62           O  
ATOM   1195  CB  ALA A 166      79.884  64.979  31.274  1.00 27.09           C  
ATOM   1196  N   GLY A 167      82.135  63.969  30.105  1.00 27.46           N  
ATOM   1197  CA  GLY A 167      83.334  63.255  29.700  1.00 28.04           C  
ATOM   1198  C   GLY A 167      84.047  63.922  28.534  1.00 27.30           C  
ATOM   1199  O   GLY A 167      84.939  63.327  27.923  1.00 27.38           O  
ATOM   1200  N   GLY A 168      83.643  65.148  28.213  1.00 23.78           N  
ATOM   1201  CA  GLY A 168      84.438  65.990  27.336  1.00 24.61           C  
ATOM   1202  C   GLY A 168      83.988  66.068  25.889  1.00 25.08           C  
ATOM   1203  O   GLY A 168      84.573  66.802  25.098  1.00 23.42           O  
ATOM   1204  N   SER A 169      82.956  65.311  25.530  1.00 25.46           N  
ATOM   1205  CA  SER A 169      82.430  65.359  24.171  1.00 26.92           C  
ATOM   1206  C   SER A 169      80.905  65.397  24.158  1.00 25.19           C  
ATOM   1207  O   SER A 169      80.256  65.031  25.139  1.00 24.09           O  
ATOM   1208  CB  SER A 169      82.916  64.142  23.376  1.00 26.29           C  
ATOM   1209  OG  SER A 169      82.302  62.957  23.849  1.00 27.11           O  
ATOM   1210  N   PHE A 170      80.341  65.853  23.044  1.00 24.28           N  
ATOM   1211  CA  PHE A 170      78.912  65.709  22.790  1.00 25.69           C  
ATOM   1212  C   PHE A 170      78.703  65.337  21.330  1.00 24.58           C  
ATOM   1213  O   PHE A 170      79.611  65.502  20.518  1.00 25.28           O  
ATOM   1214  CB  PHE A 170      78.168  67.013  23.101  1.00 25.54           C  
ATOM   1215  CG  PHE A 170      78.602  68.184  22.261  1.00 25.71           C  
ATOM   1216  CD1 PHE A 170      77.938  68.496  21.085  1.00 26.21           C  
ATOM   1217  CD2 PHE A 170      79.657  68.989  22.661  1.00 27.14           C  
ATOM   1218  CE1 PHE A 170      78.318  69.591  20.327  1.00 27.95           C  
ATOM   1219  CE2 PHE A 170      80.041  70.086  21.906  1.00 25.71           C  
ATOM   1220  CZ  PHE A 170      79.371  70.387  20.740  1.00 25.42           C  
ATOM   1221  N   THR A 171      77.514  64.841  21.001  1.00 23.41           N  
ATOM   1222  CA  THR A 171      77.193  64.517  19.617  1.00 22.93           C  
ATOM   1223  C   THR A 171      76.062  65.383  19.085  1.00 24.70           C  
ATOM   1224  O   THR A 171      75.213  65.860  19.844  1.00 23.46           O  
ATOM   1225  CB  THR A 171      76.777  63.039  19.453  1.00 24.38           C  
ATOM   1226  OG1 THR A 171      75.575  62.793  20.193  1.00 27.22           O  
ATOM   1227  CG2 THR A 171      77.882  62.110  19.948  1.00 25.81           C  
ATOM   1228  N   VAL A 172      76.063  65.583  17.771  1.00 24.85           N  
ATOM   1229  CA  VAL A 172      74.947  66.215  17.082  1.00 24.37           C  
ATOM   1230  C   VAL A 172      74.552  65.352  15.885  1.00 26.40           C  
ATOM   1231  O   VAL A 172      75.409  64.914  15.112  1.00 25.93           O  
ATOM   1232  CB  VAL A 172      75.324  67.629  16.595  1.00 25.36           C  
ATOM   1233  CG1 VAL A 172      74.181  68.231  15.793  1.00 24.76           C  
ATOM   1234  CG2 VAL A 172      75.645  68.518  17.795  1.00 23.58           C  
ATOM   1235  N   ARG A 173      73.255  65.090  15.753  1.00 27.38           N  
ATOM   1236  CA  ARG A 173      72.733  64.374  14.597  1.00 28.90           C  
ATOM   1237  C   ARG A 173      71.388  64.966  14.179  1.00 29.65           C  
ATOM   1238  O   ARG A 173      70.698  65.601  14.983  1.00 25.35           O  
ATOM   1239  CB  ARG A 173      72.569  62.889  14.928  1.00 30.53           C  
ATOM   1240  CG  ARG A 173      71.417  62.575  15.878  1.00 33.14           C  
ATOM   1241  CD  ARG A 173      71.594  61.202  16.517  1.00 35.96           C  
ATOM   1242  NE  ARG A 173      72.690  61.200  17.484  1.00 41.00           N  
ATOM   1243  CZ  ARG A 173      73.227  60.102  18.011  1.00 41.35           C  
ATOM   1244  NH1 ARG A 173      72.775  58.904  17.665  1.00 42.53           N  
ATOM   1245  NH2 ARG A 173      74.214  60.203  18.892  1.00 41.48           N  
ATOM   1246  N   THR A 174      71.019  64.767  12.919  1.00 29.84           N  
ATOM   1247  CA  THR A 174      69.673  65.108  12.476  1.00 32.91           C  
ATOM   1248  C   THR A 174      68.681  64.207  13.205  1.00 33.98           C  
ATOM   1249  O   THR A 174      68.910  63.008  13.339  1.00 33.86           O  
ATOM   1250  CB  THR A 174      69.529  64.918  10.957  1.00 33.40           C  
ATOM   1251  OG1 THR A 174      70.416  65.821  10.288  1.00 34.67           O  
ATOM   1252  CG2 THR A 174      68.103  65.197  10.516  1.00 36.69           C  
ATOM   1253  N   ASP A 175      67.589  64.789  13.693  1.00 34.88           N  
ATOM   1254  CA  ASP A 175      66.658  64.047  14.532  1.00 38.03           C  
ATOM   1255  C   ASP A 175      65.542  63.410  13.715  1.00 41.85           C  
ATOM   1256  O   ASP A 175      64.970  64.038  12.826  1.00 43.31           O  
ATOM   1257  CB  ASP A 175      66.050  64.961  15.595  1.00 36.65           C  
ATOM   1258  CG  ASP A 175      65.123  64.217  16.536  1.00 37.15           C  
ATOM   1259  OD1 ASP A 175      65.530  63.160  17.057  1.00 39.64           O  
ATOM   1260  OD2 ASP A 175      63.987  64.684  16.756  1.00 37.07           O  
ATOM   1261  N   THR A 176      65.232  62.161  14.039  1.00 45.64           N  
ATOM   1262  CA  THR A 176      64.219  61.397  13.320  1.00 48.91           C  
ATOM   1263  C   THR A 176      62.916  61.308  14.110  1.00 49.44           C  
ATOM   1264  O   THR A 176      61.908  60.818  13.602  1.00 51.09           O  
ATOM   1265  CB  THR A 176      64.709  59.971  13.045  1.00 50.18           C  
ATOM   1266  OG1 THR A 176      65.009  59.328  14.290  1.00 51.77           O  
ATOM   1267  CG2 THR A 176      65.960  59.996  12.182  1.00 51.14           C  
ATOM   1268  N   GLY A 177      62.943  61.776  15.353  1.00 48.90           N  
ATOM   1269  CA  GLY A 177      61.779  61.660  16.214  1.00 47.87           C  
ATOM   1270  C   GLY A 177      60.607  62.525  15.786  1.00 46.92           C  
ATOM   1271  O   GLY A 177      60.644  63.175  14.740  1.00 47.37           O  
ATOM   1272  N   GLU A 178      59.561  62.531  16.605  1.00 46.49           N  
ATOM   1273  CA  GLU A 178      58.356  63.298  16.312  1.00 46.17           C  
ATOM   1274  C   GLU A 178      58.744  64.745  16.030  1.00 45.38           C  
ATOM   1275  O   GLU A 178      59.460  65.369  16.813  1.00 44.90           O  
ATOM   1276  CB  GLU A 178      57.395  63.235  17.507  1.00 47.51           C  
ATOM   1277  CG  GLU A 178      56.036  63.896  17.277  1.00 48.97           C  
ATOM   1278  CD  GLU A 178      55.009  62.951  16.666  1.00 49.94           C  
ATOM   1279  OE1 GLU A 178      54.194  63.414  15.838  1.00 48.11           O  
ATOM   1280  OE2 GLU A 178      55.015  61.749  17.015  1.00 48.85           O  
ATOM   1281  N   PRO A 179      58.283  65.295  14.899  1.00 43.88           N  
ATOM   1282  CA  PRO A 179      58.586  66.694  14.587  1.00 42.05           C  
ATOM   1283  C   PRO A 179      57.971  67.653  15.601  1.00 40.53           C  
ATOM   1284  O   PRO A 179      56.829  67.476  16.021  1.00 39.92           O  
ATOM   1285  CB  PRO A 179      58.020  66.884  13.180  1.00 43.87           C  
ATOM   1286  CG  PRO A 179      56.996  65.807  13.028  1.00 44.99           C  
ATOM   1287  CD  PRO A 179      57.480  64.647  13.848  1.00 44.95           C  
ATOM   1288  N   MET A 180      58.740  68.668  15.985  1.00 37.67           N  
ATOM   1289  CA  MET A 180      58.347  69.587  17.048  1.00 37.40           C  
ATOM   1290  C   MET A 180      57.680  70.859  16.540  1.00 36.16           C  
ATOM   1291  O   MET A 180      57.074  71.599  17.317  1.00 38.33           O  
ATOM   1292  CB  MET A 180      59.565  69.985  17.879  1.00 38.64           C  
ATOM   1293  CG  MET A 180      60.182  68.855  18.678  1.00 41.40           C  
ATOM   1294  SD  MET A 180      61.673  69.424  19.506  1.00 44.52           S  
ATOM   1295  CE  MET A 180      62.440  70.340  18.202  1.00 44.91           C  
ATOM   1296  N   GLY A 181      57.809  71.132  15.249  1.00 33.02           N  
ATOM   1297  CA  GLY A 181      57.298  72.389  14.730  1.00 31.13           C  
ATOM   1298  C   GLY A 181      58.287  73.526  14.930  1.00 28.96           C  
ATOM   1299  O   GLY A 181      58.841  74.037  13.961  1.00 27.97           O  
ATOM   1300  N   ARG A 182      58.503  73.921  16.186  1.00 26.21           N  
ATOM   1301  CA  ARG A 182      59.536  74.902  16.535  1.00 25.06           C  
ATOM   1302  C   ARG A 182      59.781  74.881  18.044  1.00 25.82           C  
ATOM   1303  O   ARG A 182      58.845  74.713  18.833  1.00 24.04           O  
ATOM   1304  CB  ARG A 182      59.110  76.314  16.120  1.00 25.23           C  
ATOM   1305  CG  ARG A 182      60.166  77.399  16.392  1.00 25.36           C  
ATOM   1306  CD  ARG A 182      59.556  78.799  16.375  1.00 25.27           C  
ATOM   1307  NE  ARG A 182      58.639  79.016  17.495  1.00 25.73           N  
ATOM   1308  CZ  ARG A 182      57.313  79.087  17.385  1.00 27.44           C  
ATOM   1309  NH1 ARG A 182      56.728  78.963  16.200  1.00 25.18           N  
ATOM   1310  NH2 ARG A 182      56.567  79.278  18.467  1.00 25.78           N  
ATOM   1311  N   GLY A 183      61.038  75.055  18.437  1.00 22.77           N  
ATOM   1312  CA  GLY A 183      61.363  75.155  19.846  1.00 20.41           C  
ATOM   1313  C   GLY A 183      62.445  74.181  20.275  1.00 21.80           C  
ATOM   1314  O   GLY A 183      63.154  73.615  19.445  1.00 21.91           O  
ATOM   1315  N   THR A 184      62.566  73.979  21.582  1.00 21.16           N  
ATOM   1316  CA  THR A 184      63.639  73.162  22.126  1.00 20.81           C  
ATOM   1317  C   THR A 184      63.119  72.251  23.229  1.00 22.60           C  
ATOM   1318  O   THR A 184      62.282  72.649  24.041  1.00 23.02           O  
ATOM   1319  CB  THR A 184      64.766  74.043  22.701  1.00 21.52           C  
ATOM   1320  OG1 THR A 184      65.446  74.700  21.625  1.00 20.58           O  
ATOM   1321  CG2 THR A 184      65.765  73.196  23.497  1.00 21.84           C  
ATOM   1322  N   LYS A 185      63.625  71.028  23.249  1.00 20.84           N  
ATOM   1323  CA  LYS A 185      63.223  70.048  24.245  1.00 24.75           C  
ATOM   1324  C   LYS A 185      64.466  69.514  24.949  1.00 23.91           C  
ATOM   1325  O   LYS A 185      65.348  68.950  24.307  1.00 25.59           O  
ATOM   1326  CB  LYS A 185      62.476  68.898  23.558  1.00 25.78           C  
ATOM   1327  CG  LYS A 185      62.094  67.762  24.483  1.00 34.52           C  
ATOM   1328  CD  LYS A 185      61.550  66.565  23.709  1.00 36.49           C  
ATOM   1329  CE  LYS A 185      60.869  66.991  22.426  1.00 41.19           C  
ATOM   1330  NZ  LYS A 185      60.549  65.817  21.556  1.00 44.65           N  
ATOM   1331  N   VAL A 186      64.539  69.698  26.264  1.00 22.12           N  
ATOM   1332  CA  VAL A 186      65.661  69.179  27.036  1.00 23.03           C  
ATOM   1333  C   VAL A 186      65.225  67.944  27.814  1.00 24.24           C  
ATOM   1334  O   VAL A 186      64.339  68.014  28.667  1.00 24.23           O  
ATOM   1335  CB  VAL A 186      66.206  70.229  28.036  1.00 23.51           C  
ATOM   1336  CG1 VAL A 186      67.390  69.646  28.808  1.00 22.14           C  
ATOM   1337  CG2 VAL A 186      66.624  71.491  27.292  1.00 23.42           C  
ATOM   1338  N   ILE A 187      65.856  66.814  27.515  1.00 24.89           N  
ATOM   1339  CA  ILE A 187      65.489  65.546  28.127  1.00 24.90           C  
ATOM   1340  C   ILE A 187      66.568  65.160  29.126  1.00 24.96           C  
ATOM   1341  O   ILE A 187      67.698  64.860  28.745  1.00 23.96           O  
ATOM   1342  CB  ILE A 187      65.371  64.419  27.066  1.00 26.62           C  
ATOM   1343  CG1 ILE A 187      64.354  64.811  25.990  1.00 25.88           C  
ATOM   1344  CG2 ILE A 187      64.953  63.110  27.736  1.00 25.57           C  
ATOM   1345  CD1 ILE A 187      64.294  63.835  24.836  1.00 28.71           C  
ATOM   1346  N   LEU A 188      66.215  65.170  30.404  1.00 24.65           N  
ATOM   1347  CA  LEU A 188      67.169  64.849  31.448  1.00 25.49           C  
ATOM   1348  C   LEU A 188      67.039  63.376  31.805  1.00 27.87           C  
ATOM   1349  O   LEU A 188      66.016  62.948  32.344  1.00 27.20           O  
ATOM   1350  CB  LEU A 188      66.899  65.717  32.681  1.00 27.25           C  
ATOM   1351  CG  LEU A 188      66.889  67.229  32.435  1.00 26.86           C  
ATOM   1352  CD1 LEU A 188      66.392  67.956  33.674  1.00 28.09           C  
ATOM   1353  CD2 LEU A 188      68.288  67.689  32.074  1.00 26.73           C  
ATOM   1354  N   HIS A 189      68.069  62.598  31.487  1.00 27.86           N  
ATOM   1355  CA  HIS A 189      68.127  61.207  31.919  1.00 29.76           C  
ATOM   1356  C   HIS A 189      68.711  61.192  33.329  1.00 28.46           C  
ATOM   1357  O   HIS A 189      69.912  61.367  33.518  1.00 27.51           O  
ATOM   1358  CB  HIS A 189      69.001  60.397  30.959  1.00 31.74           C  
ATOM   1359  CG  HIS A 189      68.534  60.444  29.535  1.00 34.14           C  
ATOM   1360  ND1 HIS A 189      67.673  59.508  29.001  1.00 35.16           N  
ATOM   1361  CD2 HIS A 189      68.795  61.325  28.538  1.00 35.95           C  
ATOM   1362  CE1 HIS A 189      67.423  59.811  27.738  1.00 34.00           C  
ATOM   1363  NE2 HIS A 189      68.092  60.909  27.433  1.00 36.29           N  
ATOM   1364  N   LEU A 190      67.845  61.001  34.318  1.00 27.83           N  
ATOM   1365  CA  LEU A 190      68.198  61.306  35.700  1.00 29.55           C  
ATOM   1366  C   LEU A 190      69.129  60.273  36.319  1.00 31.61           C  
ATOM   1367  O   LEU A 190      69.032  59.077  36.029  1.00 32.49           O  
ATOM   1368  CB  LEU A 190      66.934  61.427  36.553  1.00 28.06           C  
ATOM   1369  CG  LEU A 190      66.001  62.593  36.216  1.00 27.74           C  
ATOM   1370  CD1 LEU A 190      64.819  62.592  37.170  1.00 29.27           C  
ATOM   1371  CD2 LEU A 190      66.763  63.904  36.320  1.00 27.08           C  
ATOM   1372  N   LYS A 191      70.033  60.746  37.171  1.00 32.18           N  
ATOM   1373  CA  LYS A 191      70.865  59.860  37.972  1.00 33.28           C  
ATOM   1374  C   LYS A 191      69.968  59.009  38.862  1.00 34.47           C  
ATOM   1375  O   LYS A 191      68.843  59.400  39.196  1.00 31.95           O  
ATOM   1376  CB  LYS A 191      71.833  60.668  38.846  1.00 33.35           C  
ATOM   1377  CG  LYS A 191      72.917  61.426  38.088  1.00 34.61           C  
ATOM   1378  CD  LYS A 191      73.681  62.357  39.027  1.00 35.88           C  
ATOM   1379  CE  LYS A 191      74.623  63.281  38.267  1.00 38.94           C  
ATOM   1380  NZ  LYS A 191      75.268  64.305  39.160  1.00 39.28           N  
ATOM   1381  N   GLU A 192      70.482  57.848  39.251  1.00 35.95           N  
ATOM   1382  CA  GLU A 192      69.716  56.866  40.005  1.00 38.36           C  
ATOM   1383  C   GLU A 192      69.140  57.450  41.292  1.00 37.65           C  
ATOM   1384  O   GLU A 192      68.014  57.133  41.678  1.00 38.43           O  
ATOM   1385  CB  GLU A 192      70.611  55.669  40.332  1.00 42.68           C  
ATOM   1386  CG  GLU A 192      69.890  54.499  40.964  1.00 51.19           C  
ATOM   1387  CD  GLU A 192      70.600  53.183  40.703  1.00 54.01           C  
ATOM   1388  OE1 GLU A 192      71.752  53.215  40.216  1.00 56.55           O  
ATOM   1389  OE2 GLU A 192      70.004  52.120  40.979  1.00 56.25           O  
ATOM   1390  N   ASP A 193      69.911  58.311  41.947  1.00 36.63           N  
ATOM   1391  CA  ASP A 193      69.522  58.850  43.243  1.00 35.97           C  
ATOM   1392  C   ASP A 193      68.828  60.209  43.157  1.00 35.33           C  
ATOM   1393  O   ASP A 193      68.721  60.916  44.160  1.00 34.57           O  
ATOM   1394  CB  ASP A 193      70.749  58.961  44.154  1.00 38.50           C  
ATOM   1395  CG  ASP A 193      71.790  59.925  43.618  1.00 41.73           C  
ATOM   1396  OD1 ASP A 193      71.743  60.240  42.409  1.00 44.99           O  
ATOM   1397  OD2 ASP A 193      72.658  60.366  44.403  1.00 42.91           O  
ATOM   1398  N   GLN A 194      68.360  60.578  41.966  1.00 33.77           N  
ATOM   1399  CA  GLN A 194      67.714  61.876  41.780  1.00 32.16           C  
ATOM   1400  C   GLN A 194      66.293  61.763  41.228  1.00 33.56           C  
ATOM   1401  O   GLN A 194      65.797  62.695  40.593  1.00 33.55           O  
ATOM   1402  CB  GLN A 194      68.551  62.760  40.843  1.00 32.33           C  
ATOM   1403  CG  GLN A 194      69.976  63.016  41.312  1.00 31.51           C  
ATOM   1404  CD  GLN A 194      70.041  63.649  42.693  1.00 33.08           C  
ATOM   1405  OE1 GLN A 194      70.867  63.268  43.530  1.00 33.69           O  
ATOM   1406  NE2 GLN A 194      69.173  64.619  42.937  1.00 30.18           N  
ATOM   1407  N   THR A 195      65.633  60.634  41.472  1.00 33.54           N  
ATOM   1408  CA  THR A 195      64.298  60.410  40.917  1.00 33.28           C  
ATOM   1409  C   THR A 195      63.207  61.259  41.578  1.00 32.33           C  
ATOM   1410  O   THR A 195      62.057  61.251  41.137  1.00 31.94           O  
ATOM   1411  CB  THR A 195      63.888  58.925  41.018  1.00 34.79           C  
ATOM   1412  OG1 THR A 195      63.822  58.537  42.394  1.00 35.38           O  
ATOM   1413  CG2 THR A 195      64.902  58.042  40.296  1.00 37.31           C  
ATOM   1414  N   GLU A 196      63.559  61.995  42.628  1.00 30.57           N  
ATOM   1415  CA  GLU A 196      62.579  62.854  43.285  1.00 29.47           C  
ATOM   1416  C   GLU A 196      62.044  63.899  42.315  1.00 29.00           C  
ATOM   1417  O   GLU A 196      60.929  64.397  42.475  1.00 28.38           O  
ATOM   1418  CB  GLU A 196      63.197  63.552  44.501  1.00 31.30           C  
ATOM   1419  CG  GLU A 196      64.207  64.642  44.166  1.00 30.69           C  
ATOM   1420  CD  GLU A 196      64.970  65.116  45.392  1.00 32.81           C  
ATOM   1421  OE1 GLU A 196      65.915  64.413  45.807  1.00 35.56           O  
ATOM   1422  OE2 GLU A 196      64.625  66.184  45.940  1.00 33.37           O  
ATOM   1423  N   TYR A 197      62.837  64.225  41.300  1.00 29.21           N  
ATOM   1424  CA  TYR A 197      62.432  65.237  40.332  1.00 29.16           C  
ATOM   1425  C   TYR A 197      61.491  64.674  39.272  1.00 30.42           C  
ATOM   1426  O   TYR A 197      61.205  65.324  38.266  1.00 30.29           O  
ATOM   1427  CB  TYR A 197      63.674  65.865  39.697  1.00 28.34           C  
ATOM   1428  CG  TYR A 197      64.567  66.496  40.739  1.00 28.46           C  
ATOM   1429  CD1 TYR A 197      64.170  67.647  41.405  1.00 27.57           C  
ATOM   1430  CD2 TYR A 197      65.770  65.905  41.111  1.00 26.50           C  
ATOM   1431  CE1 TYR A 197      64.937  68.190  42.412  1.00 26.85           C  
ATOM   1432  CE2 TYR A 197      66.545  66.441  42.123  1.00 27.20           C  
ATOM   1433  CZ  TYR A 197      66.121  67.585  42.769  1.00 28.02           C  
ATOM   1434  OH  TYR A 197      66.877  68.139  43.773  1.00 28.68           O  
ATOM   1435  N   LEU A 198      60.996  63.464  39.518  1.00 29.41           N  
ATOM   1436  CA  LEU A 198      59.935  62.888  38.705  1.00 30.01           C  
ATOM   1437  C   LEU A 198      58.593  62.953  39.437  1.00 32.14           C  
ATOM   1438  O   LEU A 198      57.561  62.564  38.887  1.00 31.78           O  
ATOM   1439  CB  LEU A 198      60.264  61.433  38.366  1.00 29.11           C  
ATOM   1440  CG  LEU A 198      61.556  61.239  37.574  1.00 29.73           C  
ATOM   1441  CD1 LEU A 198      61.830  59.757  37.376  1.00 30.16           C  
ATOM   1442  CD2 LEU A 198      61.437  61.960  36.238  1.00 31.66           C  
ATOM   1443  N   GLU A 199      58.620  63.443  40.675  1.00 30.58           N  
ATOM   1444  CA  GLU A 199      57.433  63.473  41.530  1.00 33.21           C  
ATOM   1445  C   GLU A 199      56.662  64.776  41.364  1.00 31.80           C  
ATOM   1446  O   GLU A 199      57.239  65.858  41.426  1.00 30.37           O  
ATOM   1447  CB  GLU A 199      57.840  63.318  43.000  1.00 35.02           C  
ATOM   1448  CG  GLU A 199      58.493  61.991  43.322  1.00 40.56           C  
ATOM   1449  CD  GLU A 199      57.579  60.819  43.020  1.00 46.26           C  
ATOM   1450  OE1 GLU A 199      56.369  60.914  43.329  1.00 50.04           O  
ATOM   1451  OE2 GLU A 199      58.069  59.807  42.472  1.00 48.43           O  
ATOM   1452  N   GLU A 200      55.353  64.670  41.169  1.00 32.99           N  
ATOM   1453  CA  GLU A 200      54.531  65.848  40.920  1.00 31.80           C  
ATOM   1454  C   GLU A 200      54.714  66.910  42.003  1.00 31.12           C  
ATOM   1455  O   GLU A 200      54.970  68.075  41.703  1.00 27.68           O  
ATOM   1456  CB  GLU A 200      53.054  65.459  40.833  1.00 33.94           C  
ATOM   1457  CG  GLU A 200      52.136  66.618  40.469  1.00 37.41           C  
ATOM   1458  CD  GLU A 200      50.665  66.237  40.518  1.00 40.36           C  
ATOM   1459  OE1 GLU A 200      50.358  65.048  40.751  1.00 42.87           O  
ATOM   1460  OE2 GLU A 200      49.817  67.130  40.326  1.00 41.56           O  
ATOM   1461  N   ARG A 201      54.590  66.513  43.265  1.00 30.52           N  
ATOM   1462  CA  ARG A 201      54.634  67.491  44.346  1.00 31.61           C  
ATOM   1463  C   ARG A 201      55.992  68.184  44.426  1.00 29.62           C  
ATOM   1464  O   ARG A 201      56.075  69.358  44.781  1.00 28.86           O  
ATOM   1465  CB  ARG A 201      54.313  66.821  45.687  1.00 34.47           C  
ATOM   1466  CG  ARG A 201      55.277  65.723  46.088  1.00 39.12           C  
ATOM   1467  CD  ARG A 201      54.807  65.056  47.371  1.00 44.04           C  
ATOM   1468  NE  ARG A 201      55.824  64.179  47.943  1.00 48.75           N  
ATOM   1469  CZ  ARG A 201      55.645  63.459  49.046  1.00 51.07           C  
ATOM   1470  NH1 ARG A 201      54.487  63.514  49.692  1.00 51.85           N  
ATOM   1471  NH2 ARG A 201      56.623  62.689  49.505  1.00 52.88           N  
ATOM   1472  N   ARG A 202      57.051  67.456  44.087  1.00 28.52           N  
ATOM   1473  CA  ARG A 202      58.406  68.001  44.155  1.00 27.94           C  
ATOM   1474  C   ARG A 202      58.647  69.020  43.041  1.00 27.62           C  
ATOM   1475  O   ARG A 202      59.263  70.059  43.263  1.00 26.53           O  
ATOM   1476  CB  ARG A 202      59.434  66.872  44.050  1.00 28.02           C  
ATOM   1477  CG  ARG A 202      60.883  67.329  44.160  1.00 27.64           C  
ATOM   1478  CD  ARG A 202      61.244  67.802  45.566  1.00 31.34           C  
ATOM   1479  NE  ARG A 202      62.676  68.075  45.674  1.00 30.61           N  
ATOM   1480  CZ  ARG A 202      63.208  69.280  45.865  1.00 31.65           C  
ATOM   1481  NH1 ARG A 202      62.432  70.352  45.985  1.00 29.05           N  
ATOM   1482  NH2 ARG A 202      64.527  69.414  45.908  1.00 30.47           N  
ATOM   1483  N   ILE A 203      58.162  68.720  41.842  1.00 26.03           N  
ATOM   1484  CA  ILE A 203      58.305  69.648  40.731  1.00 27.02           C  
ATOM   1485  C   ILE A 203      57.452  70.897  40.967  1.00 27.27           C  
ATOM   1486  O   ILE A 203      57.902  72.018  40.729  1.00 26.80           O  
ATOM   1487  CB  ILE A 203      57.903  68.975  39.397  1.00 26.33           C  
ATOM   1488  CG1 ILE A 203      58.838  67.798  39.113  1.00 27.44           C  
ATOM   1489  CG2 ILE A 203      57.962  69.980  38.262  1.00 25.76           C  
ATOM   1490  CD1 ILE A 203      58.356  66.873  37.993  1.00 28.30           C  
ATOM   1491  N   LYS A 204      56.227  70.710  41.452  1.00 28.11           N  
ATOM   1492  CA  LYS A 204      55.366  71.850  41.772  1.00 29.50           C  
ATOM   1493  C   LYS A 204      56.050  72.760  42.780  1.00 28.02           C  
ATOM   1494  O   LYS A 204      56.027  73.983  42.644  1.00 26.94           O  
ATOM   1495  CB  LYS A 204      54.033  71.384  42.362  1.00 31.85           C  
ATOM   1496  CG  LYS A 204      53.007  70.948  41.344  1.00 37.50           C  
ATOM   1497  CD  LYS A 204      51.680  70.645  42.025  1.00 41.83           C  
ATOM   1498  CE  LYS A 204      50.694  69.995  41.069  1.00 43.68           C  
ATOM   1499  NZ  LYS A 204      49.619  69.272  41.810  1.00 46.36           N  
ATOM   1500  N   GLU A 205      56.656  72.153  43.794  1.00 27.98           N  
ATOM   1501  CA  GLU A 205      57.302  72.904  44.858  1.00 28.62           C  
ATOM   1502  C   GLU A 205      58.415  73.779  44.292  1.00 28.41           C  
ATOM   1503  O   GLU A 205      58.535  74.955  44.642  1.00 26.50           O  
ATOM   1504  CB  GLU A 205      57.875  71.940  45.899  1.00 31.35           C  
ATOM   1505  CG  GLU A 205      58.678  72.612  46.994  1.00 32.33           C  
ATOM   1506  CD  GLU A 205      59.289  71.613  47.952  1.00 33.17           C  
ATOM   1507  OE1 GLU A 205      59.860  70.608  47.478  1.00 35.63           O  
ATOM   1508  OE2 GLU A 205      59.194  71.831  49.178  1.00 33.22           O  
ATOM   1509  N   ILE A 206      59.217  73.197  43.406  1.00 27.35           N  
ATOM   1510  CA  ILE A 206      60.369  73.885  42.832  1.00 28.28           C  
ATOM   1511  C   ILE A 206      59.953  75.027  41.912  1.00 28.40           C  
ATOM   1512  O   ILE A 206      60.529  76.116  41.961  1.00 29.34           O  
ATOM   1513  CB  ILE A 206      61.250  72.898  42.038  1.00 27.94           C  
ATOM   1514  CG1 ILE A 206      61.773  71.810  42.981  1.00 30.06           C  
ATOM   1515  CG2 ILE A 206      62.404  73.638  41.380  1.00 28.12           C  
ATOM   1516  CD1 ILE A 206      62.444  70.654  42.272  1.00 29.31           C  
ATOM   1517  N   VAL A 207      58.949  74.781  41.078  1.00 29.37           N  
ATOM   1518  CA  VAL A 207      58.450  75.814  40.174  1.00 31.05           C  
ATOM   1519  C   VAL A 207      57.822  76.963  40.955  1.00 32.78           C  
ATOM   1520  O   VAL A 207      58.042  78.134  40.639  1.00 32.74           O  
ATOM   1521  CB  VAL A 207      57.414  75.235  39.186  1.00 30.53           C  
ATOM   1522  CG1 VAL A 207      56.791  76.355  38.364  1.00 31.34           C  
ATOM   1523  CG2 VAL A 207      58.097  74.227  38.263  1.00 29.93           C  
ATOM   1524  N   LYS A 208      57.055  76.625  41.987  1.00 34.92           N  
ATOM   1525  CA  LYS A 208      56.466  77.634  42.863  1.00 36.69           C  
ATOM   1526  C   LYS A 208      57.551  78.501  43.499  1.00 36.43           C  
ATOM   1527  O   LYS A 208      57.412  79.719  43.597  1.00 35.44           O  
ATOM   1528  CB  LYS A 208      55.643  76.956  43.962  1.00 39.08           C  
ATOM   1529  CG  LYS A 208      55.060  77.913  44.995  1.00 46.01           C  
ATOM   1530  CD  LYS A 208      54.333  77.151  46.101  1.00 49.41           C  
ATOM   1531  CE  LYS A 208      53.729  78.097  47.132  1.00 52.30           C  
ATOM   1532  NZ  LYS A 208      53.288  77.373  48.365  1.00 53.05           N  
ATOM   1533  N   LYS A 209      58.639  77.866  43.921  1.00 36.14           N  
ATOM   1534  CA  LYS A 209      59.682  78.549  44.675  1.00 37.66           C  
ATOM   1535  C   LYS A 209      60.576  79.427  43.806  1.00 38.96           C  
ATOM   1536  O   LYS A 209      60.956  80.524  44.216  1.00 38.68           O  
ATOM   1537  CB  LYS A 209      60.543  77.526  45.416  1.00 38.50           C  
ATOM   1538  CG  LYS A 209      61.755  78.119  46.115  1.00 42.72           C  
ATOM   1539  CD  LYS A 209      62.533  77.048  46.862  1.00 46.74           C  
ATOM   1540  CE  LYS A 209      63.694  77.643  47.647  1.00 51.02           C  
ATOM   1541  NZ  LYS A 209      64.377  76.617  48.497  1.00 53.26           N  
ATOM   1542  N   HIS A 210      60.906  78.947  42.607  1.00 39.84           N  
ATOM   1543  CA  HIS A 210      61.955  79.561  41.791  1.00 40.14           C  
ATOM   1544  C   HIS A 210      61.478  80.241  40.504  1.00 39.09           C  
ATOM   1545  O   HIS A 210      62.176  81.100  39.961  1.00 38.58           O  
ATOM   1546  CB  HIS A 210      63.018  78.513  41.431  1.00 41.62           C  
ATOM   1547  CG  HIS A 210      63.775  77.986  42.609  1.00 42.63           C  
ATOM   1548  ND1 HIS A 210      64.693  78.744  43.302  1.00 44.17           N  
ATOM   1549  CD2 HIS A 210      63.744  76.779  43.222  1.00 43.96           C  
ATOM   1550  CE1 HIS A 210      65.196  78.028  44.292  1.00 45.03           C  
ATOM   1551  NE2 HIS A 210      64.636  76.831  44.266  1.00 45.26           N  
ATOM   1552  N   SER A 211      60.305  79.855  40.008  1.00 38.16           N  
ATOM   1553  CA  SER A 211      59.880  80.259  38.668  1.00 37.14           C  
ATOM   1554  C   SER A 211      58.468  80.845  38.653  1.00 38.79           C  
ATOM   1555  O   SER A 211      57.749  80.746  37.655  1.00 34.37           O  
ATOM   1556  CB  SER A 211      59.945  79.056  37.720  1.00 35.78           C  
ATOM   1557  OG  SER A 211      61.262  78.537  37.652  1.00 34.16           O  
ATOM   1558  N   GLN A 212      58.085  81.462  39.764  1.00 40.22           N  
ATOM   1559  CA  GLN A 212      56.713  81.909  39.966  1.00 43.75           C  
ATOM   1560  C   GLN A 212      56.281  82.994  38.981  1.00 44.07           C  
ATOM   1561  O   GLN A 212      55.097  83.105  38.655  1.00 43.92           O  
ATOM   1562  CB  GLN A 212      56.538  82.415  41.403  1.00 46.54           C  
ATOM   1563  CG  GLN A 212      57.637  83.369  41.868  1.00 52.58           C  
ATOM   1564  CD  GLN A 212      58.911  82.647  42.293  1.00 55.91           C  
ATOM   1565  OE1 GLN A 212      59.914  82.645  41.571  1.00 56.56           O  
ATOM   1566  NE2 GLN A 212      58.876  82.034  43.473  1.00 58.02           N  
ATOM   1567  N   PHE A 213      57.232  83.791  38.505  1.00 43.43           N  
ATOM   1568  CA  PHE A 213      56.894  84.931  37.657  1.00 44.84           C  
ATOM   1569  C   PHE A 213      57.369  84.814  36.212  1.00 43.18           C  
ATOM   1570  O   PHE A 213      57.642  85.823  35.562  1.00 44.81           O  
ATOM   1571  CB  PHE A 213      57.440  86.222  38.273  1.00 47.96           C  
ATOM   1572  CG  PHE A 213      56.739  86.628  39.539  1.00 51.34           C  
ATOM   1573  CD1 PHE A 213      55.394  86.967  39.523  1.00 51.88           C  
ATOM   1574  CD2 PHE A 213      57.419  86.661  40.745  1.00 52.31           C  
ATOM   1575  CE1 PHE A 213      54.741  87.331  40.686  1.00 52.97           C  
ATOM   1576  CE2 PHE A 213      56.772  87.023  41.911  1.00 52.77           C  
ATOM   1577  CZ  PHE A 213      55.432  87.358  41.882  1.00 52.77           C  
ATOM   1578  N   ILE A 214      57.459  83.588  35.709  1.00 39.95           N  
ATOM   1579  CA  ILE A 214      57.732  83.367  34.291  1.00 38.05           C  
ATOM   1580  C   ILE A 214      56.528  83.793  33.449  1.00 37.25           C  
ATOM   1581  O   ILE A 214      55.389  83.454  33.765  1.00 38.60           O  
ATOM   1582  CB  ILE A 214      58.044  81.878  34.013  1.00 36.03           C  
ATOM   1583  CG1 ILE A 214      59.348  81.483  34.713  1.00 33.81           C  
ATOM   1584  CG2 ILE A 214      58.123  81.631  32.514  1.00 33.63           C  
ATOM   1585  CD1 ILE A 214      60.573  82.249  34.221  1.00 32.74           C  
ATOM   1586  N   GLY A 215      56.786  84.531  32.374  1.00 35.99           N  
ATOM   1587  CA  GLY A 215      55.706  85.144  31.618  1.00 35.23           C  
ATOM   1588  C   GLY A 215      55.079  84.262  30.552  1.00 35.82           C  
ATOM   1589  O   GLY A 215      54.539  84.763  29.562  1.00 35.89           O  
ATOM   1590  N   TYR A 216      55.151  82.948  30.746  1.00 33.81           N  
ATOM   1591  CA  TYR A 216      54.563  81.996  29.809  1.00 32.13           C  
ATOM   1592  C   TYR A 216      53.934  80.847  30.594  1.00 30.54           C  
ATOM   1593  O   TYR A 216      54.395  80.510  31.679  1.00 30.75           O  
ATOM   1594  CB  TYR A 216      55.643  81.457  28.859  1.00 31.70           C  
ATOM   1595  CG  TYR A 216      56.306  82.534  28.025  1.00 31.72           C  
ATOM   1596  CD1 TYR A 216      55.696  83.019  26.875  1.00 30.96           C  
ATOM   1597  CD2 TYR A 216      57.515  83.100  28.416  1.00 30.92           C  
ATOM   1598  CE1 TYR A 216      56.263  84.039  26.139  1.00 30.82           C  
ATOM   1599  CE2 TYR A 216      58.093  84.124  27.684  1.00 29.29           C  
ATOM   1600  CZ  TYR A 216      57.459  84.590  26.547  1.00 30.59           C  
ATOM   1601  OH  TYR A 216      58.014  85.610  25.810  1.00 28.50           O  
ATOM   1602  N   PRO A 217      52.870  80.234  30.055  1.00 30.67           N  
ATOM   1603  CA  PRO A 217      52.194  79.140  30.766  1.00 30.04           C  
ATOM   1604  C   PRO A 217      53.163  77.979  30.986  1.00 28.80           C  
ATOM   1605  O   PRO A 217      53.770  77.492  30.033  1.00 29.07           O  
ATOM   1606  CB  PRO A 217      51.057  78.736  29.825  1.00 30.53           C  
ATOM   1607  CG  PRO A 217      50.904  79.877  28.876  1.00 33.37           C  
ATOM   1608  CD  PRO A 217      52.262  80.492  28.739  1.00 30.86           C  
ATOM   1609  N   ILE A 218      53.308  77.542  32.233  1.00 26.99           N  
ATOM   1610  CA  ILE A 218      54.067  76.332  32.529  1.00 27.54           C  
ATOM   1611  C   ILE A 218      53.100  75.222  32.950  1.00 28.30           C  
ATOM   1612  O   ILE A 218      52.448  75.316  33.991  1.00 30.04           O  
ATOM   1613  CB  ILE A 218      55.084  76.561  33.679  1.00 26.93           C  
ATOM   1614  CG1 ILE A 218      56.073  77.668  33.303  1.00 29.36           C  
ATOM   1615  CG2 ILE A 218      55.861  75.277  33.954  1.00 29.10           C  
ATOM   1616  CD1 ILE A 218      57.044  78.025  34.424  1.00 28.24           C  
ATOM   1617  N   THR A 219      53.012  74.176  32.137  1.00 25.67           N  
ATOM   1618  CA  THR A 219      52.136  73.050  32.436  1.00 24.72           C  
ATOM   1619  C   THR A 219      52.945  71.860  32.924  1.00 25.15           C  
ATOM   1620  O   THR A 219      53.842  71.387  32.230  1.00 24.38           O  
ATOM   1621  CB  THR A 219      51.345  72.615  31.192  1.00 24.30           C  
ATOM   1622  OG1 THR A 219      50.586  73.724  30.704  1.00 25.08           O  
ATOM   1623  CG2 THR A 219      50.399  71.462  31.538  1.00 25.70           C  
ATOM   1624  N   LEU A 220      52.628  71.380  34.123  1.00 25.97           N  
ATOM   1625  CA  LEU A 220      53.264  70.184  34.656  1.00 27.07           C  
ATOM   1626  C   LEU A 220      52.406  68.969  34.343  1.00 27.91           C  
ATOM   1627  O   LEU A 220      51.338  68.799  34.924  1.00 30.86           O  
ATOM   1628  CB  LEU A 220      53.439  70.307  36.170  1.00 28.31           C  
ATOM   1629  CG  LEU A 220      53.883  69.035  36.900  1.00 29.90           C  
ATOM   1630  CD1 LEU A 220      55.159  68.509  36.271  1.00 29.50           C  
ATOM   1631  CD2 LEU A 220      54.091  69.334  38.383  1.00 30.26           C  
ATOM   1632  N   PHE A 221      52.876  68.127  33.427  1.00 27.91           N  
ATOM   1633  CA  PHE A 221      52.160  66.907  33.080  1.00 28.78           C  
ATOM   1634  C   PHE A 221      52.269  65.934  34.247  1.00 30.45           C  
ATOM   1635  O   PHE A 221      53.267  65.919  34.969  1.00 30.14           O  
ATOM   1636  CB  PHE A 221      52.759  66.260  31.828  1.00 28.04           C  
ATOM   1637  CG  PHE A 221      52.488  67.017  30.554  1.00 25.88           C  
ATOM   1638  CD1 PHE A 221      52.391  68.396  30.549  1.00 25.52           C  
ATOM   1639  CD2 PHE A 221      52.359  66.339  29.353  1.00 27.57           C  
ATOM   1640  CE1 PHE A 221      52.171  69.089  29.362  1.00 24.36           C  
ATOM   1641  CE2 PHE A 221      52.140  67.023  28.172  1.00 26.16           C  
ATOM   1642  CZ  PHE A 221      52.047  68.398  28.178  1.00 26.37           C  
ATOM   1643  N   VAL A 222      51.236  65.126  34.434  1.00 30.77           N  
ATOM   1644  CA  VAL A 222      51.274  64.095  35.457  1.00 33.51           C  
ATOM   1645  C   VAL A 222      51.268  62.730  34.797  1.00 35.13           C  
ATOM   1646  O   VAL A 222      50.963  62.608  33.610  1.00 33.39           O  
ATOM   1647  CB  VAL A 222      50.064  64.212  36.409  1.00 34.24           C  
ATOM   1648  CG1 VAL A 222      50.182  65.483  37.247  1.00 34.35           C  
ATOM   1649  CG2 VAL A 222      48.774  64.239  35.607  1.00 29.91           C  
ATOM   1650  N   GLU A 223      51.631  61.710  35.565  1.00 37.15           N  
ATOM   1651  CA  GLU A 223      51.513  60.329  35.120  1.00 41.53           C  
ATOM   1652  C   GLU A 223      50.534  59.594  36.023  1.00 44.68           C  
ATOM   1653  O   GLU A 223      50.359  59.958  37.184  1.00 45.20           O  
ATOM   1654  CB  GLU A 223      52.864  59.621  35.194  1.00 40.87           C  
ATOM   1655  CG  GLU A 223      53.895  60.092  34.199  1.00 41.76           C  
ATOM   1656  CD  GLU A 223      55.117  59.195  34.198  1.00 42.31           C  
ATOM   1657  OE1 GLU A 223      55.865  59.212  35.199  1.00 42.45           O  
ATOM   1658  OE2 GLU A 223      55.322  58.470  33.200  1.00 44.77           O  
ATOM   1659  N   LYS A 224      49.903  58.554  35.491  1.00 48.04           N  
ATOM   1660  CA  LYS A 224      49.092  57.671  36.317  1.00 52.15           C  
ATOM   1661  C   LYS A 224      49.984  56.630  36.984  1.00 54.75           C  
ATOM   1662  O   LYS A 224      51.048  56.292  36.466  1.00 55.68           O  
ATOM   1663  CB  LYS A 224      48.031  56.975  35.465  1.00 51.83           C  
ATOM   1664  CG  LYS A 224      47.233  55.928  36.219  1.00 51.43           C  
ATOM   1665  CD  LYS A 224      45.830  55.799  35.663  1.00 50.63           C  
ATOM   1666  CE  LYS A 224      45.081  54.682  36.360  1.00 50.58           C  
ATOM   1667  NZ  LYS A 224      45.110  54.858  37.835  1.00 50.30           N  
ATOM   1668  N   GLU A 225      49.545  56.128  38.134  1.00 58.95           N  
ATOM   1669  CA  GLU A 225      50.292  55.120  38.884  1.00 61.69           C  
ATOM   1670  C   GLU A 225      50.914  54.062  37.978  1.00 61.99           C  
ATOM   1671  O   GLU A 225      51.735  53.259  38.424  1.00 62.49           O  
ATOM   1672  CB  GLU A 225      49.372  54.439  39.898  1.00 64.32           C  
ATOM   1673  CG  GLU A 225      48.783  55.390  40.924  1.00 68.08           C  
ATOM   1674  CD  GLU A 225      49.850  56.191  41.646  1.00 69.71           C  
ATOM   1675  OE1 GLU A 225      50.950  55.644  41.879  1.00 69.60           O  
ATOM   1676  OE2 GLU A 225      49.588  57.368  41.978  1.00 71.07           O  
TER    1677      GLU A 225                                                      
HETATM 1678  N1  4CD A 901      67.465  78.967  22.812  1.00 24.29           N  
HETATM 1679  C4  4CD A 901      67.982  79.893  23.865  1.00 24.40           C  
HETATM 1680  C5  4CD A 901      69.461  79.654  24.300  1.00 26.42           C  
HETATM 1681  C6  4CD A 901      70.420  79.041  23.404  1.00 26.61           C  
HETATM 1682  C7  4CD A 901      71.762  78.818  23.799  1.00 29.15           C  
HETATM 1683  C8  4CD A 901      72.193  79.195  25.089  1.00 27.71           C  
HETATM 1684  C10 4CD A 901      69.923  80.035  25.624  1.00 27.50           C  
HETATM 1685  C13 4CD A 901      68.324  76.447  24.747  1.00 23.22           C  
HETATM 1686  C15 4CD A 901      67.197  75.553  26.745  1.00 24.23           C  
HETATM 1687  C17 4CD A 901      65.886  76.674  24.994  1.00 22.47           C  
HETATM 1688  C1  4CD A 901      67.823  81.283  23.221  1.00 25.45           C  
HETATM 1689  C2  4CD A 901      67.944  81.046  21.717  1.00 23.68           C  
HETATM 1690  C3  4CD A 901      67.377  79.648  21.512  1.00 22.44           C  
HETATM 1691  C9  4CD A 901      71.285  79.796  25.992  1.00 28.22           C  
HETATM 1692  C11 4CD A 901      69.028  80.681  26.657  1.00 25.94           C  
HETATM 1693  C12 4CD A 901      67.068  76.908  24.240  1.00 23.81           C  
HETATM 1694  C14 4CD A 901      68.388  75.771  25.998  1.00 25.16           C  
HETATM 1695  C16 4CD A 901      65.947  76.001  26.244  1.00 23.27           C  
HETATM 1696  O1  4CD A 901      64.661  77.072  24.579  1.00 19.49           O  
HETATM 1697  O2  4CD A 901      67.248  74.913  27.951  1.00 24.52           O  
HETATM 1698  C18 4CD A 901      67.005  77.631  22.925  1.00 22.87           C  
HETATM 1699  O3  4CD A 901      66.521  77.000  21.984  1.00 21.84           O  
HETATM 1700 CL1  4CD A 901      69.924  75.235  26.569  1.00 26.66          CL  
HETATM 1701  S   DMS A 902      49.937  72.308  26.004  1.00 54.07           S  
HETATM 1702  O   DMS A 902      50.910  71.662  25.179  1.00 51.21           O  
HETATM 1703  C1  DMS A 902      49.576  71.301  27.471  1.00 51.52           C  
HETATM 1704  C2  DMS A 902      50.520  73.852  26.720  1.00 52.23           C  
HETATM 1705  O   HOH A 237      64.879  74.314  28.940  1.00 21.30           O  
HETATM 1706  O   HOH A 238      63.387  77.369  21.891  1.00 21.12           O  
HETATM 1707  O   HOH A 239      62.647  82.458  13.286  1.00 23.00           O  
HETATM 1708  O   HOH A 240      66.121  94.781  18.036  1.00 24.81           O  
HETATM 1709  O   HOH A 241      79.302  62.271  26.303  1.00 22.96           O  
HETATM 1710  O   HOH A 242      62.597  79.863  14.761  1.00 22.92           O  
HETATM 1711  O   HOH A 243      48.646  68.357  35.199  1.00 26.22           O  
HETATM 1712  O   HOH A 244      82.151  67.330  29.593  1.00 27.85           O  
HETATM 1713  O   HOH A 245      72.358  80.761  32.248  1.00 30.10           O  
HETATM 1714  O   HOH A 246      84.027  67.368  31.639  1.00 25.19           O  
HETATM 1715  O   HOH A 247      66.899  73.982  13.720  1.00 28.27           O  
HETATM 1716  O   HOH A 248      60.553  75.588  12.847  1.00 29.53           O  
HETATM 1717  O   HOH A 249      63.607  73.407  26.782  1.00 22.68           O  
HETATM 1718  O   HOH A 250      83.089  64.774  33.024  1.00 31.96           O  
HETATM 1719  O   HOH A 251      60.338  62.753  30.035  1.00 26.96           O  
HETATM 1720  O   HOH A 252      72.896  75.836  10.898  1.00 28.70           O  
HETATM 1721  O   HOH A 253      73.048  63.475  19.102  1.00 27.17           O  
HETATM 1722  O   HOH A 254      79.556  62.137  23.304  1.00 36.68           O  
HETATM 1723  O   HOH A 255      81.239  60.771  15.497  1.00 28.08           O  
HETATM 1724  O   HOH A 256      63.018  85.520  29.776  1.00 25.98           O  
HETATM 1725  O   HOH A 257      64.824  87.826  27.194  1.00 31.07           O  
HETATM 1726  O   HOH A 258      80.482  59.799  19.722  1.00 34.06           O  
HETATM 1727  O   HOH A 259      62.930  79.941  36.101  1.00 30.32           O  
HETATM 1728  O   HOH A 260      70.037  79.592  32.907  1.00 29.86           O  
HETATM 1729  O   HOH A 261      59.674  89.477  23.789  1.00 31.33           O  
HETATM 1730  O   HOH A 262      54.589  61.265  30.972  1.00 36.37           O  
HETATM 1731  O   HOH A 263      72.928  56.915  38.076  1.00 39.64           O  
HETATM 1732  O   HOH A 264      80.931  65.689   9.348  1.00 45.58           O  
HETATM 1733  O   HOH A 265      68.914  82.100  35.571  1.00 41.26           O  
HETATM 1734  O   HOH A 266      50.020  72.017  35.245  1.00 31.24           O  
HETATM 1735  O   HOH A 267      52.099  62.060  31.239  1.00 34.74           O  
HETATM 1736  O   HOH A 268      79.410  77.044  23.741  1.00 32.63           O  
HETATM 1737  O   HOH A 269      53.693  76.426  19.170  1.00 31.49           O  
HETATM 1738  O   HOH A 270      77.504  61.250  32.892  1.00 36.59           O  
HETATM 1739  O   HOH A 271      54.219  61.996  41.140  1.00 45.57           O  
HETATM 1740  O   HOH A 272      56.748  72.500  49.970  1.00 40.09           O  
HETATM 1741  O   HOH A 273      72.516  78.401  29.770  1.00 31.59           O  
HETATM 1742  O   HOH A 274      68.722  66.404  44.880  1.00 38.77           O  
HETATM 1743  O   HOH A 275      77.721  69.799  42.347  1.00 35.26           O  
HETATM 1744  O   HOH A 276      48.185  68.186  37.754  1.00 42.72           O  
HETATM 1745  O   HOH A 277      59.316  85.245  31.470  1.00 29.97           O  
HETATM 1746  O   HOH A 278      52.293  75.112  29.088  1.00 34.17           O  
HETATM 1747  O   HOH A 279      69.829  81.821  14.835  1.00 39.27           O  
HETATM 1748  O   HOH A 280      55.067  61.603  13.863  1.00 40.72           O  
HETATM 1749  O   HOH A 281      78.179  76.643  26.213  1.00 39.98           O  
HETATM 1750  O   HOH A 282      60.996  64.873  19.069  1.00 45.08           O  
HETATM 1751  O   HOH A 283      53.889  65.452  37.644  1.00 32.42           O  
HETATM 1752  O   HOH A 284      70.854  57.433  30.359  1.00 48.01           O  
HETATM 1753  O   HOH A 285      86.669  68.471  25.793  1.00 42.94           O  
HETATM 1754  O   HOH A 286      86.234  66.129  30.248  1.00 32.77           O  
HETATM 1755  O   HOH A 287      43.316  57.312  37.670  1.00 29.80           O  
HETATM 1756  O   HOH A 288      67.870  83.044  18.309  1.00 34.48           O  
HETATM 1757  O   HOH A 289      56.047  60.905  28.545  1.00 31.12           O  
HETATM 1758  O   HOH A 290      76.371  59.986  25.966  1.00 33.09           O  
HETATM 1759  O   HOH A 291      65.777  61.829  44.602  1.00 34.02           O  
HETATM 1760  O   HOH A 292      58.559  61.648  28.307  1.00 32.33           O  
HETATM 1761  O   HOH A 293      55.480  60.195  18.955  1.00 37.18           O  
HETATM 1762  O   HOH A 294      72.652  63.416  11.041  1.00 35.64           O  
HETATM 1763  O   HOH A 295      74.978  74.659   9.799  1.00 38.00           O  
HETATM 1764  O   HOH A 296      68.429  81.962  30.951  1.00 34.53           O  
HETATM 1765  O   HOH A 297      71.306  81.807  38.591  1.00 44.42           O  
HETATM 1766  O   HOH A 298      72.288  79.966  12.489  1.00 35.61           O  
HETATM 1767  O   HOH A 299      60.264  59.182  41.310  1.00 36.09           O  
HETATM 1768  O   HOH A 300      58.675  72.616  20.768  1.00 31.40           O  
HETATM 1769  O   HOH A 301      59.008  87.225  29.637  1.00 38.64           O  
HETATM 1770  O   HOH A 302      63.529  68.530  10.255  1.00 43.86           O  
HETATM 1771  O   HOH A 303      58.431  91.296  22.563  1.00 53.03           O  
HETATM 1772  O   HOH A 304      53.121  74.682  37.128  1.00 52.04           O  
HETATM 1773  O   HOH A 305      58.230  73.279  11.453  1.00 39.49           O  
HETATM 1774  O   HOH A 306      83.506  68.244  46.880  1.00 50.59           O  
HETATM 1775  O   HOH A 307      62.058  76.255  39.127  1.00 43.42           O  
HETATM 1776  O   HOH A 308      73.894  68.127   9.247  1.00 36.24           O  
HETATM 1777  O   HOH A 309      60.811  63.453  26.009  1.00 36.77           O  
HETATM 1778  O   HOH A 310      88.227  72.759  38.074  1.00 42.79           O  
HETATM 1779  O   HOH A 311      66.110  58.374  43.485  1.00 41.76           O  
HETATM 1780  O   HOH A 312      60.363  69.558  12.863  1.00 42.25           O  
HETATM 1781  O   HOH A 313      54.224  70.461  46.281  1.00 33.29           O  
HETATM 1782  O   HOH A 314      75.468  65.984  12.610  1.00 37.17           O  
HETATM 1783  O   HOH A 315      65.721  86.407  25.209  1.00 35.73           O  
HETATM 1784  O   HOH A 316      53.887  63.812  44.115  1.00 40.64           O  
HETATM 1785  O   HOH A 317      68.884  78.783  45.626  1.00 47.52           O  
HETATM 1786  O   HOH A 318      86.003  79.710  23.696  1.00 46.48           O  
HETATM 1787  O   HOH A 319      76.118  64.217  35.704  1.00 35.42           O  
HETATM 1788  O   HOH A 320      87.499  65.574  36.744  1.00 47.45           O  
HETATM 1789  O   HOH A 321      69.589  84.210  27.132  1.00 37.98           O  
HETATM 1790  O   HOH A 322      67.591  70.748  45.851  1.00 36.68           O  
HETATM 1791  O   HOH A 323      50.973  82.042  23.155  1.00 43.60           O  
HETATM 1792  O   HOH A 324      52.839  84.872  27.580  1.00 48.68           O  
HETATM 1793  O   HOH A 325      61.987  64.795  13.075  1.00 42.75           O  
HETATM 1794  O   HOH A 326      71.130  61.405  20.300  1.00 49.15           O  
HETATM 1795  O   HOH A 327      75.374  61.196  22.153  1.00 43.62           O  
HETATM 1796  O   HOH A 328      55.522  60.965  37.288  1.00 48.61           O  
HETATM 1797  O   HOH A 329      54.780  71.482  23.048  1.00 39.48           O  
HETATM 1798  O   HOH A 330      80.329  70.095  11.395  1.00 49.18           O  
HETATM 1799  O   HOH A 331      51.177  62.707  40.207  1.00 46.05           O  
HETATM 1800  O   HOH A 332      71.138  66.051  46.829  1.00 59.98           O  
HETATM 1801  O   HOH A 333      53.166  60.249  12.444  1.00 35.98           O  
HETATM 1802  O   HOH A 334      60.012  93.524  17.757  1.00 39.68           O  
HETATM 1803  O   HOH A 335      66.956  57.793  31.484  1.00 42.88           O  
HETATM 1804  O   HOH A 336      66.655  60.750  24.737  1.00 42.31           O  
HETATM 1805  O   HOH A 337      49.699  77.465  15.741  1.00 54.77           O  
HETATM 1806  O   HOH A 338      55.863  75.429  17.977  1.00 40.85           O  
HETATM 1807  O   HOH A 339      86.313  68.722  39.063  1.00 43.91           O  
HETATM 1808  O   HOH A 340      67.274  83.244  15.441  1.00 48.33           O  
HETATM 1809  O   HOH A 341      67.949  61.793  16.997  1.00 46.11           O  
HETATM 1810  O   HOH A 342      61.658  89.336  12.498  1.00 42.51           O  
HETATM 1811  O   HOH A 343      73.264  66.271  49.736  1.00 38.58           O  
HETATM 1812  O   HOH A 344      89.413  73.993  24.139  1.00 43.22           O  
HETATM 1813  O   HOH A 345      76.403  67.016  45.762  1.00 43.06           O  
HETATM 1814  O   HOH A 346      75.177  57.945  29.717  1.00 38.86           O  
HETATM 1815  O   HOH A 347      60.309  76.654   8.539  1.00 51.58           O  
HETATM 1816  O   HOH A 348      76.552  66.794  40.867  1.00 39.21           O  
HETATM 1817  O   HOH A 349      52.363  78.943  34.663  1.00 43.93           O  
HETATM 1818  O   HOH A 350      61.398  89.550  28.980  1.00 48.84           O  
HETATM 1819  O   HOH A 351      70.430  61.007  12.090  1.00 45.17           O  
HETATM 1820  O   HOH A 352      51.236  59.258  31.161  1.00 46.00           O  
HETATM 1821  O   HOH A 353      68.771  57.869  33.241  1.00 43.68           O  
HETATM 1822  O   HOH A 354      60.635  86.430  33.671  1.00 47.52           O  
HETATM 1823  O   HOH A 355      87.958  67.211  28.242  1.00 44.21           O  
HETATM 1824  O   HOH A 356      81.772  57.493  19.586  1.00 45.90           O  
HETATM 1825  O   HOH A 357      55.014  68.814  24.570  1.00 32.57           O  
HETATM 1826  O   HOH A 358      56.564  71.124  21.086  1.00 38.27           O  
HETATM 1827  O   HOH A 359      69.939  83.112  32.843  1.00 44.30           O  
HETATM 1828  O   HOH A 360      72.036  82.917  28.165  1.00 43.83           O  
HETATM 1829  O   HOH A 361      74.463  65.941  47.335  1.00 47.79           O  
HETATM 1830  O   HOH A 362      61.009  56.697  39.986  1.00 46.26           O  
HETATM 1831  O   HOH A 363      74.886  77.607  27.967  1.00 41.81           O  
HETATM 1832  O   HOH A 364      70.315  85.501  22.851  1.00 45.82           O  
HETATM 1833  O   HOH A 365      72.459  83.945  24.474  1.00 58.72           O  
HETATM 1834  O   HOH A 366      48.930  76.116  33.180  1.00 54.49           O  
HETATM 1835  O   HOH A 367      51.643  84.075  19.848  1.00 49.60           O  
HETATM 1836  O   HOH A 368      77.112  61.768  23.866  1.00 52.82           O  
HETATM 1837  O   HOH A 369      51.617  82.181  25.857  1.00 49.39           O  
HETATM 1838  O   HOH A 370      50.523  69.365  37.926  1.00 53.99           O  
HETATM 1839  O   HOH A 371      59.294  53.873  27.286  1.00 58.49           O  
HETATM 1840  O   HOH A 372      78.760  68.683   8.402  1.00 56.85           O  
HETATM 1841  O   HOH A 373      61.967  72.807  48.977  1.00 69.60           O  
HETATM 1842  O   HOH A 374      61.418  75.000  50.136  1.00 80.20           O  
HETATM 1843  O   HOH A 375      49.576  76.414  27.986  1.00 51.37           O  
HETATM 1844  O   HOH A 376      75.695  68.319  43.439  1.00 53.17           O  
HETATM 1845  O   HOH A 377      85.510  72.610  20.819  1.00 51.44           O  
HETATM 1846  O   HOH A 378      60.038  61.246  19.026  1.00 56.40           O  
HETATM 1847  O   HOH A 379      51.400  83.103  30.923  1.00 50.26           O  
HETATM 1848  O   HOH A 380      78.675  76.125  45.502  1.00 49.32           O  
HETATM 1849  O   HOH A 381      79.552  79.117  26.863  1.00 51.23           O  
HETATM 1850  O   HOH A 382      54.220  80.729  34.507  1.00 48.58           O  
HETATM 1851  O   HOH A 383      52.989  62.328  37.831  1.00 57.09           O  
HETATM 1852  O   HOH A 384      58.129  67.169  21.435  1.00 63.24           O  
HETATM 1853  O   HOH A 385      56.992  55.031  28.652  1.00 58.55           O  
HETATM 1854  O   HOH A 386      66.928  54.187  33.084  1.00 48.57           O  
CONECT 1678 1679 1690 1698                                                      
CONECT 1679 1678 1680 1688                                                      
CONECT 1680 1679 1681 1684                                                      
CONECT 1681 1680 1682                                                           
CONECT 1682 1681 1683                                                           
CONECT 1683 1682 1691                                                           
CONECT 1684 1680 1691 1692                                                      
CONECT 1685 1693 1694                                                           
CONECT 1686 1694 1695 1697                                                      
CONECT 1687 1693 1695 1696                                                      
CONECT 1688 1679 1689                                                           
CONECT 1689 1688 1690                                                           
CONECT 1690 1678 1689                                                           
CONECT 1691 1683 1684                                                           
CONECT 1692 1684                                                                
CONECT 1693 1685 1687 1698                                                      
CONECT 1694 1685 1686 1700                                                      
CONECT 1695 1686 1687                                                           
CONECT 1696 1687                                                                
CONECT 1697 1686                                                                
CONECT 1698 1678 1693 1699                                                      
CONECT 1699 1698                                                                
CONECT 1700 1694                                                                
CONECT 1701 1702 1703 1704                                                      
CONECT 1702 1701                                                                
CONECT 1703 1701                                                                
CONECT 1704 1701                                                                
MASTER      324    0    2    9    8    0    5    6 1853    1   27   20          
END                                                                             
