# Supplementary material for: PlaceWaters: Real-time, explicit interface water sampling during Rosetta ligand docking
Source: PLoS One. 2022 May 31;17(5):e0269072. doi: 10.1371/journal.pone.0269072 (PMC9154094; doi:10.1371/journal.pone.0269072)
Supplement: S1 File — All scripts for dataset curation, running tests and analysis provided here. (GZ) [file pone.0269072.s001.tar.gz › Supplementary_Materials/saturation_test/rmsd_check.py]

#!/usr/bin/env python

import os
import gzip
import sys


def get_distance(coor1, coor2):
        dist = (((coor1[0]-coor2[0])**2) + ((coor1[1]-coor2[1])**2) + ((coor1[2]-coor2[2])**2))**0.5;
        return dist

def rmsd_check(native_pdb, placed_pdb, cutoff):

    coords_dict = {}
    coords_dict['placed'] = {}
    coords_dict['native'] = {}
    num_native, num_placed = int(0), int(0)

    with open(native_pdb, 'r') as native:
        for native_line in native.readlines():
            num_native = num_native + 1
            native_line = native_line.split()
            native_coords = [float(native_line[6]) , float(native_line[7]) , float(native_line[8])]
            coords_dict['native'][num_native] = native_coords
    native.close()
    with open(placed_pdb , 'r') as placed:
        for placed_line in placed.readlines():
            num_placed = num_placed + 1
            placed_line = placed_line.split()
            placed_coords = [float(placed_line[6]), float(placed_line[7]), float(placed_line[8])]
            coords_dict['placed'][num_placed] = placed_coords
    placed.close()

    output = {}
    for i in range(1, num_native + 1):
        a = coords_dict['native'][i]
        output[i] = 0
        successes = int(0)
        for j in range(1, num_placed + 1):
            b = coords_dict['placed'][j]
            if get_distance(a, b) <= cutoff:
                successes += 1
        output.update({i:successes})

    num_placed_correctly = 0
    for i in range(1 , num_native + 1 ):
        if output[i] >= 1:
            num_placed_correctly += 1

    print("%d" % (num_placed_correctly))

    return 0

def write_pdbs(infile):
    outfile = str(infile + '.pdb')
    if not os.path.exists(outfile):
        with open(outfile, 'w') as g:
            with open(infile, 'r') as f:
                for line in f.readlines():
                    line = line.replace("(", "").replace(")", "").split(',')
                    x, y, z = float(line[0]) , float(line[1]) , float(line[2])
                    g.write("HETATM  999  O   HOH A   1    " + "%8.3f%8.3f%8.3f" % (x, y, z) + "  1.00 58.74           O\n")
            f.close()
        g.close()

    return 0

def main():
    nativewaters_file = sys.argv[1]
    placedwaters_file = sys.argv[2]
    distance_cutoff = float(sys.argv[3])

    write_pdbs(nativewaters_file)
    write_pdbs(placedwaters_file)

    if (os.path.exists(nativewaters_file + '.pdb') and os.path.exists(placedwaters_file + '.pdb')):
        rmsd_check(nativewaters_file + '.pdb',placedwaters_file + '.pdb', distance_cutoff)
    else:
        print("Paths don't exist...")

main()
