# Supplementary material for: PlaceWaters: Real-time, explicit interface water sampling during Rosetta ligand docking
Source: PLoS One. 2022 May 31;17(5):e0269072. doi: 10.1371/journal.pone.0269072 (PMC9154094; doi:10.1371/journal.pone.0269072)
Supplement: S1 File — All scripts for dataset curation, running tests and analysis provided here. (GZ) [file pone.0269072.s001.tar.gz › Supplementary_Materials/saturation_test/saturation_test.sh]

#!/bin/bash

## Run from this directory
## This runs PW mover with default cutoffs and NO -optimize_waters option set. 

here=`pwd`
scripts_dir="$here/../"
indir="${scripts_dir}/../../input_files/docking_tests/"
input_file=$1

echo "PDB LIGAND CHAIN N_LOCALWATS N_BWATS RES SASA bw1 bw2 bw3 bw5 lw1 lw2 lw3 lw5 n1 n2 n3 n5" > $here/results_saturation_test_${input_file}.csv

cat $input_file | while read pdb lig chain n_localwats n_bwats res sasa rest ; do 
	outdir="${scripts_dir}/../../output_files/${pdb}_saturation_test/"
	prefix="${pdb}_${chain}_${lig}"
    	mkdir -p ${outdir}
    	echo $pdb $lig

    	/hd0/smithst/rosetta_git/source/bin/rosetta_scripts.linuxgccrelease \
        @ ${scripts_dir}/saturation_test.flags \
        -parser:protocol ${scripts_dir}/saturation_test.xml \
	-s "$indir/${prefix}.native.pdb" \
	-in:file:native "$indir/${prefix}.native.pdb ${scripts_dir}/../../input_files/dataset_selection_files/${pdb}_${chain}_bridgingwaters.pdb" \
	-extra_res_fa $indir/${prefix}.params \
        -out:path:all ${outdir} \
        -nstruct 1 \
	-overwrite > ${outdir}/placewaters.log

	mv 1.emptyspaces_coords.csv 2.clusters_coords.csv 3.merged_coords.csv  ${outdir}

	## Get coords
	cd ${outdir}
	## Getting final coords from logfile
	touch 5.final_coords.csv
	egrep "Adding water" placewaters.log | awk '{print $5,$6,$7}' > 5.final_coords.csv

	## Getting native water coords from input file
	awk  'NF != 1' ${scripts_dir}/../../input_files/dataset_selection_files/${pdb}_${chain}_bridgingwaters.pdb |  awk '{ print substr($0, 31,8) "," substr($0, 39,8) "," substr($0,47,8) }' > 0.native_bridgingwater_coords.csv
	awk  'NF != 1' ${scripts_dir}/../../input_files/dataset_selection_files/${pdb}_${chain}_localwaters.pdb |  awk '{ print substr($0, 31,8) "," substr($0, 39,8) "," substr($0,47,8) }' > 0.native_localwater_coords.csv
	cd $here/

	bw1=`python ${scripts_dir}/rmsd_check.py ${outdir}/0.native_bridgingwater_coords.csv ${outdir}/1.emptyspaces_coords.csv 2.0 | awk '{print $NF}'`
	bw2=`python ${scripts_dir}/rmsd_check.py ${outdir}/0.native_bridgingwater_coords.csv ${outdir}/2.clusters_coords.csv 2.0 | awk '{print $NF}'`
	bw3=`python ${scripts_dir}/rmsd_check.py ${outdir}/0.native_bridgingwater_coords.csv ${outdir}/3.merged_coords.csv 2.0 | awk '{print $NF}'`
	bw5=`python ${scripts_dir}/rmsd_check.py ${outdir}/0.native_bridgingwater_coords.csv ${outdir}/5.final_coords.csv 2.0 | awk '{print $NF}'`
	
        lw1=`python ${scripts_dir}/rmsd_check.py ${outdir}/0.native_localwater_coords.csv ${outdir}/1.emptyspaces_coords.csv 2.0 | awk '{print $NF}'`
        lw2=`python ${scripts_dir}/rmsd_check.py ${outdir}/0.native_localwater_coords.csv ${outdir}/2.clusters_coords.csv 2.0 | awk '{print $NF}'`
        lw3=`python ${scripts_dir}/rmsd_check.py ${outdir}/0.native_localwater_coords.csv ${outdir}/3.merged_coords.csv 2.0 | awk '{print $NF}'`
        lw5=`python ${scripts_dir}/rmsd_check.py ${outdir}/0.native_localwater_coords.csv ${outdir}/5.final_coords.csv 2.0 | awk '{print $NF}'`

	n1=`wc -l ${outdir}/1.emptyspaces_coords.csv | awk '{print $1}'`
	n2=`wc -l ${outdir}/2.clusters_coords.csv | awk '{print $1}'`
	n3=`wc -l ${outdir}/3.merged_coords.csv | awk '{print $1}'`
	n5=`wc -l ${outdir}/5.final_coords.csv | awk '{print $1}'`
	echo $pdb $lig $chain $n_localwats $n_bwats $res $sasa $bw1 $bw2 $bw3 $bw5 $lw1 $lw2 $lw3 $lw5 $n1 $n2 $n3 $n5  >> $here/results_saturation_test_${input_file}.csv
done
