# Supplementary material for: PlaceWaters: Real-time, explicit interface water sampling during Rosetta ligand docking
Source: PLoS One. 2022 May 31;17(5):e0269072. doi: 10.1371/journal.pone.0269072 (PMC9154094; doi:10.1371/journal.pone.0269072)
Supplement: S1 File — All scripts for dataset curation, running tests and analysis provided here. (GZ) [file pone.0269072.s001.tar.gz › Supplementary_Materials/saturation_test/saturation_test.xml]

<ROSETTASCRIPTS>
    <SCOREFXNS>
        <ScoreFunction name="hard_rep" weights="ligand">
            <Reweight scoretype="fa_intra_rep" weight="0.004"/>
            <Reweight scoretype="fa_elec" weight="0.42"/>
            <Reweight scoretype="hbond_bb_sc" weight="1.3"/>
            <Reweight scoretype="hbond_sc" weight="1.3"/>
            <Reweight scoretype="rama" weight="0.2"/>
	</ScoreFunction>
    </SCOREFXNS>
    <SCORINGGRIDS ligand_chain="X" width="30.0">
        <ClassicGrid grid_name="vdw" weight="1.0"/>
    </SCORINGGRIDS>
    
    <RESIDUE_SELECTORS>
    </RESIDUE_SELECTORS>

    <TASKOPERATIONS>
    </TASKOPERATIONS>

    <MOVERS>
	<PlaceWaters name="place_waters" ligand_chain="X" water_chain="W" resolution="%%res%%" cutoff="%%cutoff%%" group_cutoff="%%group%%" merge_cutoff="%%merge%%" hbonds_inner="%%nhi%%" hbonds_outer="%%nho%%" water="../HOH.params"/>	
	<InterfaceScoreCalculator name="add_scores" chains="X" scorefxn="hard_rep" compute_grid_scores="0"/>    
</MOVERS>
    <PROTOCOLS>
	<Add mover_name="place_waters"/>
	<Add mover_name="add_scores"/>
    </PROTOCOLS>

</ROSETTASCRIPTS>
